# Supplementary material for: Comparative analysis of shared and unique mechanisms important for diverse strains of Pasteurella multocida to cause systemic infection in mice
Source: PLoS Pathog. 2025 Dec 22;21(12):e1013398. doi: 10.1371/journal.ppat.1013398 (PMC12721544; doi:10.1371/journal.ppat.1013398)
Supplement: S1 Data — (XLSX) [file ppat.1013398.s004.xlsx]

## Sheet: S1_Data
Supplemental material 2. This table contains all TraDIS data from this study. Protein encoding homologs were identified between strains by matching eggNOG seed ortholog values, or by > 90% amino acid identity.
VP161_locus_tag	VP161_gene_name	VP161_gene_length	VP161_function	Input_VP161_read_count	Input_VP161_ins_count	Input_VP161_ins_index	Input_VP161_essential	Blood_VP161_read_count	Blood_VP161_ins_count	Blood_VP161_ins_index	Blood_VP161_essential	Blood_VP161_logFC	Blood_VP161_logCPM	Blood_VP161_q.value	Blood_VP161_decrease	Blood_VP161_fitness_increase	Liver_VP161_read_count	Liver_VP161_ins_count	Liver_VP161_ins_index	Liver_VP161_essential	Liver_VP161_logFC	Liver_VP161_logCPM	Liver_VP161_q.value	Liver_VP161_fitness_decrease	Liver_VP161_fitness_increase	Spleen_VP161_read_count	Spleen_VP161_ins_count	Spleen_VP161_ins_index	Spleen_VP161_essential	Spleen_VP161_logFC	Spleen_VP161_logCPM	Spleen_VP161_q.value	Spleen_VP161_fitness_decrease	Spleen_VP161_fitness_increase	M1404_homolog	M1404_locus_tag	M1404_gene_name	M1404_gene_length	M1404_Function	Input_M1404_read_count	Input_M1404_ins_count	Input_M1404_ins_index	Input_M1404_essential	Blood_M1404_read_count	Blood_M1404_ins_count	Blood_M1404_ins_index	Blood_M1404_essential	Blood_M1404_logFC	Blood_M1404_logCPM
PmVP161_0001	dnaA	1356	Chromosomal replication initiator protein DnaA	2	2	0.001638	TRUE	0	0	0	TRUE	-2.37161	1.0647	0.769726	NA	NA	2	2	0.001638	TRUE	1.23993	1.46338	0.550029	NA	NA	7	4	0.003276	TRUE	1.45191	1.52619	0.440743	NA	NA	M1404_00001	M1404_00001	dnaA	1356	Chromosomal replication initiator protein DnaA	0	0	0	TRUE	10	3	0.002457	TRUE	4.46938	-0.570013
PmVP161_0002	dnaN	1101	Beta sliding clamp	4	3	0.00302725	TRUE	6	4	0.00403633	TRUE	0.419096	1.59508	0.945577	NA	NA	4	2	0.00201816	TRUE	0.143504	1.52235	1	NA	NA	6	5	0.00504541	TRUE	0.596589	1.63729	0.793205	NA	NA	M1404_00002	M1404_00002	dnaN	1101	Beta sliding clamp	1	1	0.00100908	TRUE	1	1	0.00100908	TRUE	-1.33168	2.45969
PmVP161_0003	recF	1077	DNA replication and repair protein RecF	1484	17	0.0175258	FALSE	1849	15	0.0154639	FALSE	0.196064	8.60729	0.100942	FALSE	FALSE	1727	21	0.0216495	FALSE	0.0602687	8.53955	0.668266	FALSE	FALSE	1746	22	0.0226804	FALSE	0.0807117	8.55047	0.514876	FALSE	FALSE	M1404_00003	M1404_00003	recF	1077	DNA replication and repair protein RecF	189	13	0.0134021	FALSE	204	15	0.0154639	FALSE	0.181132	3.41407
PmVP161_0004	ubiE_1	756	Ubiquinone/menaquinone biosynthesis C-methyltransferase UbiE	1162	25	0.0367107	FALSE	1278	24	0.0352423	FALSE	0.0127952	8.15806	1	FALSE	FALSE	1279	23	0.0337739	FALSE	-0.0240699	8.14268	0.95494	FALSE	FALSE	1323	26	0.0381791	FALSE	0.0350778	8.17311	0.938917	FALSE	FALSE	M1404_00004	M1404_00004	COQ5_1	756	2-methoxy-6-polyprenyl-1,4-benzoquinol methylase, mitochondrial	154	10	0.0146843	FALSE	206	13	0.0190896	FALSE	0.247768	3.90257
PmVP161_0005	crp	642	cAMP-activated global transcriptional regulator CRP	1	1	0.0017301	TRUE	4	4	0.00692042	TRUE	-0.64003	2.80192	0.490899	NA	NA	4	2	0.00346021	TRUE	-0.330743	2.90101	0.786011	NA	NA	3	2	0.00346021	TRUE	-0.452658	2.85997	0.664296	NA	NA	M1404_00005	M1404_00005	crp	642	cAMP-activated global transcriptional regulator CRP	89	9	0.0155709	FALSE	10	5	0.00865052	FALSE	-3.05179	1.57136
PmVP161_0006	PmVP161_0006	219	hypothetical protein	1557	11	0.0555556	FALSE	2001	13	0.0656566	FALSE	0.238557	8.69425	0.166062	FALSE	FALSE	1889	14	0.0707071	FALSE	0.119469	8.6346	0.365147	FALSE	FALSE	2130	14	0.0707071	FALSE	0.298316	8.73214	0.000628082	FALSE	FALSE	M1404_00006	M1404_00006	M1404_00006	219	hypothetical protein	634	16	0.0808081	FALSE	451	14	0.0707071	FALSE	-0.444239	4.82426
PmVP161_0007	slmA	600	Nucleoid occlusion factor SlmA	997	24	0.0444444	FALSE	1017	23	0.0425926	FALSE	-0.0939004	7.88497	0.695801	FALSE	FALSE	1148	19	0.0351852	FALSE	0.0421292	7.95656	0.880085	FALSE	FALSE	1020	24	0.0444444	FALSE	-0.12219	7.87424	0.379693	FALSE	FALSE	M1404_00007	M1404_00007	slmA	600	Nucleoid occlusion factor SlmA	84	8	0.0148148	FALSE	51	9	0.0166667	FALSE	-0.631355	1.96647
PmVP161_0008	dut	456	Deoxyuridine 5'-triphosphate nucleotidohydrolase	1	1	0.00243309	TRUE	1	1	0.00243309	TRUE	1.48785	1.28689	0.674747	NA	NA	2	2	0.00486618	TRUE	1.09872	1.2004	0.821279	NA	NA	1	1	0.00243309	TRUE	-0.102532	1.05242	1	NA	NA	M1404_00008	M1404_00008	dut	456	Deoxyuridine 5'-triphosphate nucleotidohydrolase	0	0	0	TRUE	0	0	0	TRUE	-1.56447	1.10043
PmVP161_0009	coaBC	1203	Coenzyme A biosynthesis bifunctional protein CoaBC	3	3	0.00277008	TRUE	5	1	0.000923361	TRUE	0.53695	1.47948	0.945577	NA	NA	6	5	0.0046168	TRUE	0.751364	1.52232	0.738539	NA	NA	4	4	0.00369344	TRUE	0.229771	1.40602	1	NA	NA	M1404_00009	M1404_00009	coaBC	1203	Coenzyme A biosynthesis bifunctional protein CoaBC	3	2	0.00184672	TRUE	5	4	0.00369344	TRUE	0.748031	-0.687227
PmVP161_0010	PmVP161_0010	675	hypothetical protein	12	5	0.00822368	TRUE	7	6	0.00986842	TRUE	0.521275	3.12344	0.691274	NA	NA	17	7	0.0115132	TRUE	0.945479	3.35373	0.0893465	NA	FALSE	11	4	0.00657895	TRUE	0.560647	3.14896	0.523639	NA	NA	M1404_00010	M1404_00010	M1404_00010	675	hypothetical protein	137	7	0.0115132	FALSE	80	6	0.00986842	FALSE	-0.540045	3.58561
PmVP161_0011	rpmB	237	50S ribosomal protein L28	0	0	0	TRUE	1	1	0.0046729	TRUE	1.548	0.982149	1	NA	NA	1	1	0.0046729	TRUE	1.53364	0.96596	1	NA	NA	1	1	0.0046729	TRUE	1.53534	0.969917	1	NA	NA	M1404_00011	M1404_00011	rpmB	237	50S ribosomal protein L28	0	0	0	TRUE	1	1	0.0046729	TRUE	1.60824	-1.1853
PmVP161_0012	rpmG	171	50S ribosomal protein L33	1	1	0.00649351	TRUE	0	0	0	TRUE	-2.37324	1.06472	0.769726	NA	NA	0	0	0	TRUE	-2.38876	1.0485	0.719624	NA	NA	2	2	0.012987	TRUE	-0.123815	1.20442	1	NA	NA	M1404_00012	M1404_00012	rpmG	171	50S ribosomal protein L33	6	1	0.00649351	FALSE	0	0	0	TRUE	-3.67945	-0.813636
PmVP161_0017	mutM	813	Formamidopyrimidine-DNA glycosylase	595	17	0.023224	FALSE	750	26	0.0355191	FALSE	0.207449	7.30416	0.424283	FALSE	FALSE	849	28	0.0382514	FALSE	0.357329	7.39237	0.0162912	FALSE	FALSE	781	28	0.0382514	FALSE	0.242298	7.3274	0.176108	FALSE	FALSE	M1404_00013	M1404_00013	mutM	813	Formamidopyrimidine-DNA glycosylase	392	11	0.0150273	FALSE	250	7	0.00956284	FALSE	-0.403621	4.17263
PmVP161_0018	hptE	1032	D-glycero-D-manno-heptosyl transferase-adds the Hep IV to inner core Glc in LPS	3312	47	0.050592	FALSE	3909	37	0.0398278	FALSE	0.116608	9.71455	0.344005	FALSE	FALSE	3758	43	0.0462863	FALSE	0.0216578	9.66918	0.853806	FALSE	FALSE	3944	49	0.0527449	FALSE	0.0986847	9.70933	0.325803	FALSE	FALSE	M1404_00014	M1404_00014	M1404_00014	1026	hypothetical protein	4123	16	0.017316	FALSE	2327	15	0.0162338	FALSE	-0.756229	7.40174
NA	NA	NA	NA	NA	NA	NA	NA	NA	NA	NA	NA	NA	NA	NA	NA	NA	NA	NA	NA	NA	NA	NA	NA	NA	NA	NA	NA	NA	NA	NA	NA	NA	NA	NA	NA	M1404_00015	M1404_00015	1059	hypothetical protein	1419	19	0.0199161	FALSE	730	13	0.0136268	FALSE	-0.91104	5.79728
NA	NA	NA	NA	NA	NA	NA	NA	NA	NA	NA	NA	NA	NA	NA	NA	NA	NA	NA	NA	NA	NA	NA	NA	NA	NA	NA	NA	NA	NA	NA	NA	NA	NA	NA	NA	M1404_00016	M1404_00016	843	hypothetical protein	307	9	0.0118577	FALSE	125	6	0.00790514	FALSE	-1.26216	3.52529
PmVP161_0024	rpmE	213	50S ribosomal protein L31	1	1	0.00520833	TRUE	0	0	0	TRUE	-1.62728	0.982204	1	NA	NA	1	1	0.00520833	TRUE	-0.107271	1.04844	1	NA	NA	2	2	0.0104167	TRUE	1.10433	1.20435	0.844931	NA	NA	M1404_00017	M1404_00017	rpmE	213	50S ribosomal protein L31	0	0	0	TRUE	2	1	0.00520833	TRUE	2.38774	-1.10227
NA	NA	NA	NA	NA	NA	NA	NA	NA	NA	NA	NA	NA	NA	NA	NA	NA	NA	NA	NA	NA	NA	NA	NA	NA	NA	NA	NA	NA	NA	NA	NA	NA	NA	NA	NA	M1404_00018	lex1	843	Lipooligosaccharide biosynthesis protein lex-1	2725	34	0.0447958	FALSE	4	1	0.00131752	TRUE	-8.76421	6.43898
PmVP161_0025	priA	2268	Primosomal protein N'	69	9	0.00440744	TRUE	69	9	0.00440744	TRUE	-0.163809	4.18039	0.844092	FALSE	FALSE	92	13	0.00636631	TRUE	0.242756	4.37808	0.605977	FALSE	FALSE	77	9	0.00440744	TRUE	0.0367339	4.27486	1	FALSE	FALSE	M1404_00019	M1404_00019	priA	2214	Primosomal protein N'	6	3	0.00150527	TRUE	7	4	0.00200702	TRUE	0.58678	-0.318794
PmVP161_0026	ftsN	750	Cell division protein FtsN	2867	34	0.0503704	FALSE	3624	31	0.0459259	FALSE	0.213735	9.55981	0.0442559	FALSE	FALSE	3380	38	0.0562963	FALSE	0.0782241	9.49192	0.502761	FALSE	FALSE	3365	33	0.0488889	FALSE	0.0762729	9.49135	0.610138	FALSE	FALSE	M1404_00020	M1404_00020	ftsN	735	Cell division protein FtsN	33447	19	0.0287009	FALSE	27455	19	0.0287009	FALSE	-0.232716	10.6189
PmVP161_0027	PmVP161_0027	636	putative HTH-type transcriptional regulator	679	17	0.0296684	FALSE	674	12	0.0209424	FALSE	-0.134449	7.31442	0.515509	FALSE	FALSE	785	9	0.0157068	FALSE	0.0484836	7.40928	0.841671	FALSE	FALSE	628	14	0.0244328	FALSE	-0.266281	7.25433	0.0578451	FALSE	FALSE	M1404_00021	M1404_00021	M1404_00021	636	putative HTH-type transcriptional regulator	212	5	0.008726	FALSE	290	5	0.008726	FALSE	0.526357	3.7508
PmVP161_0028	mdtA	1212	Multidrug resistance protein MdtA	10	6	0.00549954	TRUE	4	4	0.00366636	TRUE	-1.86438	2.18067	0.0587732	NA	NA	7	5	0.00458295	TRUE	-1.27485	2.2711	0.124445	NA	NA	10	9	0.00824931	TRUE	-0.964696	2.34218	0.289635	NA	NA	M1404_00022	M1404_00022	mdtA	1212	Multidrug resistance protein MdtA	0	0	0	TRUE	4	1	0.00091659	TRUE	2.34599	-0.687608
PmVP161_0029	msrC	444	Free methionine-R-sulfoxide reductase	26	5	0.0125	FALSE	46	7	0.0175	FALSE	-0.412601	6.62993	0.147852	FALSE	FALSE	26	5	0.0125	TRUE	-0.508461	6.58693	0.0384146	FALSE	FALSE	44	9	0.0225	FALSE	-0.506691	6.58958	0.0138692	FALSE	FALSE	M1404_00023	M1404_00023	msrC	444	Free methionine-R-sulfoxide reductase	30	2	0.005	TRUE	29	3	0.0075	FALSE	0.915384	1.5351
PmVP161_0030	bepE	3099	Efflux pump membrane transporter BepE	12	10	0.00358423	TRUE	8	5	0.00179211	TRUE	-0.165485	4.6433	0.782688	NA	NA	21	18	0.00645161	TRUE	-0.157643	4.64707	0.786916	NA	FALSE	25	17	0.00609319	TRUE	0.207797	4.83022	0.807291	NA	FALSE	M1404_00024	M1404_00024	bepE	3099	Efflux pump membrane transporter BepE	4	3	0.00107527	TRUE	14	8	0.00286738	TRUE	3.53499	2.11447
PmVP161_0031	PmVP161_0031	1065	hypothetical protein	8	6	0.00625652	TRUE	8	7	0.00729927	TRUE	0.292106	4.04406	0.720334	NA	NA	1	1	0.00104275	TRUE	0.49408	4.15416	0.49517	NA	NA	7	4	0.00417101	TRUE	0.518502	4.16729	0.464587	NA	NA	M1404_00025	M1404_00025	M1404_00025	1065	hypothetical protein	611	14	0.0145985	FALSE	721	12	0.012513	FALSE	0.284198	5.15117
PmVP161_0032	yfgD	351	putative protein YfgD	479	15	0.0474684	FALSE	657	23	0.0727848	FALSE	0.334668	7.06214	0.072023	FALSE	FALSE	526	17	0.0537975	FALSE	-0.0124063	6.88108	1	FALSE	FALSE	543	21	0.0664557	FALSE	0.0357202	6.90587	0.931305	FALSE	FALSE	M1404_00026	M1404_00026	yfgD	351	putative protein YfgD	33	3	0.00949367	FALSE	47	10	0.0316456	FALSE	0.634469	1.31442
PmVP161_0033	PmVP161_0033	282	hypothetical protein	1061	10	0.0393701	FALSE	1242	11	0.0433071	FALSE	0.126426	9.89405	0.136016	FALSE	FALSE	1240	12	0.0472441	FALSE	0.103197	9.88573	0.211569	FALSE	FALSE	1334	10	0.0393701	FALSE	0.0923523	9.88028	0.202719	FALSE	FALSE	M1404_00027	M1404_00027	M1404_00027	282	hypothetical protein	14	3	0.011811	FALSE	7	2	0.00787402	FALSE	-0.0772791	1.0672
PmVP161_0034	PmVP161_0034	294	hypothetical protein	1960	22	0.0830189	FALSE	1676	20	0.0754717	FALSE	-0.347313	8.73605	0.00996863	FALSE	FALSE	1925	20	0.0754717	FALSE	-0.183679	8.81332	0.089864	FALSE	FALSE	1912	22	0.0830189	FALSE	-0.187807	8.81209	0.17845	FALSE	FALSE	M1404_00028	M1404_00028	M1404_00028	294	hypothetical protein	521	10	0.0377358	FALSE	345	9	0.0339623	FALSE	-0.560486	4.50995
NA	NA	NA	NA	NA	NA	NA	NA	NA	NA	NA	NA	NA	NA	NA	NA	NA	NA	NA	NA	NA	NA	NA	NA	NA	NA	NA	NA	NA	NA	NA	NA	NA	NA	NA	NA	M1404_00029	cas9	3171	CRISPR-associated endonuclease Cas9	104904	92	0.0322355	FALSE	105274	107	0.0374912	FALSE	0.0608953	12.4253
NA	NA	NA	NA	NA	NA	NA	NA	NA	NA	NA	NA	NA	NA	NA	NA	NA	NA	NA	NA	NA	NA	NA	NA	NA	NA	NA	NA	NA	NA	NA	NA	NA	NA	NA	NA	M1404_00030	cas1_1	915	CRISPR-associated endonuclease Cas1	7623	26	0.0315534	FALSE	7549	29	0.0351942	FALSE	0.0408353	8.62052
NA	NA	NA	NA	NA	NA	NA	NA	NA	NA	NA	NA	NA	NA	NA	NA	NA	NA	NA	NA	NA	NA	NA	NA	NA	NA	NA	NA	NA	NA	NA	NA	NA	NA	NA	NA	M1404_00031	cas2	327	CRISPR-associated endoribonuclease Cas2	2297	6	0.020339	FALSE	1601	6	0.020339	FALSE	-0.45769	6.66049
PmVP161_0035	argH	1374	Argininosuccinate lyase	1280	28	0.0226354	FALSE	1404	23	0.0185934	FALSE	0.0713644	8.54214	0.743229	FALSE	FALSE	1489	26	0.0210186	FALSE	0.0834516	8.55237	0.475981	FALSE	FALSE	1452	32	0.025869	FALSE	0.047333	8.53374	0.787732	FALSE	FALSE	M1404_00032	M1404_00032	argH	1374	Argininosuccinate lyase	1312	14	0.0113177	FALSE	1367	13	0.0105093	FALSE	0.134995	6.17088
PmVP161_0036	argB	774	Acetylglutamate kinase	1868	24	0.0344333	FALSE	2061	25	0.035868	FALSE	0.0186669	8.83975	0.997203	FALSE	FALSE	2211	24	0.0344333	FALSE	0.0832155	8.87685	0.447488	FALSE	FALSE	2271	30	0.0430416	FALSE	0.128016	8.90057	0.345086	FALSE	FALSE	M1404_00033	M1404_00033	argB	774	Acetylglutamate kinase	894	17	0.0243902	FALSE	1140	21	0.0301291	FALSE	0.388421	5.7276
PmVP161_0037	argC	1008	N-acetyl-gamma-glutamyl-phosphate reductase	948	28	0.030837	FALSE	1165	28	0.030837	FALSE	0.160872	7.96963	0.377178	FALSE	FALSE	1141	29	0.0319383	FALSE	0.109144	7.94664	0.439356	FALSE	FALSE	1197	30	0.0330396	FALSE	0.175806	7.98236	0.151952	FALSE	FALSE	M1404_00034	M1404_00034	argC	1008	N-acetyl-gamma-glutamyl-phosphate reductase	61082	23	0.0253304	FALSE	60736	31	0.034141	FALSE	0.0484796	11.624
PmVP161_0038	argE	1221	Acetylornithine deacetylase	1655	33	0.0300273	FALSE	1842	31	0.0282075	FALSE	0.0307551	8.67212	0.944209	FALSE	FALSE	1865	30	0.0272975	FALSE	0.0127866	8.66648	0.993109	FALSE	FALSE	1908	31	0.0282075	FALSE	0.0544919	8.68826	0.727579	FALSE	FALSE	M1404_00035	M1404_00035	argE	1221	Acetylornithine deacetylase	2006	29	0.0263876	FALSE	2314	32	0.0291174	FALSE	0.259363	6.81632
PmVP161_0039	gctA	789	Galactosyltransferase-adds Glc II to glycoform B LPS	3471	49	0.068917	FALSE	3517	46	0.0646976	FALSE	-0.0826355	9.9148	0.347655	FALSE	FALSE	3697	41	0.0576653	FALSE	-0.0617447	9.92804	0.30238	FALSE	FALSE	3640	44	0.0618847	FALSE	-0.0534647	9.93271	0.524928	FALSE	FALSE	M1404_00036	M1404_00036	M1404_00036	789	hypothetical protein	9252	41	0.0576653	FALSE	6658	42	0.0590717	FALSE	-0.409096	8.69568
PmVP161_0040	PmVP161_0040	76	tRNA-Val	0	0	0	TRUE	0	0	0	TRUE	NA	NA	NA	NA	NA	0	0	0	TRUE	NA	NA	NA	NA	NA	0	0	0	TRUE	NA	NA	NA	NA	NA	M1404_00037	M1404_00037	M1404_00037	76	tRNA-Val(tac)	0	0	0	TRUE	0	0	0	TRUE	NA	NA
PmVP161_0041	PmVP161_0041	76	tRNA-Val	0	0	0	TRUE	0	0	0	TRUE	NA	NA	NA	NA	NA	0	0	0	TRUE	NA	NA	NA	NA	NA	0	0	0	TRUE	NA	NA	NA	NA	NA	M1404_00038	M1404_00038	M1404_00038	76	tRNA-Val(tac)	0	0	0	TRUE	0	0	0	TRUE	NA	NA
PmVP161_0042	PmVP161_0042	76	tRNA-Val	0	0	0	TRUE	0	0	0	TRUE	NA	NA	NA	NA	NA	0	0	0	TRUE	NA	NA	NA	NA	NA	0	0	0	TRUE	NA	NA	NA	NA	NA	M1404_00039	M1404_00039	M1404_00039	76	tRNA-Val(tac)	0	0	0	TRUE	0	0	0	TRUE	NA	NA
PmVP161_0043	PmVP161_0043	76	tRNA-Val	0	0	0	TRUE	0	0	0	TRUE	NA	NA	NA	NA	NA	0	0	0	TRUE	NA	NA	NA	NA	NA	0	0	0	TRUE	NA	NA	NA	NA	NA	M1404_00040	M1404_00040	M1404_00040	76	tRNA-Val(tac)	0	0	0	TRUE	0	0	0	TRUE	NA	NA
PmVP161_0044	gltX	1443	Glutamate--tRNA ligase	3	3	0.00230947	TRUE	1	1	0.000769823	TRUE	-1.48373	1.47978	0.600861	NA	NA	2	2	0.00153965	TRUE	-0.385975	1.63344	1	NA	NA	9	6	0.00461894	TRUE	0.406489	1.83661	0.844931	NA	NA	M1404_00041	M1404_00041	gltX	1443	Glutamate--tRNA ligase	4	2	0.00153965	TRUE	2	2	0.00153965	TRUE	-1.075	-0.749873
PmVP161_0045	PmVP161_0045	76	tRNA-Ala	0	0	0	TRUE	0	0	0	TRUE	NA	NA	NA	NA	NA	1	1	0.0144928	TRUE	1.53364	0.96596	1	NA	NA	0	0	0	TRUE	NA	NA	NA	NA	NA	M1404_00042	M1404_00042	M1404_00042	76	tRNA-Ala(ggc)	0	0	0	TRUE	0	0	0	TRUE	NA	NA
PmVP161_0046	pnp	2145	Polyribonucleotide nucleotidyltransferase	8	5	0.00258933	TRUE	3	3	0.0015536	TRUE	-1.39048	1.64977	0.526731	NA	NA	9	7	0.00362506	TRUE	0.0106987	1.92293	1	NA	NA	17	12	0.0062144	TRUE	0.895335	2.23979	0.397182	NA	FALSE	M1404_00043	M1404_00043	pnp	2145	Polyribonucleotide nucleotidyltransferase	0	0	0	TRUE	2	2	0.00103573	TRUE	3.19937	-0.950602
PmVP161_0047	nlpI	786	Lipoprotein NlpI	568	12	0.0169492	FALSE	514	16	0.0225989	FALSE	-0.261444	7.0027	0.208216	FALSE	FALSE	560	12	0.0169492	FALSE	-0.177925	7.04342	0.34587	FALSE	FALSE	539	12	0.0169492	FALSE	-0.227966	7.02023	0.312978	FALSE	FALSE	M1404_00044	M1404_00044	nlpI	786	Lipoprotein NlpI	85	10	0.0141243	FALSE	128	11	0.0155367	FALSE	0.208801	3.9035
PmVP161_0048	deaD	1833	ATP-dependent RNA helicase DeaD	577	27	0.0163636	FALSE	418	25	0.0151515	FALSE	-0.584621	6.88235	1.89e-05	FALSE	FALSE	385	25	0.0151515	FALSE	-0.743123	6.81685	2.8e-07	FALSE	FALSE	389	26	0.0157576	TRUE	-0.710949	6.83168	2.26e-07	FALSE	FALSE	M1404_00045	M1404_00045	deaD	1833	ATP-dependent RNA helicase DeaD	165	11	0.00666667	FALSE	350	13	0.00787879	FALSE	1.14772	3.79305
PmVP161_0049	nadC	849	putative nicotinate-nucleotide pyrophosphorylase (carboxylating)	1318	29	0.0379085	FALSE	1228	26	0.0339869	FALSE	-0.121919	9.64756	0.234423	FALSE	FALSE	1346	33	0.0431373	FALSE	-0.0810401	9.67035	0.177697	FALSE	FALSE	1409	32	0.0418301	FALSE	0.018635	9.72079	0.911502	FALSE	FALSE	M1404_00046	M1404_00046	nadC	849	putative nicotinate-nucleotide pyrophosphorylase [carboxylating]	862	10	0.0130719	FALSE	730	9	0.0117647	FALSE	-0.203106	6.55753
PmVP161_0050	cysA	600	Sulfate/thiosulfate import ATP-binding protein CysA	708	16	0.0296296	FALSE	800	16	0.0296296	FALSE	0.0435668	7.48243	0.952328	FALSE	FALSE	888	17	0.0314815	FALSE	0.17178	7.55458	0.218259	FALSE	FALSE	798	16	0.0296296	FALSE	0.0155592	7.47211	0.9933	FALSE	FALSE	M1404_00047	M1404_00047	cysA	600	Sulfate/thiosulfate import ATP-binding protein CysA	4421	7	0.012963	FALSE	4350	12	0.0222222	FALSE	0.0204232	7.82373
PmVP161_0051	PmVP161_0051	798	hypothetical protein	293	13	0.0180807	FALSE	401	20	0.0278164	FALSE	0.296704	6.38998	0.292135	FALSE	FALSE	448	17	0.023644	FALSE	0.414337	6.46152	0.0109126	FALSE	FALSE	442	20	0.0278164	FALSE	0.41195	6.45964	0.0932989	FALSE	FALSE	M1404_00048	M1404_00048	M1404_00048	798	hypothetical protein	313	22	0.0305981	FALSE	249	16	0.0222531	FALSE	0.152436	4.60224
PmVP161_0052	PmVP161_0052	738	Putative binding protein	1019	19	0.0285714	FALSE	1221	15	0.0225564	FALSE	0.183812	8.12526	0.232839	FALSE	FALSE	1117	20	0.0300752	FALSE	0.000367365	8.03316	1	FALSE	FALSE	1111	11	0.0165414	TRUE	0.0318964	8.04965	0.911797	FALSE	FALSE	M1404_00049	M1404_00049	M1404_00049	738	Putative binding protein	11975	14	0.0210526	FALSE	11146	15	0.0225564	FALSE	-0.0521551	9.25241
PmVP161_0053	groL	1644	60 kDa chaperonin	14	10	0.00675676	TRUE	3	3	0.00202703	TRUE	-2.73244	2.21738	0.0031767	NA	NA	6	4	0.0027027	TRUE	-1.67263	2.33834	0.0520089	NA	NA	7	5	0.00337838	TRUE	-1.48621	2.37482	0.0622114	NA	NA	M1404_00050	M1404_00050	groL	1644	60 kDa chaperonin	3	1	0.000675676	TRUE	8	3	0.00202703	TRUE	1.36633	-0.518314
NA	NA	NA	NA	NA	NA	NA	NA	NA	NA	NA	NA	NA	NA	NA	NA	NA	NA	NA	NA	NA	NA	NA	NA	NA	NA	NA	NA	NA	NA	NA	NA	NA	NA	NA	NA	M1404_00051	M1404_00051	156	hypothetical protein	293	6	0.0425532	FALSE	250	4	0.0283688	FALSE	-0.164643	3.85116
PmVP161_0054	groS	291	10 kDa chaperonin	0	0	0	TRUE	0	0	0	TRUE	NA	NA	NA	NA	NA	0	0	0	TRUE	1.53311	0.965955	1	NA	NA	4	4	0.0152672	TRUE	3.10433	1.2043	0.338816	NA	NA	M1404_00052	M1404_00052	groS	291	10 kDa chaperonin	0	0	0	TRUE	0	0	0	TRUE	NA	NA
PmVP161_0055	PmVP161_0055	471	hypothetical protein	2476	22	0.0518868	FALSE	2750	27	0.0636792	FALSE	0.0280371	9.25134	0.905714	FALSE	FALSE	2775	26	0.0613208	FALSE	0.00251167	9.24174	1	FALSE	FALSE	2728	22	0.0518868	FALSE	-0.0145662	9.23355	0.959858	FALSE	FALSE	M1404_00053	M1404_00053	M1404_00053	471	hypothetical protein	633	19	0.0448113	FALSE	370	14	0.0330189	FALSE	-0.715917	4.71574
PmVP161_0056	abgT	1572	p-aminobenzoyl-glutamate transport protein	5118	67	0.0473498	FALSE	5700	62	0.0438163	FALSE	0.0336489	10.3465	0.769726	FALSE	FALSE	5980	59	0.0416961	FALSE	0.0561375	10.3616	0.338153	FALSE	FALSE	5840	67	0.0473498	FALSE	0.0296308	10.3483	0.757379	FALSE	FALSE	M1404_00054	M1404_00054	abgT	1572	p-aminobenzoyl-glutamate transport protein	2621	49	0.034629	FALSE	2281	46	0.0325088	FALSE	-0.0911121	7.13559
PmVP161_0057	aspA	1419	Aspartate ammonia-lyase	1614	57	0.0446009	FALSE	1887	52	0.0406886	FALSE	0.0901764	8.68716	0.549981	FALSE	FALSE	2019	49	0.0383412	FALSE	0.150126	8.72306	0.290208	FALSE	FALSE	1892	62	0.0485133	FALSE	0.068939	8.68019	0.640644	FALSE	FALSE	M1404_00055	M1404_00055	aspA	1419	Aspartate ammonia-lyase	4247	41	0.0320814	FALSE	4326	46	0.0359937	FALSE	0.098048	7.84724
PmVP161_0058	glyS	2070	Glycine--tRNA ligase beta subunit	5	5	0.00268384	TRUE	1	1	0.000536769	TRUE	-0.208257	4.12379	0.75963	NA	NA	2	2	0.00107354	TRUE	-0.432615	4.0287	0.336072	NA	NA	13	9	0.00483092	TRUE	-0.0139286	4.21347	1	NA	NA	M1404_00056	M1404_00056	glyS	2070	Glycine--tRNA ligase beta subunit	3	2	0.00107354	TRUE	2	2	0.00107354	TRUE	-0.805054	-0.813354
PmVP161_0059	PmVP161_0059	381	hypothetical protein	739	18	0.0524781	FALSE	658	13	0.0379009	FALSE	-0.24915	7.39447	0.178444	FALSE	FALSE	691	13	0.0379009	FALSE	-0.209668	7.41448	0.143198	FALSE	FALSE	652	14	0.0408163	FALSE	-0.321616	7.36326	0.0274347	FALSE	FALSE	M1404_00057	M1404_00057	M1404_00057	381	hypothetical protein	167	4	0.0116618	FALSE	179	5	0.0145773	FALSE	-0.303198	3.69433
PmVP161_0060	yibF	624	putative GST-like protein YibF	1009	18	0.0320285	FALSE	959	14	0.024911	FALSE	-0.199405	7.85361	0.402018	FALSE	FALSE	1018	14	0.024911	FALSE	-0.150387	7.87917	0.256795	FALSE	FALSE	1122	15	0.0266904	FALSE	-0.00198204	7.95381	1	FALSE	FALSE	M1404_00058	M1404_00058	yibF	624	putative GST-like protein YibF	35	5	0.0088968	FALSE	32	5	0.0088968	FALSE	-0.0787265	1.10345
PmVP161_0061	PmVP161_0061	264	hypothetical protein	66	4	0.0168067	FALSE	57	4	0.0168067	FALSE	-0.330482	4.01409	0.661503	FALSE	FALSE	43	6	0.0252101	FALSE	-0.770732	3.84492	0.0906823	FALSE	FALSE	68	5	0.0210084	FALSE	-0.108835	4.1114	0.926748	FALSE	FALSE	M1404_00059	M1404_00059	M1404_00059	264	hypothetical protein	133	3	0.012605	FALSE	64	1	0.00420168	TRUE	-0.99952	2.46001
PmVP161_0062	glyQ	903	Glycine--tRNA ligase alpha subunit	4	3	0.00369004	TRUE	2	2	0.00246002	TRUE	-0.468863	1.41832	1	NA	NA	6	5	0.00615006	TRUE	0.771247	1.6858	0.628367	NA	NA	3	3	0.00369004	TRUE	-0.496626	1.40608	1	NA	NA	M1404_00060	M1404_00060	glyQ	903	Glycine--tRNA ligase alpha subunit	3	2	0.00246002	TRUE	4	2	0.00246002	TRUE	0.117221	-0.572002
PmVP161_0063	PmVP161_0063	714	hypothetical protein	4552	42	0.0653188	FALSE	5399	47	0.0730949	FALSE	0.13123	10.2391	0.201388	FALSE	FALSE	5594	46	0.0715397	FALSE	0.139228	10.2472	0.0144294	FALSE	FALSE	5277	48	0.0746501	FALSE	0.0689136	10.2107	0.370655	FALSE	FALSE	M1404_00061	M1404_00061	M1404_00061	1254	hypothetical protein	4774	44	0.0389725	FALSE	5155	47	0.0416298	FALSE	0.160947	8.00537
PmVP161_0065	menB	858	1,4-dihydroxy-2-naphthoyl-CoA synthase	887	28	0.0362225	FALSE	878	27	0.0349288	FALSE	-0.139656	7.69694	0.466117	FALSE	FALSE	832	28	0.0362225	FALSE	-0.251033	7.64559	0.0423904	FALSE	FALSE	923	33	0.0426908	FALSE	-0.0942492	7.72215	0.621602	FALSE	FALSE	M1404_00062	M1404_00062	menB	858	1,4-dihydroxy-2-naphthoyl-CoA synthase	550	25	0.0323415	FALSE	562	18	0.0232859	FALSE	0.073904	4.86329
PmVP161_0066	PmVP161_0066	114	hypothetical protein	13	4	0.038835	FALSE	12	1	0.00970874	TRUE	-0.226418	2.25247	0.99929	NA	NA	12	4	0.038835	FALSE	-0.265888	2.2361	0.87063	NA	NA	8	3	0.0291262	FALSE	-0.813925	2.09211	0.561765	NA	NA	M1404_00063	M1404_00063	M1404_00063	114	hypothetical protein	256	1	0.00970874	FALSE	382	1	0.00970874	FALSE	0.62567	4.07861
PmVP161_0067	PmVP161_0067	174	hypothetical protein	62	3	0.0191083	FALSE	79	5	0.0318471	FALSE	0.219388	4.18869	0.845713	FALSE	FALSE	67	6	0.0382166	FALSE	-0.0486394	4.05853	0.999846	FALSE	FALSE	68	4	0.0254777	FALSE	-0.0211041	4.07242	1	FALSE	FALSE	M1404_00064	M1404_00064	M1404_00064	174	hypothetical protein	214	2	0.0127389	FALSE	89	2	0.0127389	FALSE	-1.20747	3.04078
PmVP161_0068	menC	1014	o-succinylbenzoate synthase	1298	26	0.0284775	FALSE	1183	23	0.0251917	FALSE	-0.21533	8.38229	0.178774	FALSE	FALSE	1022	24	0.026287	FALSE	-0.437319	8.28237	8.73e-06	FALSE	FALSE	1144	24	0.026287	FALSE	-0.300251	8.34539	0.0277833	FALSE	FALSE	M1404_00065	M1404_00065	menC	1014	o-succinylbenzoate synthase	1527	17	0.0186199	FALSE	1259	11	0.0120482	FALSE	-0.244148	6.46379
PmVP161_0069	aroQ	447	3-dehydroquinate dehydratase	13	5	0.0124069	FALSE	1	1	0.00248139	TRUE	-3.26945	1.80202	0.0226214	NA	NA	2	2	0.00496278	TRUE	-2.57336	1.83297	0.0315025	NA	NA	7	4	0.00992556	TRUE	-0.989933	2.05261	0.519773	NA	NA	M1404_00066	M1404_00066	aroQ	447	3-dehydroquinate dehydratase	3	1	0.00248139	TRUE	0	0	0	TRUE	-2.73363	-1.02596
PmVP161_0070	accB	462	Biotin carboxyl carrier protein of acetyl-CoA carboxylase	0	0	0	TRUE	2	1	0.00240385	TRUE	2.27412	1.06455	0.769726	NA	NA	4	2	0.00480769	TRUE	3.63146	1.33784	0.123884	NA	NA	1	1	0.00240385	TRUE	1.53534	0.969917	1	NA	NA	M1404_00067	M1404_00067	accB	462	Biotin carboxyl carrier protein of acetyl-CoA carboxylase	5	1	0.00240385	TRUE	2	2	0.00480769	TRUE	-1.15269	-0.748966
PmVP161_0071	accC	1347	Biotin carboxylase	2	2	0.0016488	TRUE	2	2	0.0016488	TRUE	-0.101456	1.21659	1	NA	NA	0	0	0	TRUE	-2.3878	1.04849	0.719624	NA	NA	6	6	0.00494641	TRUE	1.2467	1.46733	0.57007	NA	NA	M1404_00068	M1404_00068	accC	1347	Biotin carboxylase	3	2	0.0016488	TRUE	1	1	0.000824402	TRUE	-1.17267	-0.950615
PmVP161_0072	yhdT	252	putative membrane protein YhdT	3	3	0.0132159	FALSE	0	0	0	TRUE	-2.8633	1.14277	0.55416	NA	NA	1	1	0.00440529	TRUE	-1.34646	1.2005	0.821279	NA	NA	5	3	0.0132159	TRUE	0.514387	1.46741	0.916925	NA	NA	M1404_00069	M1404_00069	yhdT	252	putative membrane protein YhdT	0	0	0	TRUE	1	1	0.00440529	TRUE	-0.66404	-1.02563
PmVP161_0073	panF	1434	Sodium/pantothenate symporter	7	6	0.00464756	TRUE	5	4	0.00309837	TRUE	0.429056	2.87186	0.702213	NA	NA	13	11	0.00852053	TRUE	0.932563	3.12603	0.0887452	NA	NA	19	13	0.0100697	TRUE	1.07205	3.20376	0.0494739	NA	FALSE	M1404_00070	M1404_00070	panF	1434	Sodium/pantothenate symporter	5	2	0.00154919	TRUE	4	3	0.00232378	TRUE	0.37795	7.97922
PmVP161_0074	prmA	882	Ribosomal protein L11 methyltransferase	1814	22	0.0277078	FALSE	1980	24	0.0302267	FALSE	0.00536742	8.79105	1	FALSE	FALSE	1954	25	0.0314861	FALSE	-0.0529504	8.76486	0.675346	FALSE	FALSE	1980	29	0.0365239	FALSE	-0.0247645	8.77953	0.930173	FALSE	FALSE	M1404_00071	M1404_00071	prmA	882	Ribosomal protein L11 methyltransferase	14824	25	0.0314861	FALSE	18188	23	0.0289673	FALSE	0.344788	9.74241
PmVP161_0075	dus	999	putative tRNA-dihydrouridine synthase	30324	62	0.0688889	FALSE	148	13	0.0144444	FALSE	-7.77179	11.8575	6.37e-93	TRUE	FALSE	17	7	0.00777778	TRUE	-10.8442	11.8503	0	TRUE	FALSE	23	8	0.00888889	TRUE	-10.3197	11.8531	0	TRUE	FALSE	M1404_00072	M1404_00072	dusB	999	tRNA-dihydrouridine synthase B	56	9	0.01	FALSE	61	8	0.00888889	FALSE	0.177206	1.78019
PmVP161_0076	fis	300	DNA-binding protein Fis	1244	28	0.103704	FALSE	5	4	0.0148148	FALSE	-7.93888	7.22806	6.31e-224	TRUE	NA	4	4	0.0148148	FALSE	-8.2626	7.20514	8.21e-262	TRUE	NA	6	3	0.0111111	TRUE	-7.72829	7.2154	2.37e-252	TRUE	NA	M1404_00073	M1404_00073	fis	300	DNA-binding protein Fis	6	4	0.0148148	FALSE	3	3	0.0111111	FALSE	-0.844358	-0.628582
PmVP161_0077	purL	3894	Phosphoribosylformylglycinamidine synthase	4317	95	0.0271041	FALSE	372	47	0.0134094	FALSE	-3.63197	9.35397	0	TRUE	FALSE	364	49	0.01398	TRUE	-3.72649	9.33587	8.29e-87	TRUE	FALSE	552	46	0.0131241	TRUE	-3.17383	9.39024	2.48e-161	TRUE	FALSE	M1404_00074	M1404_00074	purL	3894	Phosphoribosylformylglycinamidine synthase	3860	49	0.01398	FALSE	21	10	0.00285307	TRUE	-7.3745	6.63711
NA	NA	NA	NA	NA	NA	NA	NA	NA	NA	NA	NA	NA	NA	NA	NA	NA	NA	NA	NA	NA	NA	NA	NA	NA	NA	NA	NA	NA	NA	NA	NA	NA	NA	NA	NA	M1404_00075	M1404_00075	252	hypothetical protein	5	3	0.0132159	FALSE	1	1	0.00440529	TRUE	-1.29837	-0.688888
NA	NA	NA	NA	NA	NA	NA	NA	NA	NA	NA	NA	NA	NA	NA	NA	NA	NA	NA	NA	NA	NA	NA	NA	NA	NA	NA	NA	NA	NA	NA	NA	NA	NA	NA	NA	M1404_00076	M1404_00076	1089	hypothetical protein	77875	15	0.0152905	FALSE	81640	21	0.0214067	FALSE	0.123916	12.0124
NA	NA	NA	NA	NA	NA	NA	NA	NA	NA	NA	NA	NA	NA	NA	NA	NA	NA	NA	NA	NA	NA	NA	NA	NA	NA	NA	NA	NA	NA	NA	NA	NA	NA	NA	NA	M1404_00077	M1404_00077	534	hypothetical protein	681	10	0.02079	FALSE	605	10	0.02079	FALSE	0.112333	5.79544
PmVP161_0081	PmVP161_0081	471	hypothetical protein	281	9	0.0212264	FALSE	275	11	0.0259434	FALSE	-0.172376	7.06422	0.488673	FALSE	FALSE	242	11	0.0259434	FALSE	-0.27115	7.01871	0.0853843	FALSE	FALSE	274	11	0.0259434	FALSE	-0.114119	7.09509	0.618132	FALSE	FALSE	M1404_00078	M1404_00078	M1404_00078	462	hypothetical protein	18	3	0.00721154	FALSE	9	2	0.00480769	TRUE	-1.28614	0.343321
PmVP161_0082	PmVP161_0082	1026	hypothetical protein	1701	33	0.0357143	FALSE	1802	45	0.0487013	FALSE	0.0435976	8.99309	0.830862	FALSE	FALSE	1801	38	0.0411255	FALSE	0.00683099	8.97784	1	FALSE	FALSE	1803	40	0.04329	FALSE	0.0163438	8.98303	0.963578	FALSE	FALSE	M1404_00079	M1404_00079	M1404_00079	1026	hypothetical protein	1955	28	0.030303	FALSE	1995	20	0.021645	FALSE	0.0772362	6.68197
PmVP161_0083	PmVP161_0083	2430	putative TonB-dependent receptor	15271	108	0.0493827	FALSE	17180	104	0.0475537	FALSE	0.00680875	12.1167	1	FALSE	FALSE	17681	118	0.0539552	FALSE	0.00923538	12.1213	0.901899	FALSE	FALSE	17091	121	0.0553269	FALSE	-0.0295685	12.1023	0.639876	FALSE	FALSE	M1404_00080	M1404_00080	M1404_00080	2394	putative TonB-dependent receptor	2123	61	0.0283063	FALSE	2477	67	0.0310905	FALSE	0.126575	12.46
PmVP161_0084	hmuV	738	Hemin import ATP-binding protein HmuV	2559	29	0.043609	FALSE	1840	22	0.0330827	FALSE	-0.596832	9.01303	3.86e-06	FALSE	FALSE	1880	25	0.037594	FALSE	-0.605559	9.00913	7.27e-16	FALSE	FALSE	1922	20	0.0300752	FALSE	-0.56663	9.02688	3.99e-16	FALSE	FALSE	M1404_00081	M1404_00081	hmuV	738	Hemin import ATP-binding protein HmuV	90087	20	0.0300752	FALSE	49158	21	0.0315789	FALSE	-0.807547	11.8123
PmVP161_0085	hmuU	945	Hemin transport system permease protein HmuU	4714	42	0.0493537	FALSE	2719	32	0.0376028	FALSE	-0.900519	9.83375	3.36e-38	FALSE	FALSE	3421	36	0.0423032	FALSE	-0.61642	9.94074	2.97e-46	FALSE	FALSE	3308	33	0.0387779	FALSE	-0.652695	9.92791	9.17e-38	FALSE	FALSE	M1404_00082	M1404_00082	hmuU	945	Hemin transport system permease protein HmuU	155	18	0.0211516	FALSE	152	15	0.0176263	FALSE	-0.0416466	3.0862
PmVP161_0086	hmuT	789	Hemin-binding periplasmic protein HmuT	2225	32	0.045007	FALSE	1383	29	0.0407876	FALSE	-0.728898	8.92338	8.59e-14	FALSE	FALSE	1699	29	0.0407876	FALSE	-0.509318	9.01101	8.61e-09	FALSE	FALSE	1652	32	0.045007	FALSE	-0.547829	8.99664	1.26e-13	FALSE	FALSE	M1404_00083	M1404_00083	hmuT	789	Hemin-binding periplasmic protein HmuT	5379	18	0.0253165	FALSE	3149	17	0.02391	FALSE	-0.719903	7.8292
PmVP161_0087	PmVP161_0087	555	hypothetical protein	4213	18	0.036	FALSE	4885	25	0.05	FALSE	0.0948126	10.06	0.411252	FALSE	FALSE	4940	20	0.04	FALSE	0.0711376	10.0514	0.295441	FALSE	FALSE	4768	21	0.042	FALSE	0.0272521	10.0292	0.852081	FALSE	FALSE	M1404_00084	M1404_00084	M1404_00084	555	hypothetical protein	4545	15	0.03	FALSE	4367	15	0.03	FALSE	-0.000620909	7.86214
PmVP161_0088	PmVP161_0088	1080	hypothetical protein	3171	43	0.0442387	FALSE	3972	46	0.0473251	FALSE	0.202518	9.69694	0.0285349	FALSE	FALSE	4063	46	0.0473251	FALSE	0.197478	9.69872	0.00453485	FALSE	FALSE	3941	45	0.0462963	FALSE	0.159767	9.67838	0.0603836	FALSE	FALSE	M1404_00085	M1404_00085	M1404_00085	1080	hypothetical protein	1542	30	0.0308642	FALSE	1712	22	0.0226337	FALSE	0.196131	6.42159
PmVP161_0089	yhxB	1656	Phosphomannomutase	4580	65	0.0435949	FALSE	21	14	0.00938967	TRUE	-5.60061	9.55263	7.36e-51	TRUE	FALSE	13	9	0.00603622	TRUE	-6.91317	9.52257	0	TRUE	NA	10	8	0.00536553	TRUE	-6.83174	9.52989	0	TRUE	NA	M1404_00086	M1404_00086	M1404_00086	1656	putative phosphomannomutase	2558	28	0.0187793	FALSE	26	8	0.00536553	TRUE	-5.23321	6.11215
PmVP161_0090	PmVP161_0090	555	hypothetical protein	900	21	0.042	FALSE	939	23	0.046	FALSE	-0.0506455	7.76307	0.891445	FALSE	FALSE	900	19	0.038	FALSE	-0.153829	7.71456	0.213034	FALSE	FALSE	920	21	0.042	FALSE	-0.119391	7.73232	0.483985	FALSE	FALSE	M1404_00087	M1404_00087	M1404_00087	555	hypothetical protein	747	18	0.036	FALSE	745	17	0.034	FALSE	-0.0605514	5.98883
PmVP161_0091	bacA	1758	Vitamin B12 transport ATP-binding protein BacA	6343	56	0.0353759	FALSE	7106	58	0.0366393	FALSE	0.0418457	10.6139	0.779239	FALSE	FALSE	7264	64	0.0404296	FALSE	0.0356594	10.6142	0.677459	FALSE	FALSE	7554	59	0.037271	FALSE	0.0977511	10.6466	0.166198	FALSE	FALSE	M1404_00088	M1404_00088	bacA	1758	Vitamin B12 transport ATP-binding protein BacA	20218	32	0.0202148	FALSE	21418	31	0.0195831	FALSE	0.139948	10.0748
PmVP161_0092	aspT	1662	Aspartate/alanine antiporter	5869	78	0.052139	FALSE	6545	67	0.0447861	FALSE	0.0571971	10.5994	0.535512	FALSE	FALSE	6668	74	0.0494652	FALSE	0.0342703	10.5912	0.578047	FALSE	FALSE	6789	66	0.0441176	FALSE	0.0614969	10.6056	0.28273	FALSE	FALSE	M1404_00089	M1404_00089	aspT	1662	Aspartate/alanine antiporter	5841	51	0.0340909	FALSE	6219	46	0.0307487	FALSE	0.147138	8.31763
PmVP161_0093	PmVP161_0093	291	hypothetical protein	1549	12	0.0458015	FALSE	1601	9	0.0343511	FALSE	-0.0756751	8.52504	0.633114	FALSE	FALSE	1645	13	0.0496183	FALSE	-0.0746803	8.52823	0.502761	FALSE	FALSE	1692	15	0.0572519	FALSE	-0.0273772	8.55257	0.912178	FALSE	FALSE	M1404_00090	M1404_00090	M1404_00090	291	hypothetical protein	1673	8	0.0305344	FALSE	1919	7	0.0267176	FALSE	0.25678	6.54796
PmVP161_0094	PmVP161_0094	1275	47 kDa outer membrane protein	1786	47	0.0409408	FALSE	393	27	0.0235192	FALSE	-2.26955	8.29799	6.18e-91	TRUE	FALSE	402	32	0.0278746	FALSE	-2.25412	8.28947	1.16e-110	TRUE	FALSE	441	40	0.0348432	FALSE	-2.15849	8.31284	1.09e-113	TRUE	FALSE	M1404_00091	M1404_00091	M1404_00091	1326	47 kDa outer membrane protein	565	20	0.0167504	FALSE	218	13	0.0108878	FALSE	-1.33084	4.36753
PmVP161_0095	ogt	543	Methylated-DNA--protein-cysteine methyltransferase, constitutive	1390	18	0.0368098	FALSE	1426	25	0.0511247	FALSE	-0.0814283	8.43819	0.660617	FALSE	FALSE	1464	26	0.0531697	FALSE	-0.0774514	8.44287	0.572664	FALSE	FALSE	1437	18	0.0368098	FALSE	-0.0850677	8.43975	0.486959	FALSE	FALSE	M1404_00092	M1404_00092	ogt	543	Methylated-DNA--protein-cysteine methyltransferase, constitutive	100	13	0.0265849	FALSE	137	10	0.0204499	FALSE	0.519099	2.73083
PmVP161_0096	mutH	669	DNA mismatch repair protein MutH	399	16	0.026534	FALSE	330	20	0.0331675	FALSE	-0.374805	6.64893	0.0675677	FALSE	FALSE	399	18	0.0298507	FALSE	-0.203088	6.72841	0.468158	FALSE	FALSE	405	17	0.0281924	FALSE	-0.177931	6.74162	0.505109	FALSE	FALSE	M1404_00093	M1404_00093	mutH	669	DNA mismatch repair protein MutH	27260	17	0.0281924	FALSE	22876	16	0.026534	FALSE	-0.201908	10.3388
PmVP161_0097	PmVP161_0097	729	hypothetical protein	3052	28	0.042618	FALSE	3252	29	0.04414	FALSE	-0.0321106	9.52082	0.950956	FALSE	FALSE	3737	30	0.0456621	FALSE	0.131762	9.60873	0.0290799	FALSE	FALSE	3587	29	0.04414	FALSE	0.0808617	9.58218	0.419355	FALSE	FALSE	M1404_00094	M1404_00094	M1404_00094	729	hypothetical protein	1704	15	0.022831	FALSE	1638	15	0.022831	FALSE	0.00103863	6.44428
PmVP161_0098	polA	2793	DNA polymerase I	111	23	0.00914877	TRUE	106	19	0.00755768	TRUE	-0.292629	4.87301	0.514025	FALSE	FALSE	85	19	0.00755768	TRUE	-0.56923	4.75605	0.104228	FALSE	FALSE	112	26	0.0103421	TRUE	-0.188823	4.92188	0.7846	FALSE	FALSE	M1404_00095	M1404_00095	polA	2793	DNA polymerase I	21	5	0.00198886	TRUE	46	15	0.00596659	TRUE	0.536898	1.65774
PmVP161_0099	hel	714	Lipoprotein E	756	14	0.0217729	FALSE	800	12	0.0186625	FALSE	0.00382038	7.73347	1	FALSE	FALSE	872	13	0.0202177	FALSE	0.112328	7.79382	0.642826	FALSE	FALSE	836	18	0.0279938	FALSE	0.0599109	7.76615	0.80715	FALSE	FALSE	M1404_00096	M1404_00096	hel	819	Lipoprotein E	263	12	0.0162602	FALSE	136	9	0.0121951	FALSE	-0.256012	3.74369
NA	NA	NA	NA	NA	NA	NA	NA	NA	NA	NA	NA	NA	NA	NA	NA	NA	NA	NA	NA	NA	NA	NA	NA	NA	NA	NA	NA	NA	NA	NA	NA	NA	NA	NA	NA	M1404_00097	M1404_00097	225	hypothetical protein	202	13	0.0640394	FALSE	169	9	0.044335	FALSE	0.0473148	5.17808
NA	NA	NA	NA	NA	NA	NA	NA	NA	NA	NA	NA	NA	NA	NA	NA	NA	NA	NA	NA	NA	NA	NA	NA	NA	NA	NA	NA	NA	NA	NA	NA	NA	NA	NA	NA	M1404_00098	M1404_00098	519	hypothetical protein	1308	40	0.0854701	FALSE	1260	43	0.0918803	FALSE	-0.0433935	6.23589
NA	NA	NA	NA	NA	NA	NA	NA	NA	NA	NA	NA	NA	NA	NA	NA	NA	NA	NA	NA	NA	NA	NA	NA	NA	NA	NA	NA	NA	NA	NA	NA	NA	NA	NA	NA	M1404_00099	M1404_00099	285	hypothetical protein	151	13	0.0505837	FALSE	128	11	0.0428016	FALSE	-0.180575	2.93381
NA	NA	NA	NA	NA	NA	NA	NA	NA	NA	NA	NA	NA	NA	NA	NA	NA	NA	NA	NA	NA	NA	NA	NA	NA	NA	NA	NA	NA	NA	NA	NA	NA	NA	NA	NA	M1404_00100	M1404_00100	549	hypothetical protein	995	13	0.0262626	FALSE	945	11	0.0222222	FALSE	-0.024643	5.6597
NA	NA	NA	NA	NA	NA	NA	NA	NA	NA	NA	NA	NA	NA	NA	NA	NA	NA	NA	NA	NA	NA	NA	NA	NA	NA	NA	NA	NA	NA	NA	NA	NA	NA	NA	NA	M1404_00101	M1404_00101	2220	hypothetical protein	6223	113	0.0565566	FALSE	5211	106	0.0530531	FALSE	-0.193768	8.21519
NA	NA	NA	NA	NA	NA	NA	NA	NA	NA	NA	NA	NA	NA	NA	NA	NA	NA	NA	NA	NA	NA	NA	NA	NA	NA	NA	NA	NA	NA	NA	NA	NA	NA	NA	NA	M1404_00102	M1404_00102	600	hypothetical protein	2251	28	0.0518519	FALSE	1630	18	0.0333333	FALSE	-0.384514	6.71592
NA	NA	NA	NA	NA	NA	NA	NA	NA	NA	NA	NA	NA	NA	NA	NA	NA	NA	NA	NA	NA	NA	NA	NA	NA	NA	NA	NA	NA	NA	NA	NA	NA	NA	NA	NA	M1404_00103	M1404_00103	1068	hypothetical protein	1134	46	0.047817	FALSE	984	44	0.045738	FALSE	-0.161137	5.87349
NA	NA	NA	NA	NA	NA	NA	NA	NA	NA	NA	NA	NA	NA	NA	NA	NA	NA	NA	NA	NA	NA	NA	NA	NA	NA	NA	NA	NA	NA	NA	NA	NA	NA	NA	NA	M1404_00104	M1404_00104	411	hypothetical protein	3719	22	0.0594595	FALSE	3260	22	0.0594595	FALSE	0.0898604	9.55486
NA	NA	NA	NA	NA	NA	NA	NA	NA	NA	NA	NA	NA	NA	NA	NA	NA	NA	NA	NA	NA	NA	NA	NA	NA	NA	NA	NA	NA	NA	NA	NA	NA	NA	NA	NA	M1404_00105	M1404_00105	549	hypothetical protein	529	23	0.0464646	FALSE	538	21	0.0424242	FALSE	0.0803688	4.81136
NA	NA	NA	NA	NA	NA	NA	NA	NA	NA	NA	NA	NA	NA	NA	NA	NA	NA	NA	NA	NA	NA	NA	NA	NA	NA	NA	NA	NA	NA	NA	NA	NA	NA	NA	NA	M1404_00106	M1404_00106	480	hypothetical protein	596	15	0.0347222	FALSE	406	10	0.0231481	FALSE	-0.49843	4.75775
NA	NA	NA	NA	NA	NA	NA	NA	NA	NA	NA	NA	NA	NA	NA	NA	NA	NA	NA	NA	NA	NA	NA	NA	NA	NA	NA	NA	NA	NA	NA	NA	NA	NA	NA	NA	M1404_00107	M1404_00107	369	hypothetical protein	131	12	0.036036	FALSE	111	12	0.036036	FALSE	-0.303225	2.80576
NA	NA	NA	NA	NA	NA	NA	NA	NA	NA	NA	NA	NA	NA	NA	NA	NA	NA	NA	NA	NA	NA	NA	NA	NA	NA	NA	NA	NA	NA	NA	NA	NA	NA	NA	NA	M1404_00108	M1404_00108	396	hypothetical protein	6260	26	0.0728291	FALSE	5077	25	0.070028	FALSE	-0.249186	8.19584
NA	NA	NA	NA	NA	NA	NA	NA	NA	NA	NA	NA	NA	NA	NA	NA	NA	NA	NA	NA	NA	NA	NA	NA	NA	NA	NA	NA	NA	NA	NA	NA	NA	NA	NA	NA	M1404_00109	M1404_00109	1365	hypothetical protein	10402	73	0.0593979	FALSE	7951	57	0.0463792	FALSE	-0.332385	8.89436
NA	NA	NA	NA	NA	NA	NA	NA	NA	NA	NA	NA	NA	NA	NA	NA	NA	NA	NA	NA	NA	NA	NA	NA	NA	NA	NA	NA	NA	NA	NA	NA	NA	NA	NA	NA	M1404_00110	M1404_00110	1908	hypothetical protein	2969	76	0.0442375	FALSE	2334	78	0.0454016	FALSE	-0.254834	7.21875
NA	NA	NA	NA	NA	NA	NA	NA	NA	NA	NA	NA	NA	NA	NA	NA	NA	NA	NA	NA	NA	NA	NA	NA	NA	NA	NA	NA	NA	NA	NA	NA	NA	NA	NA	NA	M1404_00111	M1404_00111	384	hypothetical protein	174	11	0.0317919	FALSE	171	12	0.0346821	FALSE	-0.0930017	3.54051
NA	NA	NA	NA	NA	NA	NA	NA	NA	NA	NA	NA	NA	NA	NA	NA	NA	NA	NA	NA	NA	NA	NA	NA	NA	NA	NA	NA	NA	NA	NA	NA	NA	NA	NA	NA	M1404_00112	M1404_00112	354	hypothetical protein	195	15	0.0470219	FALSE	206	21	0.0658307	FALSE	0.137465	3.48436
NA	NA	NA	NA	NA	NA	NA	NA	NA	NA	NA	NA	NA	NA	NA	NA	NA	NA	NA	NA	NA	NA	NA	NA	NA	NA	NA	NA	NA	NA	NA	NA	NA	NA	NA	NA	M1404_00113	M1404_00113	1464	hypothetical protein	10419	84	0.0637329	FALSE	8656	80	0.060698	FALSE	-0.221725	8.98652
NA	NA	NA	NA	NA	NA	NA	NA	NA	NA	NA	NA	NA	NA	NA	NA	NA	NA	NA	NA	NA	NA	NA	NA	NA	NA	NA	NA	NA	NA	NA	NA	NA	NA	NA	NA	M1404_00114	M1404_00114	192	hypothetical protein	75	11	0.0635838	FALSE	49	9	0.0520231	FALSE	0.236416	4.23811
NA	NA	NA	NA	NA	NA	NA	NA	NA	NA	NA	NA	NA	NA	NA	NA	NA	NA	NA	NA	NA	NA	NA	NA	NA	NA	NA	NA	NA	NA	NA	NA	NA	NA	NA	NA	M1404_00115	M1404_00115	513	hypothetical protein	198	19	0.0411255	FALSE	190	15	0.0324675	FALSE	-0.0073717	3.39212
NA	NA	NA	NA	NA	NA	NA	NA	NA	NA	NA	NA	NA	NA	NA	NA	NA	NA	NA	NA	NA	NA	NA	NA	NA	NA	NA	NA	NA	NA	NA	NA	NA	NA	NA	NA	M1404_00116	M1404_00116	420	hypothetical protein	889	23	0.0608466	FALSE	725	17	0.0449735	FALSE	-0.253834	5.39819
NA	NA	NA	NA	NA	NA	NA	NA	NA	NA	NA	NA	NA	NA	NA	NA	NA	NA	NA	NA	NA	NA	NA	NA	NA	NA	NA	NA	NA	NA	NA	NA	NA	NA	NA	NA	M1404_00117	M1404_00117	420	Mu-like prophage FluMu protein gp35	1060	13	0.0343915	FALSE	710	10	0.026455	FALSE	-0.531992	5.59542
NA	NA	NA	NA	NA	NA	NA	NA	NA	NA	NA	NA	NA	NA	NA	NA	NA	NA	NA	NA	NA	NA	NA	NA	NA	NA	NA	NA	NA	NA	NA	NA	NA	NA	NA	NA	M1404_00118	M1404_00118	924	hypothetical protein	5869	62	0.0745192	FALSE	3887	61	0.0733173	FALSE	-0.540763	7.98274
NA	NA	NA	NA	NA	NA	NA	NA	NA	NA	NA	NA	NA	NA	NA	NA	NA	NA	NA	NA	NA	NA	NA	NA	NA	NA	NA	NA	NA	NA	NA	NA	NA	NA	NA	NA	M1404_00119	M1404_00119	1026	hypothetical protein	714	39	0.0422078	FALSE	494	42	0.0454545	FALSE	-0.465311	5.02523
NA	NA	NA	NA	NA	NA	NA	NA	NA	NA	NA	NA	NA	NA	NA	NA	NA	NA	NA	NA	NA	NA	NA	NA	NA	NA	NA	NA	NA	NA	NA	NA	NA	NA	NA	NA	M1404_00120	M1404_00120	435	hypothetical protein	633	13	0.0331633	FALSE	410	15	0.0382653	FALSE	-0.559236	4.77265
NA	NA	NA	NA	NA	NA	NA	NA	NA	NA	NA	NA	NA	NA	NA	NA	NA	NA	NA	NA	NA	NA	NA	NA	NA	NA	NA	NA	NA	NA	NA	NA	NA	NA	NA	NA	M1404_00121	M1404_00121	83	tRNA-Phe(aaa)	1128	12	0.16	FALSE	879	8	0.106667	FALSE	-0.319356	5.84169
NA	NA	NA	NA	NA	NA	NA	NA	NA	NA	NA	NA	NA	NA	NA	NA	NA	NA	NA	NA	NA	NA	NA	NA	NA	NA	NA	NA	NA	NA	NA	NA	NA	NA	NA	NA	M1404_00122	M1404_00122	1560	hypothetical protein	1331	64	0.045584	FALSE	1295	48	0.034188	FALSE	0.0106203	6.0953
NA	NA	NA	NA	NA	NA	NA	NA	NA	NA	NA	NA	NA	NA	NA	NA	NA	NA	NA	NA	NA	NA	NA	NA	NA	NA	NA	NA	NA	NA	NA	NA	NA	NA	NA	NA	M1404_00123	M1404_00123	1521	hypothetical protein	4124	66	0.0482104	FALSE	3016	60	0.0438276	FALSE	-0.38344	7.57265
NA	NA	NA	NA	NA	NA	NA	NA	NA	NA	NA	NA	NA	NA	NA	NA	NA	NA	NA	NA	NA	NA	NA	NA	NA	NA	NA	NA	NA	NA	NA	NA	NA	NA	NA	NA	M1404_00124	M1404_00124	570	hypothetical protein	82	6	0.0116959	FALSE	50	10	0.0194932	FALSE	-0.650073	1.9336
NA	NA	NA	NA	NA	NA	NA	NA	NA	NA	NA	NA	NA	NA	NA	NA	NA	NA	NA	NA	NA	NA	NA	NA	NA	NA	NA	NA	NA	NA	NA	NA	NA	NA	NA	NA	M1404_00125	M1404_00125	294	hypothetical protein	17	5	0.0188679	FALSE	22	5	0.0188679	FALSE	-0.267627	0.957061
NA	NA	NA	NA	NA	NA	NA	NA	NA	NA	NA	NA	NA	NA	NA	NA	NA	NA	NA	NA	NA	NA	NA	NA	NA	NA	NA	NA	NA	NA	NA	NA	NA	NA	NA	NA	M1404_00126	M1404_00126	330	putative protein	207	15	0.0505051	FALSE	201	17	0.0572391	FALSE	-0.0832957	3.64111
NA	NA	NA	NA	NA	NA	NA	NA	NA	NA	NA	NA	NA	NA	NA	NA	NA	NA	NA	NA	NA	NA	NA	NA	NA	NA	NA	NA	NA	NA	NA	NA	NA	NA	NA	NA	M1404_00127	M1404_00127	228	hypothetical protein	84	10	0.0485437	FALSE	129	9	0.0436893	FALSE	0.683705	2.57188
NA	NA	NA	NA	NA	NA	NA	NA	NA	NA	NA	NA	NA	NA	NA	NA	NA	NA	NA	NA	NA	NA	NA	NA	NA	NA	NA	NA	NA	NA	NA	NA	NA	NA	NA	NA	M1404_00128	M1404_00128	273	hypothetical protein	126	11	0.0447154	FALSE	98	7	0.0284553	FALSE	-0.389796	2.78812
NA	NA	NA	NA	NA	NA	NA	NA	NA	NA	NA	NA	NA	NA	NA	NA	NA	NA	NA	NA	NA	NA	NA	NA	NA	NA	NA	NA	NA	NA	NA	NA	NA	NA	NA	NA	M1404_00129	M1404_00129	219	hypothetical protein	110	10	0.0505051	FALSE	106	7	0.0353535	FALSE	-0.0173604	2.59218
NA	NA	NA	NA	NA	NA	NA	NA	NA	NA	NA	NA	NA	NA	NA	NA	NA	NA	NA	NA	NA	NA	NA	NA	NA	NA	NA	NA	NA	NA	NA	NA	NA	NA	NA	NA	M1404_00130	M1404_00130	546	hypothetical protein	1035	27	0.054878	FALSE	643	23	0.046748	FALSE	-0.627905	5.53084
NA	NA	NA	NA	NA	NA	NA	NA	NA	NA	NA	NA	NA	NA	NA	NA	NA	NA	NA	NA	NA	NA	NA	NA	NA	NA	NA	NA	NA	NA	NA	NA	NA	NA	NA	NA	M1404_00131	M1404_00131	435	hypothetical protein	289	10	0.0255102	FALSE	309	9	0.0229592	FALSE	0.119919	4.0386
NA	NA	NA	NA	NA	NA	NA	NA	NA	NA	NA	NA	NA	NA	NA	NA	NA	NA	NA	NA	NA	NA	NA	NA	NA	NA	NA	NA	NA	NA	NA	NA	NA	NA	NA	NA	M1404_00132	M1404_00132	555	hypothetical protein	423	22	0.044	FALSE	359	22	0.044	FALSE	-0.200636	4.3805
NA	NA	NA	NA	NA	NA	NA	NA	NA	NA	NA	NA	NA	NA	NA	NA	NA	NA	NA	NA	NA	NA	NA	NA	NA	NA	NA	NA	NA	NA	NA	NA	NA	NA	NA	NA	M1404_00133	M1404_00133	549	hypothetical protein	1294	27	0.0545455	FALSE	1220	30	0.0606061	FALSE	-0.0389169	6.11773
NA	NA	NA	NA	NA	NA	NA	NA	NA	NA	NA	NA	NA	NA	NA	NA	NA	NA	NA	NA	NA	NA	NA	NA	NA	NA	NA	NA	NA	NA	NA	NA	NA	NA	NA	NA	M1404_00134	M1404_00134	186	hypothetical protein	157	9	0.0535714	FALSE	104	7	0.0416667	FALSE	-0.284753	3.09769
NA	NA	NA	NA	NA	NA	NA	NA	NA	NA	NA	NA	NA	NA	NA	NA	NA	NA	NA	NA	NA	NA	NA	NA	NA	NA	NA	NA	NA	NA	NA	NA	NA	NA	NA	NA	M1404_00135	M1404_00135	219	hypothetical protein	3485	15	0.0757576	FALSE	2331	18	0.0909091	FALSE	-0.528255	7.23244
NA	NA	NA	NA	NA	NA	NA	NA	NA	NA	NA	NA	NA	NA	NA	NA	NA	NA	NA	NA	NA	NA	NA	NA	NA	NA	NA	NA	NA	NA	NA	NA	NA	NA	NA	NA	M1404_00136	M1404_00136	195	hypothetical protein	130	5	0.0284091	FALSE	95	5	0.0284091	FALSE	-0.41372	2.6725
NA	NA	NA	NA	NA	NA	NA	NA	NA	NA	NA	NA	NA	NA	NA	NA	NA	NA	NA	NA	NA	NA	NA	NA	NA	NA	NA	NA	NA	NA	NA	NA	NA	NA	NA	NA	M1404_00137	M1404_00137	525	hypothetical protein	50	7	0.0147992	FALSE	21	6	0.012685	FALSE	-1.19738	1.16999
NA	NA	NA	NA	NA	NA	NA	NA	NA	NA	NA	NA	NA	NA	NA	NA	NA	NA	NA	NA	NA	NA	NA	NA	NA	NA	NA	NA	NA	NA	NA	NA	NA	NA	NA	NA	M1404_00138	M1404_00138	318	putative protein	41	1	0.00348432	TRUE	45	2	0.00696864	FALSE	0.195205	1.40332
NA	NA	NA	NA	NA	NA	NA	NA	NA	NA	NA	NA	NA	NA	NA	NA	NA	NA	NA	NA	NA	NA	NA	NA	NA	NA	NA	NA	NA	NA	NA	NA	NA	NA	NA	NA	M1404_00139	M1404_00139	642	hypothetical protein	89	10	0.017301	FALSE	92	8	0.0138408	FALSE	0.0252846	3.01371
NA	NA	NA	NA	NA	NA	NA	NA	NA	NA	NA	NA	NA	NA	NA	NA	NA	NA	NA	NA	NA	NA	NA	NA	NA	NA	NA	NA	NA	NA	NA	NA	NA	NA	NA	NA	M1404_00140	M1404_00140	108	hypothetical protein	1	1	0.0102041	FALSE	1	1	0.0102041	FALSE	0.0262773	-1.10299
NA	NA	NA	NA	NA	NA	NA	NA	NA	NA	NA	NA	NA	NA	NA	NA	NA	NA	NA	NA	NA	NA	NA	NA	NA	NA	NA	NA	NA	NA	NA	NA	NA	NA	NA	NA	M1404_00141	M1404_00141	477	hypothetical protein	43	6	0.0139535	FALSE	34	2	0.00465116	TRUE	-0.30238	1.26208
NA	NA	NA	NA	NA	NA	NA	NA	NA	NA	NA	NA	NA	NA	NA	NA	NA	NA	NA	NA	NA	NA	NA	NA	NA	NA	NA	NA	NA	NA	NA	NA	NA	NA	NA	NA	M1404_00142	M1404_00142	1992	hypothetical protein	1709	24	0.0133854	FALSE	1082	22	0.0122699	FALSE	-0.605116	6.17917
NA	NA	NA	NA	NA	NA	NA	NA	NA	NA	NA	NA	NA	NA	NA	NA	NA	NA	NA	NA	NA	NA	NA	NA	NA	NA	NA	NA	NA	NA	NA	NA	NA	NA	NA	NA	M1404_00143	M1404_00143	216	hypothetical protein	3	2	0.0102564	FALSE	0	0	0	TRUE	-2.79714	-1.02489
NA	NA	NA	NA	NA	NA	NA	NA	NA	NA	NA	NA	NA	NA	NA	NA	NA	NA	NA	NA	NA	NA	NA	NA	NA	NA	NA	NA	NA	NA	NA	NA	NA	NA	NA	NA	M1404_00144	M1404_00144	135	hypothetical protein	0	0	0	TRUE	0	0	0	TRUE	NA	NA
NA	NA	NA	NA	NA	NA	NA	NA	NA	NA	NA	NA	NA	NA	NA	NA	NA	NA	NA	NA	NA	NA	NA	NA	NA	NA	NA	NA	NA	NA	NA	NA	NA	NA	NA	NA	M1404_00145	M1404_00145	438	hypothetical protein	584	15	0.0379747	FALSE	550	14	0.035443	FALSE	-0.106507	4.96991
NA	NA	NA	NA	NA	NA	NA	NA	NA	NA	NA	NA	NA	NA	NA	NA	NA	NA	NA	NA	NA	NA	NA	NA	NA	NA	NA	NA	NA	NA	NA	NA	NA	NA	NA	NA	M1404_00146	M1404_00146	168	hypothetical protein	46	3	0.0197368	FALSE	34	3	0.0197368	FALSE	-0.184729	2.42245
NA	NA	NA	NA	NA	NA	NA	NA	NA	NA	NA	NA	NA	NA	NA	NA	NA	NA	NA	NA	NA	NA	NA	NA	NA	NA	NA	NA	NA	NA	NA	NA	NA	NA	NA	NA	M1404_00147	M1404_00147	426	hypothetical protein	41	5	0.0130208	FALSE	33	3	0.0078125	FALSE	-0.305971	2.52898
NA	NA	NA	NA	NA	NA	NA	NA	NA	NA	NA	NA	NA	NA	NA	NA	NA	NA	NA	NA	NA	NA	NA	NA	NA	NA	NA	NA	NA	NA	NA	NA	NA	NA	NA	NA	M1404_00148	M1404_00148	216	hypothetical protein	2	1	0.00512821	TRUE	0	0	0	TRUE	-2.30575	-1.103
NA	NA	NA	NA	NA	NA	NA	NA	NA	NA	NA	NA	NA	NA	NA	NA	NA	NA	NA	NA	NA	NA	NA	NA	NA	NA	NA	NA	NA	NA	NA	NA	NA	NA	NA	NA	M1404_00149	M1404_00149	1992	hypothetical protein	1727	40	0.022309	FALSE	1052	33	0.0184049	FALSE	-0.668822	6.17094
NA	NA	NA	NA	NA	NA	NA	NA	NA	NA	NA	NA	NA	NA	NA	NA	NA	NA	NA	NA	NA	NA	NA	NA	NA	NA	NA	NA	NA	NA	NA	NA	NA	NA	NA	NA	M1404_00150	M1404_00150	477	hypothetical protein	59	9	0.0209302	FALSE	29	4	0.00930233	FALSE	-1.02206	1.43933
NA	NA	NA	NA	NA	NA	NA	NA	NA	NA	NA	NA	NA	NA	NA	NA	NA	NA	NA	NA	NA	NA	NA	NA	NA	NA	NA	NA	NA	NA	NA	NA	NA	NA	NA	NA	M1404_00151	M1404_00151	918	hypothetical protein	96	12	0.0145103	FALSE	126	17	0.0205562	FALSE	0.365262	3.14955
NA	NA	NA	NA	NA	NA	NA	NA	NA	NA	NA	NA	NA	NA	NA	NA	NA	NA	NA	NA	NA	NA	NA	NA	NA	NA	NA	NA	NA	NA	NA	NA	NA	NA	NA	NA	M1404_00152	M1404_00152	318	putative protein	37	1	0.00348432	TRUE	31	3	0.010453	FALSE	-0.206845	1.12031
NA	NA	NA	NA	NA	NA	NA	NA	NA	NA	NA	NA	NA	NA	NA	NA	NA	NA	NA	NA	NA	NA	NA	NA	NA	NA	NA	NA	NA	NA	NA	NA	NA	NA	NA	NA	M1404_00153	M1404_00153	525	hypothetical protein	50	7	0.0147992	FALSE	25	5	0.0105708	FALSE	-0.941459	1.23415
NA	NA	NA	NA	NA	NA	NA	NA	NA	NA	NA	NA	NA	NA	NA	NA	NA	NA	NA	NA	NA	NA	NA	NA	NA	NA	NA	NA	NA	NA	NA	NA	NA	NA	NA	NA	M1404_00154	M1404_00154	195	hypothetical protein	128	9	0.0511364	FALSE	71	7	0.0397727	FALSE	-0.819237	2.48714
NA	NA	NA	NA	NA	NA	NA	NA	NA	NA	NA	NA	NA	NA	NA	NA	NA	NA	NA	NA	NA	NA	NA	NA	NA	NA	NA	NA	NA	NA	NA	NA	NA	NA	NA	NA	M1404_00155	M1404_00155	219	hypothetical protein	3339	15	0.0757576	FALSE	2350	15	0.0757576	FALSE	-0.454563	7.20148
NA	NA	NA	NA	NA	NA	NA	NA	NA	NA	NA	NA	NA	NA	NA	NA	NA	NA	NA	NA	NA	NA	NA	NA	NA	NA	NA	NA	NA	NA	NA	NA	NA	NA	NA	NA	M1404_00156	M1404_00156	186	hypothetical protein	191	9	0.0535714	FALSE	118	5	0.0297619	FALSE	-0.662574	3.08703
NA	NA	NA	NA	NA	NA	NA	NA	NA	NA	NA	NA	NA	NA	NA	NA	NA	NA	NA	NA	NA	NA	NA	NA	NA	NA	NA	NA	NA	NA	NA	NA	NA	NA	NA	NA	M1404_00157	M1404_00157	549	hypothetical protein	1424	24	0.0484848	FALSE	1220	23	0.0464646	FALSE	-0.175765	6.1982
NA	NA	NA	NA	NA	NA	NA	NA	NA	NA	NA	NA	NA	NA	NA	NA	NA	NA	NA	NA	NA	NA	NA	NA	NA	NA	NA	NA	NA	NA	NA	NA	NA	NA	NA	NA	M1404_00158	M1404_00158	555	hypothetical protein	415	18	0.036	FALSE	364	27	0.054	FALSE	-0.160849	4.37864
NA	NA	NA	NA	NA	NA	NA	NA	NA	NA	NA	NA	NA	NA	NA	NA	NA	NA	NA	NA	NA	NA	NA	NA	NA	NA	NA	NA	NA	NA	NA	NA	NA	NA	NA	NA	M1404_00159	M1404_00159	435	hypothetical protein	281	11	0.0280612	FALSE	288	14	0.0357143	FALSE	0.136222	3.96327
NA	NA	NA	NA	NA	NA	NA	NA	NA	NA	NA	NA	NA	NA	NA	NA	NA	NA	NA	NA	NA	NA	NA	NA	NA	NA	NA	NA	NA	NA	NA	NA	NA	NA	NA	NA	M1404_00160	M1404_00160	546	hypothetical protein	941	26	0.0528455	FALSE	665	28	0.0569106	FALSE	-0.447108	5.45995
NA	NA	NA	NA	NA	NA	NA	NA	NA	NA	NA	NA	NA	NA	NA	NA	NA	NA	NA	NA	NA	NA	NA	NA	NA	NA	NA	NA	NA	NA	NA	NA	NA	NA	NA	NA	M1404_00161	M1404_00161	219	hypothetical protein	82	10	0.0505051	FALSE	99	6	0.030303	FALSE	0.327409	2.35103
NA	NA	NA	NA	NA	NA	NA	NA	NA	NA	NA	NA	NA	NA	NA	NA	NA	NA	NA	NA	NA	NA	NA	NA	NA	NA	NA	NA	NA	NA	NA	NA	NA	NA	NA	NA	M1404_00162	M1404_00162	273	hypothetical protein	129	9	0.0365854	FALSE	73	7	0.0284553	FALSE	-0.630051	2.68669
NA	NA	NA	NA	NA	NA	NA	NA	NA	NA	NA	NA	NA	NA	NA	NA	NA	NA	NA	NA	NA	NA	NA	NA	NA	NA	NA	NA	NA	NA	NA	NA	NA	NA	NA	NA	M1404_00163	M1404_00163	228	hypothetical protein	102	13	0.0631068	FALSE	128	12	0.0582524	FALSE	0.368698	2.68169
NA	NA	NA	NA	NA	NA	NA	NA	NA	NA	NA	NA	NA	NA	NA	NA	NA	NA	NA	NA	NA	NA	NA	NA	NA	NA	NA	NA	NA	NA	NA	NA	NA	NA	NA	NA	M1404_00164	M1404_00164	330	putative protein	243	16	0.0538721	FALSE	193	17	0.0572391	FALSE	-0.349965	3.71043
NA	NA	NA	NA	NA	NA	NA	NA	NA	NA	NA	NA	NA	NA	NA	NA	NA	NA	NA	NA	NA	NA	NA	NA	NA	NA	NA	NA	NA	NA	NA	NA	NA	NA	NA	NA	M1404_00165	M1404_00165	294	hypothetical protein	24	6	0.0226415	FALSE	20	5	0.0188679	FALSE	-0.404283	0.96996
NA	NA	NA	NA	NA	NA	NA	NA	NA	NA	NA	NA	NA	NA	NA	NA	NA	NA	NA	NA	NA	NA	NA	NA	NA	NA	NA	NA	NA	NA	NA	NA	NA	NA	NA	NA	M1404_00166	M1404_00166	570	hypothetical protein	85	7	0.0136452	FALSE	60	8	0.0155945	FALSE	-0.445617	2.05767
NA	NA	NA	NA	NA	NA	NA	NA	NA	NA	NA	NA	NA	NA	NA	NA	NA	NA	NA	NA	NA	NA	NA	NA	NA	NA	NA	NA	NA	NA	NA	NA	NA	NA	NA	NA	M1404_00167	M1404_00167	1521	hypothetical protein	4222	74	0.0540541	FALSE	3013	62	0.0452885	FALSE	-0.406004	7.59945
NA	NA	NA	NA	NA	NA	NA	NA	NA	NA	NA	NA	NA	NA	NA	NA	NA	NA	NA	NA	NA	NA	NA	NA	NA	NA	NA	NA	NA	NA	NA	NA	NA	NA	NA	NA	M1404_00168	M1404_00168	1560	hypothetical protein	1412	63	0.0448718	FALSE	1326	48	0.034188	FALSE	-0.0426799	6.16464
NA	NA	NA	NA	NA	NA	NA	NA	NA	NA	NA	NA	NA	NA	NA	NA	NA	NA	NA	NA	NA	NA	NA	NA	NA	NA	NA	NA	NA	NA	NA	NA	NA	NA	NA	NA	M1404_00169	M1404_00169	83	tRNA-Phe(aaa)	1073	17	0.226667	FALSE	902	18	0.24	FALSE	-0.187505	5.76751
NA	NA	NA	NA	NA	NA	NA	NA	NA	NA	NA	NA	NA	NA	NA	NA	NA	NA	NA	NA	NA	NA	NA	NA	NA	NA	NA	NA	NA	NA	NA	NA	NA	NA	NA	NA	M1404_00170	M1404_00170	435	hypothetical protein	548	14	0.0357143	FALSE	312	12	0.0306122	FALSE	-0.756968	4.50122
NA	NA	NA	NA	NA	NA	NA	NA	NA	NA	NA	NA	NA	NA	NA	NA	NA	NA	NA	NA	NA	NA	NA	NA	NA	NA	NA	NA	NA	NA	NA	NA	NA	NA	NA	NA	M1404_00171	M1404_00171	1026	hypothetical protein	718	34	0.0367965	FALSE	455	36	0.038961	FALSE	-0.58667	4.96663
NA	NA	NA	NA	NA	NA	NA	NA	NA	NA	NA	NA	NA	NA	NA	NA	NA	NA	NA	NA	NA	NA	NA	NA	NA	NA	NA	NA	NA	NA	NA	NA	NA	NA	NA	NA	M1404_00172	M1404_00172	924	hypothetical protein	5736	57	0.0685096	FALSE	3924	59	0.0709135	FALSE	-0.490167	7.9703
NA	NA	NA	NA	NA	NA	NA	NA	NA	NA	NA	NA	NA	NA	NA	NA	NA	NA	NA	NA	NA	NA	NA	NA	NA	NA	NA	NA	NA	NA	NA	NA	NA	NA	NA	NA	M1404_00173	M1404_00173	420	Mu-like prophage FluMu protein gp35	1062	14	0.037037	FALSE	674	11	0.0291005	FALSE	-0.622437	5.57683
NA	NA	NA	NA	NA	NA	NA	NA	NA	NA	NA	NA	NA	NA	NA	NA	NA	NA	NA	NA	NA	NA	NA	NA	NA	NA	NA	NA	NA	NA	NA	NA	NA	NA	NA	NA	M1404_00174	M1404_00174	420	hypothetical protein	846	23	0.0608466	FALSE	755	19	0.0502645	FALSE	-0.111705	5.38514
NA	NA	NA	NA	NA	NA	NA	NA	NA	NA	NA	NA	NA	NA	NA	NA	NA	NA	NA	NA	NA	NA	NA	NA	NA	NA	NA	NA	NA	NA	NA	NA	NA	NA	NA	NA	M1404_00175	M1404_00175	513	hypothetical protein	183	18	0.038961	FALSE	184	19	0.0411255	FALSE	0.0603185	3.3076
NA	NA	NA	NA	NA	NA	NA	NA	NA	NA	NA	NA	NA	NA	NA	NA	NA	NA	NA	NA	NA	NA	NA	NA	NA	NA	NA	NA	NA	NA	NA	NA	NA	NA	NA	NA	M1404_00176	M1404_00176	192	hypothetical protein	79	12	0.0693642	FALSE	68	12	0.0693642	FALSE	0.495875	4.261
NA	NA	NA	NA	NA	NA	NA	NA	NA	NA	NA	NA	NA	NA	NA	NA	NA	NA	NA	NA	NA	NA	NA	NA	NA	NA	NA	NA	NA	NA	NA	NA	NA	NA	NA	NA	M1404_00177	M1404_00177	1464	hypothetical protein	10238	94	0.0713202	FALSE	8428	80	0.060698	FALSE	-0.230084	8.9593
NA	NA	NA	NA	NA	NA	NA	NA	NA	NA	NA	NA	NA	NA	NA	NA	NA	NA	NA	NA	NA	NA	NA	NA	NA	NA	NA	NA	NA	NA	NA	NA	NA	NA	NA	NA	M1404_00178	M1404_00178	354	hypothetical protein	187	14	0.0438871	FALSE	202	14	0.0438871	FALSE	0.164317	3.44854
NA	NA	NA	NA	NA	NA	NA	NA	NA	NA	NA	NA	NA	NA	NA	NA	NA	NA	NA	NA	NA	NA	NA	NA	NA	NA	NA	NA	NA	NA	NA	NA	NA	NA	NA	NA	M1404_00179	M1404_00179	384	hypothetical protein	165	7	0.0202312	FALSE	153	9	0.0260116	FALSE	-0.10125	3.55666
NA	NA	NA	NA	NA	NA	NA	NA	NA	NA	NA	NA	NA	NA	NA	NA	NA	NA	NA	NA	NA	NA	NA	NA	NA	NA	NA	NA	NA	NA	NA	NA	NA	NA	NA	NA	M1404_00180	M1404_00180	1908	hypothetical protein	2962	74	0.0430733	FALSE	2268	74	0.0430733	FALSE	-0.290999	7.19139
NA	NA	NA	NA	NA	NA	NA	NA	NA	NA	NA	NA	NA	NA	NA	NA	NA	NA	NA	NA	NA	NA	NA	NA	NA	NA	NA	NA	NA	NA	NA	NA	NA	NA	NA	NA	M1404_00181	M1404_00181	1365	hypothetical protein	10295	65	0.0528885	FALSE	8130	57	0.0463792	FALSE	-0.284225	8.89951
NA	NA	NA	NA	NA	NA	NA	NA	NA	NA	NA	NA	NA	NA	NA	NA	NA	NA	NA	NA	NA	NA	NA	NA	NA	NA	NA	NA	NA	NA	NA	NA	NA	NA	NA	NA	M1404_00182	M1404_00182	396	hypothetical protein	6100	30	0.0840336	FALSE	5150	28	0.0784314	FALSE	-0.188306	8.18622
NA	NA	NA	NA	NA	NA	NA	NA	NA	NA	NA	NA	NA	NA	NA	NA	NA	NA	NA	NA	NA	NA	NA	NA	NA	NA	NA	NA	NA	NA	NA	NA	NA	NA	NA	NA	M1404_00183	M1404_00183	369	hypothetical protein	125	10	0.03003	FALSE	123	8	0.024024	FALSE	-0.00970452	2.89028
NA	NA	NA	NA	NA	NA	NA	NA	NA	NA	NA	NA	NA	NA	NA	NA	NA	NA	NA	NA	NA	NA	NA	NA	NA	NA	NA	NA	NA	NA	NA	NA	NA	NA	NA	NA	M1404_00184	M1404_00184	480	hypothetical protein	612	22	0.0509259	FALSE	427	19	0.0439815	FALSE	-0.456508	4.79689
NA	NA	NA	NA	NA	NA	NA	NA	NA	NA	NA	NA	NA	NA	NA	NA	NA	NA	NA	NA	NA	NA	NA	NA	NA	NA	NA	NA	NA	NA	NA	NA	NA	NA	NA	NA	M1404_00185	M1404_00185	549	hypothetical protein	494	20	0.040404	FALSE	532	18	0.0363636	FALSE	0.151081	4.75329
NA	NA	NA	NA	NA	NA	NA	NA	NA	NA	NA	NA	NA	NA	NA	NA	NA	NA	NA	NA	NA	NA	NA	NA	NA	NA	NA	NA	NA	NA	NA	NA	NA	NA	NA	NA	M1404_00186	M1404_00186	411	hypothetical protein	3770	15	0.0405405	FALSE	3203	16	0.0432432	FALSE	0.0777174	9.55548
NA	NA	NA	NA	NA	NA	NA	NA	NA	NA	NA	NA	NA	NA	NA	NA	NA	NA	NA	NA	NA	NA	NA	NA	NA	NA	NA	NA	NA	NA	NA	NA	NA	NA	NA	NA	M1404_00187	M1404_00187	1068	hypothetical protein	1197	51	0.0530146	FALSE	897	47	0.0488565	FALSE	-0.341775	5.86389
NA	NA	NA	NA	NA	NA	NA	NA	NA	NA	NA	NA	NA	NA	NA	NA	NA	NA	NA	NA	NA	NA	NA	NA	NA	NA	NA	NA	NA	NA	NA	NA	NA	NA	NA	NA	M1404_00188	M1404_00188	600	hypothetical protein	2201	28	0.0518519	FALSE	1648	25	0.0462963	FALSE	-0.284544	7.69564
NA	NA	NA	NA	NA	NA	NA	NA	NA	NA	NA	NA	NA	NA	NA	NA	NA	NA	NA	NA	NA	NA	NA	NA	NA	NA	NA	NA	NA	NA	NA	NA	NA	NA	NA	NA	M1404_00189	M1404_00189	2220	hypothetical protein	6294	129	0.0645646	FALSE	5027	123	0.0615616	FALSE	-0.257543	8.20241
NA	NA	NA	NA	NA	NA	NA	NA	NA	NA	NA	NA	NA	NA	NA	NA	NA	NA	NA	NA	NA	NA	NA	NA	NA	NA	NA	NA	NA	NA	NA	NA	NA	NA	NA	NA	M1404_00190	M1404_00190	549	hypothetical protein	984	16	0.0323232	FALSE	914	14	0.0282828	FALSE	-0.0576235	5.62441
NA	NA	NA	NA	NA	NA	NA	NA	NA	NA	NA	NA	NA	NA	NA	NA	NA	NA	NA	NA	NA	NA	NA	NA	NA	NA	NA	NA	NA	NA	NA	NA	NA	NA	NA	NA	M1404_00191	M1404_00191	285	hypothetical protein	145	13	0.0505837	FALSE	128	9	0.0350195	FALSE	-0.169518	2.94679
NA	NA	NA	NA	NA	NA	NA	NA	NA	NA	NA	NA	NA	NA	NA	NA	NA	NA	NA	NA	NA	NA	NA	NA	NA	NA	NA	NA	NA	NA	NA	NA	NA	NA	NA	NA	M1404_00192	M1404_00192	519	hypothetical protein	1311	54	0.115385	FALSE	1273	48	0.102564	FALSE	0.00737407	6.23447
NA	NA	NA	NA	NA	NA	NA	NA	NA	NA	NA	NA	NA	NA	NA	NA	NA	NA	NA	NA	NA	NA	NA	NA	NA	NA	NA	NA	NA	NA	NA	NA	NA	NA	NA	NA	M1404_00193	M1404_00193	225	hypothetical protein	194	9	0.044335	FALSE	186	9	0.044335	FALSE	0.112818	5.14421
PmVP161_0132	galK	1158	Galactokinase	5432	50	0.0479386	FALSE	6031	52	0.0498562	FALSE	0.036136	10.5645	0.845713	FALSE	FALSE	6211	50	0.0479386	FALSE	0.0507032	10.5755	0.51713	FALSE	FALSE	6184	53	0.050815	FALSE	0.0331929	10.5669	0.757379	FALSE	FALSE	M1404_00194	M1404_00194	galK	369	Galactokinase	586	9	0.027027	FALSE	152	10	0.03003	FALSE	-1.59013	4.37647
PmVP161_0133	galM	1032	Aldose 1-epimerase	6969	76	0.0818084	FALSE	6830	74	0.0796555	FALSE	-0.161642	10.7638	0.0126226	FALSE	FALSE	7031	72	0.0775027	FALSE	-0.178358	10.7588	0.000556203	FALSE	FALSE	6729	81	0.0871905	FALSE	-0.224872	10.7376	4.29e-05	FALSE	FALSE	M1404_00195	M1404_00195	galM	1032	Aldose 1-epimerase	3205	50	0.0538213	FALSE	2336	39	0.0419806	FALSE	-0.40287	7.20111
PmVP161_0134	corC	903	Magnesium and cobalt efflux protein CorC	3066	17	0.0209102	FALSE	3249	18	0.0221402	FALSE	-0.0422712	9.67986	0.845713	FALSE	FALSE	3363	21	0.0258303	FALSE	-0.0141824	9.69723	0.951747	FALSE	FALSE	3000	21	0.0258303	FALSE	-0.171441	9.62059	0.0103799	FALSE	FALSE	M1404_00196	M1404_00196	corC	903	Magnesium and cobalt efflux protein CorC	375	11	0.0135301	FALSE	288	8	0.0098401	FALSE	-0.313247	4.13902
PmVP161_0135	lnt	1542	Apolipoprotein N-acyltransferase	9	7	0.00504323	TRUE	3	3	0.00216138	TRUE	-0.136361	6.20626	0.74337	NA	NA	8	8	0.00576369	TRUE	-0.355048	6.10617	0.285375	NA	NA	16	10	0.00720461	TRUE	-0.175504	6.18967	0.65382	NA	FALSE	M1404_00197	M1404_00197	lnt	1542	Apolipoprotein N-acyltransferase	3	2	0.00144092	TRUE	2	2	0.00144092	TRUE	0.0805152	-0.68942
PmVP161_0136	infA	219	Translation initiation factor IF-1	1	1	0.00505051	TRUE	0	0	0	TRUE	-1.62749	0.982206	1	NA	NA	0	0	0	TRUE	-1.64055	0.966007	1	NA	NA	2	2	0.010101	TRUE	0.625422	1.1304	1	NA	NA	M1404_00198	M1404_00198	infA	219	Translation initiation factor IF-1	0	0	0	TRUE	0	0	0	TRUE	NA	NA
PmVP161_0137	rffG	1038	dTDP-glucose 4,6-dehydratase 2	2082	37	0.0395722	FALSE	2038	42	0.0449198	FALSE	-0.270832	9.35579	0.00374443	FALSE	FALSE	1890	36	0.0385027	FALSE	-0.36593	9.31428	1.64e-07	FALSE	FALSE	1991	48	0.0513369	FALSE	-0.303408	9.34375	0.000323909	FALSE	FALSE	M1404_00199	M1404_00199	rffG	1038	dTDP-glucose 4,6-dehydratase 2	550	21	0.0224599	FALSE	245	16	0.0171123	FALSE	-1.10124	4.40331
PmVP161_0138	pepB	1305	Peptidase B	2892	51	0.0434043	FALSE	3126	44	0.0374468	FALSE	-0.0228023	9.82584	0.91034	FALSE	FALSE	3111	51	0.0434043	FALSE	-0.0249191	9.82805	0.762607	FALSE	FALSE	3193	54	0.0459574	FALSE	0.0128223	9.84752	0.947237	FALSE	FALSE	M1404_00200	M1404_00200	pepB	1305	Peptidase B	8227	38	0.0323404	FALSE	7202	34	0.0289362	FALSE	-0.121407	8.66794
PmVP161_0139	ndk	420	Nucleoside diphosphate kinase	1820	12	0.031746	FALSE	1821	20	0.0529101	FALSE	-0.122848	8.7329	0.344005	FALSE	FALSE	1882	18	0.047619	FALSE	-0.112137	8.74057	0.244339	FALSE	FALSE	1893	17	0.0449735	FALSE	-0.0966628	8.74895	0.458136	FALSE	FALSE	M1404_00201	M1404_00201	ndk	420	Nucleoside diphosphate kinase	485	12	0.031746	FALSE	546	11	0.0291005	FALSE	0.225438	4.76292
PmVP161_0140	metK	1155	S-adenosylmethionine synthase	0	0	0	TRUE	2	2	0.00192308	TRUE	0.38235	1.28696	1	NA	NA	3	3	0.00288462	TRUE	0.351317	1.27081	1	NA	NA	3	3	0.00288462	TRUE	0.71782	1.34186	0.892327	NA	NA	M1404_00202	M1404_00202	metK	1155	S-adenosylmethionine synthase	0	0	0	TRUE	0	0	0	TRUE	NA	NA
PmVP161_0141	sprT	510	Protein SprT	564	18	0.0392157	FALSE	625	15	0.0326797	FALSE	0.133392	8.6944	0.416455	FALSE	FALSE	647	16	0.0348584	FALSE	0.0682229	8.66419	0.606185	FALSE	FALSE	610	12	0.0261438	FALSE	0.0283443	8.64391	0.918076	FALSE	FALSE	M1404_00203	M1404_00203	sprT	510	Protein SprT	154669	16	0.0348584	FALSE	153080	21	0.0457516	FALSE	0.0378604	13.0173
PmVP161_0142	PmVP161_0142	594	hypothetical protein	1653	24	0.0448598	FALSE	1964	23	0.0429907	FALSE	0.0831068	8.84511	0.609026	FALSE	FALSE	2052	23	0.0429907	FALSE	0.137396	8.87773	0.150803	FALSE	FALSE	1968	25	0.046729	FALSE	0.0996602	8.85791	0.357121	FALSE	FALSE	M1404_00204	M1404_00204	M1404_00204	597	putative protein	1890	21	0.0390335	FALSE	2172	16	0.0297398	FALSE	0.24582	6.72468
PmVP161_0143	htpG	1896	Chaperone protein HtpG	6752	60	0.0351494	FALSE	7282	65	0.0380785	FALSE	-0.0249963	10.813	0.930069	FALSE	FALSE	7752	64	0.0374927	FALSE	0.0263849	10.8422	0.667732	FALSE	FALSE	7468	60	0.0351494	FALSE	-0.0272182	10.8157	0.739124	FALSE	FALSE	M1404_00205	M1404_00205	htpG	1896	Chaperone protein HtpG	934	36	0.0210896	FALSE	1198	34	0.019918	FALSE	0.359498	5.83888
PmVP161_0144	PmVP161_0144	345	hypothetical protein	131	10	0.0321543	FALSE	263	14	0.0450161	FALSE	0.516709	6.46714	0.0250754	FALSE	FALSE	215	14	0.0450161	FALSE	0.195848	6.29127	0.394904	FALSE	FALSE	215	14	0.0450161	FALSE	0.320139	6.36034	0.179541	FALSE	FALSE	M1404_00206	M1404_00206	M1404_00206	345	putative protein	17804	16	0.0514469	FALSE	15728	12	0.0385852	FALSE	-0.129465	9.75997
PmVP161_0145	dapE	1137	Succinyl-diaminopimelate desuccinylase	2	1	0.000976563	TRUE	3	3	0.00292969	TRUE	0.381532	1.28697	1	NA	NA	3	2	0.00195312	TRUE	0.715395	1.33794	0.868088	NA	NA	6	4	0.00390625	TRUE	2.58684	1.96955	0.0324026	NA	NA	M1404_00207	M1404_00207	dapE	1137	Succinyl-diaminopimelate desuccinylase	2	2	0.00195312	TRUE	0	0	0	TRUE	-2.78435	-1.02514
PmVP161_0146	PmVP161_0146	687	hypothetical protein	1678	21	0.0339257	FALSE	1970	22	0.0355412	FALSE	0.107425	8.73177	0.658612	FALSE	FALSE	1436	21	0.0339257	FALSE	-0.385356	8.4954	1.6e-05	FALSE	FALSE	1809	24	0.0387722	FALSE	-0.0454389	8.6574	0.855602	FALSE	FALSE	M1404_00208	M1404_00208	M1404_00208	687	hypothetical protein	184	6	0.00969305	FALSE	223	6	0.00969305	FALSE	0.300983	3.54983
PmVP161_0147	nudF	609	ADP-ribose pyrophosphatase	499	16	0.0291439	FALSE	471	8	0.0145719	FALSE	0.0362453	8.24717	0.950956	FALSE	FALSE	461	10	0.0182149	FALSE	-0.0896999	8.18678	0.531801	FALSE	FALSE	506	11	0.0200364	FALSE	-0.0432871	8.2106	0.828815	FALSE	FALSE	M1404_00209	M1404_00209	nudF	609	ADP-ribose pyrophosphatase	1224	16	0.0291439	FALSE	1818	16	0.0291439	FALSE	0.550686	6.8317
PmVP161_0148	cpdA	831	3',5'-cyclic adenosine monophosphate phosphodiesterase CpdA	862	31	0.0414438	FALSE	259	25	0.0334225	FALSE	-1.84059	7.06443	2.16e-18	FALSE	FALSE	280	24	0.0320856	FALSE	-1.75905	7.07259	4.53e-21	FALSE	FALSE	245	21	0.0280749	FALSE	-1.9357	7.03675	1.02e-28	FALSE	FALSE	M1404_00210	M1404_00210	cpdA	831	3',5'-cyclic adenosine monophosphate phosphodiesterase CpdA	617	26	0.0347594	FALSE	1557	29	0.0387701	FALSE	1.34913	6.4966
PmVP161_0149	PmVP161_0149	2100	Putative tyrosine-protein kinase in cps region	3616	80	0.042328	FALSE	3948	79	0.0417989	FALSE	0.0050474	9.83688	1	FALSE	FALSE	4077	80	0.042328	FALSE	0.00987999	9.84281	0.977898	FALSE	FALSE	4124	85	0.0449735	FALSE	0.0335791	9.85518	0.809652	FALSE	FALSE	M1404_00211	M1404_00211	M1404_00211	2100	Putative tyrosine-protein kinase in cps region	14602	65	0.0343915	FALSE	14517	66	0.0349206	FALSE	0.0602458	9.63243
PmVP161_0150	amsI	444	putative low molecular weight protein-tyrosine-phosphatase AmsI	2189	23	0.0575	FALSE	2717	25	0.0625	FALSE	0.209742	9.297	0.0581084	FALSE	FALSE	2930	31	0.0775	FALSE	0.291748	9.34687	6.38e-05	FALSE	FALSE	2818	23	0.0575	FALSE	0.229033	9.31202	0.00658391	FALSE	FALSE	M1404_00212	M1404_00212	amsI	444	putative low molecular weight protein-tyrosine-phosphatase AmsI	169	15	0.0375	FALSE	207	11	0.0275	FALSE	0.238502	4.78716
PmVP161_0151	PmVP161_0151	1164	hypothetical protein	4037	62	0.0591603	FALSE	4507	57	0.0543893	FALSE	0.000813257	10.1174	1	FALSE	FALSE	4892	67	0.0639313	FALSE	0.0714226	10.157	0.356475	FALSE	FALSE	4809	69	0.0658397	FALSE	0.0426628	10.1425	0.619282	FALSE	FALSE	M1404_00213	M1404_00213	M1404_00213	1164	hypothetical protein	5348	66	0.0629771	FALSE	5438	59	0.0562977	FALSE	0.0539369	8.15729
PmVP161_0152	pglF	1947	UDP-N-acetyl-alpha-D-glucosamine C6 dehydratase	6926	88	0.0501997	FALSE	7755	84	0.0479179	FALSE	0.0449336	10.8684	0.619606	FALSE	FALSE	8169	84	0.0479179	FALSE	0.0923234	10.8964	0.0502621	FALSE	FALSE	8117	80	0.0456361	FALSE	0.0833476	10.892	0.237586	FALSE	FALSE	M1404_00214	M1404_00214	pglF	1947	UDP-N-acetyl-alpha-D-glucosamine C6 dehydratase	10930	69	0.0393611	FALSE	11826	80	0.0456361	FALSE	0.158547	9.46282
PmVP161_0153	per	1170	GDP-perosamine synthase	2325	48	0.045584	FALSE	2665	56	0.0531814	FALSE	0.0513086	9.2812	0.716913	FALSE	FALSE	2747	52	0.0493827	FALSE	0.0373354	9.2776	0.793876	FALSE	FALSE	2719	53	0.0503324	FALSE	0.0371059	9.27781	0.797304	FALSE	FALSE	M1404_00215	M1404_00215	per	1170	GDP-perosamine synthase	2311	22	0.0208927	FALSE	2035	24	0.022792	FALSE	-0.115379	6.82963
PmVP161_0154	speG	588	Spermidine N(1)-acetyltransferase	3047	30	0.0566038	FALSE	3405	32	0.0603774	FALSE	0.00792279	9.89902	1	FALSE	FALSE	3544	29	0.054717	FALSE	0.0250761	9.91118	0.774138	FALSE	FALSE	3400	31	0.0584906	FALSE	0.005457	9.90161	1	FALSE	FALSE	M1404_00216	M1404_00216	speG	588	Spermidine N(1)-acetyltransferase	339	23	0.0433962	FALSE	504	19	0.0358491	FALSE	0.625372	4.50142
PmVP161_0155	PmVP161_0155	1044	hypothetical protein	6395	76	0.0808511	FALSE	6606	75	0.0797872	FALSE	-0.0633441	10.6192	0.55416	FALSE	FALSE	6929	81	0.0861702	FALSE	-0.0322467	10.6378	0.718494	FALSE	FALSE	6882	85	0.0904255	FALSE	-0.0436114	10.6326	0.507304	FALSE	FALSE	M1404_00217	M1404_00217	M1404_00217	1044	hypothetical protein	8491	63	0.0670213	FALSE	9384	58	0.0617021	FALSE	0.173336	8.90479
PmVP161_0156	epsL	603	putative sugar transferase EpsL	1504	24	0.0441989	FALSE	1421	21	0.038674	FALSE	-0.203924	8.42038	0.190879	FALSE	FALSE	1588	24	0.0441989	FALSE	-0.081811	8.48161	0.486235	FALSE	FALSE	1553	22	0.0405157	FALSE	-0.107365	8.46975	0.469725	FALSE	FALSE	M1404_00218	M1404_00218	epsL	603	putative sugar transferase EpsL	2057	21	0.038674	FALSE	2205	20	0.0368324	FALSE	0.148926	6.79029
PmVP161_0157	PmVP161_0157	1221	hypothetical protein	6934	76	0.0691538	FALSE	8184	72	0.0655141	FALSE	0.12532	10.8557	0.132545	FALSE	FALSE	7800	70	0.0636943	FALSE	0.0104012	10.8001	0.936801	FALSE	FALSE	7678	65	0.0591447	FALSE	-0.00492774	10.7928	1	FALSE	FALSE	M1404_00219	M1404_00219	M1404_00219	1221	hypothetical protein	34482	50	0.0454959	FALSE	35465	53	0.0482257	FALSE	0.0924938	10.825
PmVP161_0158	wbpI	1131	UDP-2,3-diacetamido-2,3-dideoxy-D-glucuronate 2-epimerase	2032	20	0.0196464	FALSE	2430	21	0.0206287	FALSE	0.146865	9.13168	0.192058	FALSE	FALSE	2411	16	0.0157171	FALSE	0.113307	9.11807	0.324236	FALSE	FALSE	2446	24	0.0235756	FALSE	0.113928	9.1186	0.399114	FALSE	FALSE	M1404_00220	M1404_00220	wbpI	1131	UDP-2,3-diacetamido-2,3-dideoxy-D-glucuronate 2-epimerase	1257	30	0.0294695	FALSE	1398	24	0.0235756	FALSE	0.152513	6.54446
PmVP161_0159	wbjC	1122	UDP-2-acetamido-2,6-beta-L-arabino-hexul-4-ose reductase	955	33	0.0326733	FALSE	935	44	0.0435644	FALSE	-0.123297	8.1069	0.501039	FALSE	FALSE	960	42	0.0415842	FALSE	-0.0845808	8.1282	0.618498	FALSE	FALSE	998	42	0.0415842	FALSE	-0.0682475	8.13713	0.722163	FALSE	FALSE	M1404_00221	M1404_00221	wbjC	1122	UDP-2-acetamido-2,6-beta-L-arabino-hexul-4-ose reductase	2814	42	0.0415842	FALSE	2973	43	0.0425743	FALSE	0.110267	7.31505
PmVP161_0160	capD	1035	UDP-glucose 4-epimerase	2989	20	0.0214592	FALSE	3208	27	0.02897	FALSE	-0.021193	9.49784	0.930069	FALSE	FALSE	3438	31	0.0332618	FALSE	0.0414747	9.53307	0.746156	FALSE	FALSE	3358	28	0.0300429	FALSE	0.0152686	9.52004	0.937931	FALSE	FALSE	M1404_00222	M1404_00222	capD	1035	UDP-glucose 4-epimerase	912	23	0.0246781	FALSE	1249	24	0.0257511	FALSE	0.165422	7.75495
PmVP161_0161	PmVP161_0161	1173	hypothetical protein	637	15	0.0142045	FALSE	710	13	0.0123106	FALSE	-0.0081486	7.79206	1	FALSE	FALSE	799	15	0.0142045	TRUE	0.115983	7.8602	0.411226	FALSE	FALSE	823	11	0.0104167	TRUE	0.178904	7.89391	0.305082	FALSE	FALSE	M1404_00223	M1404_00223	M1404_00223	1173	hypothetical protein	19	4	0.00378788	TRUE	8	5	0.00473485	TRUE	-0.71652	0.3417
PmVP161_0162	PmVP161_0162	1194	hypothetical protein	1590	18	0.0167442	FALSE	2059	18	0.0167442	FALSE	0.252083	8.73167	0.0561442	FALSE	FALSE	2125	19	0.0176744	FALSE	0.257965	8.73999	0.00156165	FALSE	FALSE	2005	20	0.0186047	FALSE	0.180492	8.69753	0.102517	FALSE	FALSE	M1404_00224	M1404_00224	M1404_00224	1194	hypothetical protein	420	16	0.0148837	FALSE	650	16	0.0148837	FALSE	0.681032	4.81235
PmVP161_0163	PmVP161_0163	1239	hypothetical protein	1275	17	0.015233	FALSE	1421	23	0.0206093	FALSE	0.0335411	8.3073	0.926242	FALSE	FALSE	1554	24	0.0215054	FALSE	0.130106	8.36166	0.244339	FALSE	FALSE	1630	25	0.0224014	FALSE	0.200609	8.39969	0.0671882	FALSE	FALSE	M1404_00225	M1404_00225	M1404_00225	1239	hypothetical protein	733	16	0.0143369	FALSE	757	14	0.0125448	FALSE	0.0906927	5.28208
PmVP161_0164	wbpA	1275	UDP-N-acetyl-D-glucosamine 6-dehydrogenase	3457	46	0.0400697	FALSE	3828	49	0.0426829	FALSE	0.0225995	9.72851	0.932057	FALSE	FALSE	3901	42	0.0365854	FALSE	0.0136647	9.72741	0.93937	FALSE	FALSE	3678	49	0.0426829	FALSE	-0.0640476	9.68887	0.523959	FALSE	FALSE	M1404_00226	M1404_00226	wbpA	1275	UDP-N-acetyl-D-glucosamine 6-dehydrogenase	1740	43	0.0374564	FALSE	1604	40	0.0348432	FALSE	-0.051718	6.44717
PmVP161_0165	ubiF	1176	2-octaprenyl-3-methyl-6-methoxy-1,4-benzoquinol hydroxylase	150	24	0.0226629	FALSE	66	22	0.0207743	FALSE	-1.45514	4.93734	9.38e-07	FALSE	FALSE	81	23	0.0217186	FALSE	-1.16273	5.01521	6.18e-05	FALSE	FALSE	97	29	0.0273843	FALSE	-0.784746	5.14664	0.00869051	FALSE	FALSE	M1404_00227	M1404_00227	ubiF	1176	3-demethoxyubiquinol 3-hydroxylase	96	9	0.00849858	FALSE	87	7	0.00661001	FALSE	-0.250357	2.49394
PmVP161_0166	miaB	1425	tRNA-2-methylthio-N(6)-dimethylallyladenosine synthase	4517	46	0.0358535	FALSE	5128	57	0.0444271	FALSE	0.059544	10.1424	0.606304	FALSE	FALSE	5310	45	0.035074	FALSE	0.0755207	10.1543	0.2618	FALSE	FALSE	5253	57	0.0444271	FALSE	0.0684714	10.151	0.337436	FALSE	FALSE	M1404_00228	M1404_00228	miaB	1425	tRNA-2-methylthio-N(6)-dimethylallyladenosine synthase	1804	44	0.0342946	FALSE	1026	32	0.0249415	FALSE	-0.760494	6.19604
PmVP161_0167	PmVP161_0167	3168	hypothetical protein	11274	147	0.0515428	FALSE	12865	140	0.0490884	FALSE	0.0766409	11.5245	0.331226	FALSE	FALSE	13598	133	0.0466339	FALSE	0.114819	11.5479	0.000517113	FALSE	FALSE	13527	138	0.0483871	FALSE	0.122061	11.552	0.00423396	FALSE	FALSE	M1404_00229	M1404_00229	M1404_00229	3168	hypothetical protein	25133	108	0.0378682	FALSE	26692	101	0.0354137	FALSE	0.134978	10.4112
PmVP161_0168	PmVP161_0168	1389	hypothetical protein	10	7	0.00559552	TRUE	2	1	0.000799361	TRUE	-2.18127	1.70238	0.208216	NA	NA	3	3	0.00239808	TRUE	-1.73093	1.7367	0.301481	NA	NA	9	8	0.00639488	TRUE	-0.291581	2.01185	0.96987	NA	NA	M1404_00230	M1404_00230	M1404_00230	1389	hypothetical protein	1	1	0.000799361	TRUE	1	1	0.000799361	TRUE	0.0652832	-1.10317
PmVP161_0169	PmVP161_0169	774	24 kDa outer membrane protein	885	21	0.0301291	FALSE	827	25	0.035868	FALSE	-0.207033	7.68602	0.161064	FALSE	FALSE	897	29	0.0416069	FALSE	-0.137056	7.72145	0.372329	FALSE	FALSE	834	26	0.0373027	FALSE	-0.235987	7.67483	0.0701319	FALSE	FALSE	M1404_00231	M1404_00231	M1404_00231	774	24 kDa outer membrane protein	30273	17	0.0243902	FALSE	30934	14	0.0200861	FALSE	0.0853902	10.629
PmVP161_0170	macA	1128	Macrolide export protein MacA	3119	41	0.0403543	FALSE	3652	46	0.0452756	FALSE	0.110853	9.71002	0.290584	FALSE	FALSE	3878	46	0.0452756	FALSE	0.160608	9.74044	0.00420309	FALSE	FALSE	3903	41	0.0403543	FALSE	0.172424	9.74675	0.0162847	FALSE	FALSE	M1404_00232	M1404_00232	macA	1128	Macrolide export protein MacA	3706	28	0.0275591	FALSE	3890	32	0.0314961	FALSE	0.120644	8.18162
PmVP161_0171	macB	1947	Macrolide export ATP-binding/permease protein MacB	6234	78	0.0444952	FALSE	6932	70	0.0399315	FALSE	0.0290397	10.6041	0.801595	FALSE	FALSE	7096	74	0.0422133	FALSE	0.0192933	10.6026	0.792521	FALSE	FALSE	7157	80	0.0456361	FALSE	0.0405178	10.6138	0.558924	FALSE	FALSE	M1404_00233	M1404_00233	macB	1947	Macrolide export ATP-binding/permease protein MacB	5475	62	0.0353679	FALSE	6049	65	0.0370793	FALSE	0.202034	8.23356
PmVP161_0172	PmVP161_0172	87	tRNA-Leu	0	0	0	TRUE	4	2	0.0253165	FALSE	3.12305	1.21655	0.378226	NA	NA	1	1	0.0126582	TRUE	1.53298	0.965954	1	NA	NA	1	1	0.0126582	TRUE	1.53475	0.969912	1	NA	NA	M1404_00234	M1404_00234	M1404_00234	87	tRNA-Leu(taa)	279	1	0.0126582	FALSE	217	1	0.0126582	FALSE	-0.312507	3.72281
PmVP161_0173	PmVP161_0173	74	tRNA-Cys	0	0	0	TRUE	0	0	0	TRUE	NA	NA	NA	NA	NA	0	0	0	TRUE	NA	NA	NA	NA	NA	0	0	0	TRUE	NA	NA	NA	NA	NA	M1404_00235	M1404_00235	M1404_00235	74	tRNA-Cys(gca)	0	0	0	TRUE	0	0	0	TRUE	NA	NA
PmVP161_0174	PmVP161_0174	76	tRNA-Gly	7	1	0.0144928	FALSE	3	1	0.0144928	FALSE	-1.20633	1.59529	0.668216	NA	NA	10	1	0.0144928	TRUE	0.335529	1.92285	0.954187	NA	NA	2	1	0.0144928	TRUE	-1.71462	1.52649	0.470406	NA	NA	M1404_00236	M1404_00236	M1404_00236	76	tRNA-Gly(gcc)	0	0	0	TRUE	0	0	0	TRUE	NA	NA
PmVP161_0175	metI	1110	Cystathionine gamma-synthase/O-acetylhomoserine (thiol)-lyase	7747	42	0.042042	FALSE	8767	47	0.047047	FALSE	0.0536759	10.908	0.55416	FALSE	FALSE	9253	52	0.0520521	FALSE	0.0938152	10.9323	0.0866075	FALSE	FALSE	8956	51	0.0510511	FALSE	0.0536743	10.9119	0.426884	FALSE	FALSE	M1404_00237	M1404_00237	metI	1110	Cystathionine gamma-synthase/O-acetylhomoserine (thiol)-lyase	2387	34	0.034034	FALSE	1876	32	0.032032	FALSE	-0.174416	7.74174
PmVP161_0176	trxA	321	Thioredoxin 1	2	2	0.00692042	TRUE	0	0	0	TRUE	-0.125864	3.93901	0.930069	NA	NA	4	4	0.0138408	TRUE	0.228321	4.10715	0.661192	NA	NA	1	1	0.00346021	TRUE	-0.282074	3.87145	0.692666	NA	NA	M1404_00238	M1404_00238	trxA	321	Thioredoxin 1	0	0	0	TRUE	0	0	0	TRUE	-3.46509	-0.880167
PmVP161_0177	cobB	705	NAD-dependent protein deacylase	359	8	0.0125984	FALSE	406	7	0.0110236	TRUE	0.0532482	6.8266	0.954381	FALSE	FALSE	441	8	0.0125984	TRUE	0.213758	6.91602	0.245006	FALSE	FALSE	486	4	0.00629921	TRUE	0.352216	6.99344	0.0540046	FALSE	FALSE	M1404_00239	M1404_00239	cobB	705	NAD-dependent protein deacylase	1431	15	0.023622	FALSE	1301	14	0.0220472	FALSE	-0.0595058	6.20312
PmVP161_0178	rluC	981	Ribosomal large subunit pseudouridine synthase C	172	19	0.0215176	FALSE	136	16	0.01812	FALSE	-0.488938	5.74245	0.042935	FALSE	FALSE	127	17	0.0192525	FALSE	-0.56986	5.70706	0.00674116	FALSE	FALSE	136	16	0.01812	FALSE	-0.445653	5.76108	0.0695144	FALSE	FALSE	M1404_00240	M1404_00240	rluC	981	Ribosomal large subunit pseudouridine synthase C	335	8	0.00906002	FALSE	245	14	0.015855	FALSE	-0.36155	3.95781
PmVP161_0179	rne	3018	Ribonuclease E	19	11	0.00404858	TRUE	8	7	0.00257637	TRUE	-1.38686	2.35467	0.134957	FALSE	NA	17	11	0.00404858	TRUE	-0.0884232	2.71138	1	FALSE	FALSE	14	14	0.00515274	TRUE	-0.461833	2.5831	0.681084	FALSE	NA	M1404_00241	M1404_00241	rne	3015	Ribonuclease E	152	5	0.0018423	TRUE	157	5	0.0018423	TRUE	0.0910411	3.07377
NA	NA	NA	NA	NA	NA	NA	NA	NA	NA	NA	NA	NA	NA	NA	NA	NA	NA	NA	NA	NA	NA	NA	NA	NA	NA	NA	NA	NA	NA	NA	NA	NA	NA	NA	NA	M1404_00242	M1404_00242	225	hypothetical protein	204	14	0.0689655	FALSE	165	12	0.0591133	FALSE	0.242516	5.07394
NA	NA	NA	NA	NA	NA	NA	NA	NA	NA	NA	NA	NA	NA	NA	NA	NA	NA	NA	NA	NA	NA	NA	NA	NA	NA	NA	NA	NA	NA	NA	NA	NA	NA	NA	NA	M1404_00243	M1404_00243	519	hypothetical protein	1246	38	0.0811966	FALSE	1254	38	0.0811966	FALSE	0.052823	6.19197
NA	NA	NA	NA	NA	NA	NA	NA	NA	NA	NA	NA	NA	NA	NA	NA	NA	NA	NA	NA	NA	NA	NA	NA	NA	NA	NA	NA	NA	NA	NA	NA	NA	NA	NA	NA	M1404_00244	M1404_00244	285	hypothetical protein	149	12	0.0466926	FALSE	142	13	0.0505837	FALSE	-0.013678	2.99223
NA	NA	NA	NA	NA	NA	NA	NA	NA	NA	NA	NA	NA	NA	NA	NA	NA	NA	NA	NA	NA	NA	NA	NA	NA	NA	NA	NA	NA	NA	NA	NA	NA	NA	NA	NA	M1404_00245	M1404_00245	549	hypothetical protein	998	10	0.020202	FALSE	980	7	0.0141414	FALSE	0.0212039	5.68742
NA	NA	NA	NA	NA	NA	NA	NA	NA	NA	NA	NA	NA	NA	NA	NA	NA	NA	NA	NA	NA	NA	NA	NA	NA	NA	NA	NA	NA	NA	NA	NA	NA	NA	NA	NA	M1404_00246	M1404_00246	2220	hypothetical protein	6371	126	0.0630631	FALSE	5126	114	0.0570571	FALSE	-0.252743	8.22284
NA	NA	NA	NA	NA	NA	NA	NA	NA	NA	NA	NA	NA	NA	NA	NA	NA	NA	NA	NA	NA	NA	NA	NA	NA	NA	NA	NA	NA	NA	NA	NA	NA	NA	NA	NA	M1404_00247	M1404_00247	600	hypothetical protein	2378	25	0.0462963	FALSE	1643	15	0.0277778	FALSE	-0.462	6.76365
NA	NA	NA	NA	NA	NA	NA	NA	NA	NA	NA	NA	NA	NA	NA	NA	NA	NA	NA	NA	NA	NA	NA	NA	NA	NA	NA	NA	NA	NA	NA	NA	NA	NA	NA	NA	M1404_00248	M1404_00248	1068	hypothetical protein	1113	47	0.0488565	FALSE	938	36	0.037422	FALSE	-0.209912	5.8381
NA	NA	NA	NA	NA	NA	NA	NA	NA	NA	NA	NA	NA	NA	NA	NA	NA	NA	NA	NA	NA	NA	NA	NA	NA	NA	NA	NA	NA	NA	NA	NA	NA	NA	NA	NA	M1404_00249	M1404_00249	411	hypothetical protein	3724	21	0.0567568	FALSE	3173	22	0.0594595	FALSE	0.0624117	9.54382
NA	NA	NA	NA	NA	NA	NA	NA	NA	NA	NA	NA	NA	NA	NA	NA	NA	NA	NA	NA	NA	NA	NA	NA	NA	NA	NA	NA	NA	NA	NA	NA	NA	NA	NA	NA	M1404_00250	M1404_00250	549	hypothetical protein	538	26	0.0525253	FALSE	515	26	0.0525253	FALSE	-0.00547067	4.79147
NA	NA	NA	NA	NA	NA	NA	NA	NA	NA	NA	NA	NA	NA	NA	NA	NA	NA	NA	NA	NA	NA	NA	NA	NA	NA	NA	NA	NA	NA	NA	NA	NA	NA	NA	NA	M1404_00251	M1404_00251	480	hypothetical protein	582	16	0.037037	FALSE	386	11	0.025463	FALSE	-0.531679	4.68898
NA	NA	NA	NA	NA	NA	NA	NA	NA	NA	NA	NA	NA	NA	NA	NA	NA	NA	NA	NA	NA	NA	NA	NA	NA	NA	NA	NA	NA	NA	NA	NA	NA	NA	NA	NA	M1404_00252	M1404_00252	369	hypothetical protein	155	14	0.042042	FALSE	116	14	0.042042	FALSE	-0.382674	3.02896
NA	NA	NA	NA	NA	NA	NA	NA	NA	NA	NA	NA	NA	NA	NA	NA	NA	NA	NA	NA	NA	NA	NA	NA	NA	NA	NA	NA	NA	NA	NA	NA	NA	NA	NA	NA	M1404_00253	M1404_00253	396	hypothetical protein	6122	28	0.0784314	FALSE	5146	23	0.0644258	FALSE	-0.196651	8.18743
NA	NA	NA	NA	NA	NA	NA	NA	NA	NA	NA	NA	NA	NA	NA	NA	NA	NA	NA	NA	NA	NA	NA	NA	NA	NA	NA	NA	NA	NA	NA	NA	NA	NA	NA	NA	M1404_00254	M1404_00254	1365	hypothetical protein	10522	72	0.0585842	FALSE	8068	65	0.0528885	FALSE	-0.330479	8.9131
NA	NA	NA	NA	NA	NA	NA	NA	NA	NA	NA	NA	NA	NA	NA	NA	NA	NA	NA	NA	NA	NA	NA	NA	NA	NA	NA	NA	NA	NA	NA	NA	NA	NA	NA	NA	M1404_00255	M1404_00255	1908	hypothetical protein	3021	85	0.0494761	FALSE	2378	74	0.0430733	FALSE	-0.25116	7.24077
NA	NA	NA	NA	NA	NA	NA	NA	NA	NA	NA	NA	NA	NA	NA	NA	NA	NA	NA	NA	NA	NA	NA	NA	NA	NA	NA	NA	NA	NA	NA	NA	NA	NA	NA	NA	M1404_00256	M1404_00256	384	hypothetical protein	161	10	0.0289017	FALSE	155	12	0.0346821	FALSE	-0.187639	3.51715
NA	NA	NA	NA	NA	NA	NA	NA	NA	NA	NA	NA	NA	NA	NA	NA	NA	NA	NA	NA	NA	NA	NA	NA	NA	NA	NA	NA	NA	NA	NA	NA	NA	NA	NA	NA	M1404_00257	M1404_00257	354	hypothetical protein	154	18	0.0564263	FALSE	175	16	0.0501567	FALSE	0.22829	3.2117
NA	NA	NA	NA	NA	NA	NA	NA	NA	NA	NA	NA	NA	NA	NA	NA	NA	NA	NA	NA	NA	NA	NA	NA	NA	NA	NA	NA	NA	NA	NA	NA	NA	NA	NA	NA	M1404_00258	M1404_00258	1464	hypothetical protein	10308	88	0.0667678	FALSE	8754	74	0.0561457	FALSE	-0.184776	8.98559
NA	NA	NA	NA	NA	NA	NA	NA	NA	NA	NA	NA	NA	NA	NA	NA	NA	NA	NA	NA	NA	NA	NA	NA	NA	NA	NA	NA	NA	NA	NA	NA	NA	NA	NA	NA	M1404_00259	M1404_00259	192	hypothetical protein	79	13	0.0751445	FALSE	42	8	0.0462428	FALSE	0.323968	4.25629
NA	NA	NA	NA	NA	NA	NA	NA	NA	NA	NA	NA	NA	NA	NA	NA	NA	NA	NA	NA	NA	NA	NA	NA	NA	NA	NA	NA	NA	NA	NA	NA	NA	NA	NA	NA	M1404_00260	M1404_00260	513	hypothetical protein	190	18	0.038961	FALSE	214	16	0.034632	FALSE	0.220014	3.44727
NA	NA	NA	NA	NA	NA	NA	NA	NA	NA	NA	NA	NA	NA	NA	NA	NA	NA	NA	NA	NA	NA	NA	NA	NA	NA	NA	NA	NA	NA	NA	NA	NA	NA	NA	NA	M1404_00261	M1404_00261	420	hypothetical protein	794	21	0.0555556	FALSE	730	15	0.0396825	FALSE	-0.0691655	5.31494
NA	NA	NA	NA	NA	NA	NA	NA	NA	NA	NA	NA	NA	NA	NA	NA	NA	NA	NA	NA	NA	NA	NA	NA	NA	NA	NA	NA	NA	NA	NA	NA	NA	NA	NA	NA	M1404_00262	M1404_00262	420	Mu-like prophage FluMu protein gp35	1039	18	0.047619	FALSE	700	12	0.031746	FALSE	-0.524122	5.59397
NA	NA	NA	NA	NA	NA	NA	NA	NA	NA	NA	NA	NA	NA	NA	NA	NA	NA	NA	NA	NA	NA	NA	NA	NA	NA	NA	NA	NA	NA	NA	NA	NA	NA	NA	NA	M1404_00263	M1404_00263	924	hypothetical protein	5722	64	0.0769231	FALSE	3842	59	0.0709135	FALSE	-0.517684	7.95544
NA	NA	NA	NA	NA	NA	NA	NA	NA	NA	NA	NA	NA	NA	NA	NA	NA	NA	NA	NA	NA	NA	NA	NA	NA	NA	NA	NA	NA	NA	NA	NA	NA	NA	NA	NA	M1404_00264	M1404_00264	1026	hypothetical protein	699	39	0.0422078	FALSE	444	39	0.0422078	FALSE	-0.608017	4.94517
NA	NA	NA	NA	NA	NA	NA	NA	NA	NA	NA	NA	NA	NA	NA	NA	NA	NA	NA	NA	NA	NA	NA	NA	NA	NA	NA	NA	NA	NA	NA	NA	NA	NA	NA	NA	M1404_00265	M1404_00265	435	hypothetical protein	626	18	0.0459184	FALSE	368	12	0.0306122	FALSE	-0.707059	4.7033
NA	NA	NA	NA	NA	NA	NA	NA	NA	NA	NA	NA	NA	NA	NA	NA	NA	NA	NA	NA	NA	NA	NA	NA	NA	NA	NA	NA	NA	NA	NA	NA	NA	NA	NA	NA	M1404_00266	M1404_00266	83	tRNA-Phe(aaa)	1074	10	0.133333	FALSE	904	8	0.106667	FALSE	-0.169448	5.82569
NA	NA	NA	NA	NA	NA	NA	NA	NA	NA	NA	NA	NA	NA	NA	NA	NA	NA	NA	NA	NA	NA	NA	NA	NA	NA	NA	NA	NA	NA	NA	NA	NA	NA	NA	NA	M1404_00267	M1404_00267	1560	hypothetical protein	1365	56	0.039886	FALSE	1341	43	0.0306268	FALSE	0.0235059	6.13769
NA	NA	NA	NA	NA	NA	NA	NA	NA	NA	NA	NA	NA	NA	NA	NA	NA	NA	NA	NA	NA	NA	NA	NA	NA	NA	NA	NA	NA	NA	NA	NA	NA	NA	NA	NA	M1404_00268	M1404_00268	1521	hypothetical protein	4109	72	0.0525931	FALSE	2991	58	0.0423667	FALSE	-0.379032	7.56899
NA	NA	NA	NA	NA	NA	NA	NA	NA	NA	NA	NA	NA	NA	NA	NA	NA	NA	NA	NA	NA	NA	NA	NA	NA	NA	NA	NA	NA	NA	NA	NA	NA	NA	NA	NA	M1404_00269	M1404_00269	570	hypothetical protein	92	6	0.0116959	FALSE	64	9	0.0175439	FALSE	-0.494897	2.16065
NA	NA	NA	NA	NA	NA	NA	NA	NA	NA	NA	NA	NA	NA	NA	NA	NA	NA	NA	NA	NA	NA	NA	NA	NA	NA	NA	NA	NA	NA	NA	NA	NA	NA	NA	NA	M1404_00270	M1404_00270	294	hypothetical protein	26	5	0.0188679	FALSE	19	4	0.0150943	FALSE	-0.409959	0.938737
NA	NA	NA	NA	NA	NA	NA	NA	NA	NA	NA	NA	NA	NA	NA	NA	NA	NA	NA	NA	NA	NA	NA	NA	NA	NA	NA	NA	NA	NA	NA	NA	NA	NA	NA	NA	M1404_00271	M1404_00271	330	putative protein	227	16	0.0538721	FALSE	184	16	0.0538721	FALSE	-0.329159	3.65464
NA	NA	NA	NA	NA	NA	NA	NA	NA	NA	NA	NA	NA	NA	NA	NA	NA	NA	NA	NA	NA	NA	NA	NA	NA	NA	NA	NA	NA	NA	NA	NA	NA	NA	NA	NA	M1404_00272	M1404_00272	228	hypothetical protein	107	8	0.038835	FALSE	117	9	0.0436893	FALSE	0.187378	2.64478
NA	NA	NA	NA	NA	NA	NA	NA	NA	NA	NA	NA	NA	NA	NA	NA	NA	NA	NA	NA	NA	NA	NA	NA	NA	NA	NA	NA	NA	NA	NA	NA	NA	NA	NA	NA	M1404_00273	M1404_00273	273	hypothetical protein	146	10	0.0406504	FALSE	86	8	0.0325203	FALSE	-0.734991	2.88312
NA	NA	NA	NA	NA	NA	NA	NA	NA	NA	NA	NA	NA	NA	NA	NA	NA	NA	NA	NA	NA	NA	NA	NA	NA	NA	NA	NA	NA	NA	NA	NA	NA	NA	NA	NA	M1404_00274	M1404_00274	219	hypothetical protein	65	8	0.040404	FALSE	117	8	0.040404	FALSE	0.894076	2.36076
NA	NA	NA	NA	NA	NA	NA	NA	NA	NA	NA	NA	NA	NA	NA	NA	NA	NA	NA	NA	NA	NA	NA	NA	NA	NA	NA	NA	NA	NA	NA	NA	NA	NA	NA	NA	M1404_00275	M1404_00275	546	hypothetical protein	1011	26	0.0528455	FALSE	684	24	0.0487805	FALSE	-0.475822	5.55087
NA	NA	NA	NA	NA	NA	NA	NA	NA	NA	NA	NA	NA	NA	NA	NA	NA	NA	NA	NA	NA	NA	NA	NA	NA	NA	NA	NA	NA	NA	NA	NA	NA	NA	NA	NA	M1404_00276	M1404_00276	435	hypothetical protein	271	7	0.0178571	FALSE	276	12	0.0306122	FALSE	0.103138	3.93639
NA	NA	NA	NA	NA	NA	NA	NA	NA	NA	NA	NA	NA	NA	NA	NA	NA	NA	NA	NA	NA	NA	NA	NA	NA	NA	NA	NA	NA	NA	NA	NA	NA	NA	NA	NA	M1404_00277	M1404_00277	555	hypothetical protein	451	19	0.038	FALSE	362	20	0.04	FALSE	-0.269851	4.43007
NA	NA	NA	NA	NA	NA	NA	NA	NA	NA	NA	NA	NA	NA	NA	NA	NA	NA	NA	NA	NA	NA	NA	NA	NA	NA	NA	NA	NA	NA	NA	NA	NA	NA	NA	NA	M1404_00278	M1404_00278	549	hypothetical protein	1384	30	0.0606061	FALSE	1201	32	0.0646465	FALSE	-0.153062	6.16395
NA	NA	NA	NA	NA	NA	NA	NA	NA	NA	NA	NA	NA	NA	NA	NA	NA	NA	NA	NA	NA	NA	NA	NA	NA	NA	NA	NA	NA	NA	NA	NA	NA	NA	NA	NA	M1404_00279	M1404_00279	186	hypothetical protein	178	12	0.0714286	FALSE	112	8	0.047619	FALSE	-0.380139	3.14995
NA	NA	NA	NA	NA	NA	NA	NA	NA	NA	NA	NA	NA	NA	NA	NA	NA	NA	NA	NA	NA	NA	NA	NA	NA	NA	NA	NA	NA	NA	NA	NA	NA	NA	NA	NA	M1404_00280	M1404_00280	219	hypothetical protein	3365	19	0.0959596	FALSE	2351	16	0.0808081	FALSE	-0.465506	7.2097
NA	NA	NA	NA	NA	NA	NA	NA	NA	NA	NA	NA	NA	NA	NA	NA	NA	NA	NA	NA	NA	NA	NA	NA	NA	NA	NA	NA	NA	NA	NA	NA	NA	NA	NA	NA	M1404_00281	M1404_00281	195	hypothetical protein	166	6	0.0340909	FALSE	61	6	0.0340909	FALSE	-1.34665	2.6718
NA	NA	NA	NA	NA	NA	NA	NA	NA	NA	NA	NA	NA	NA	NA	NA	NA	NA	NA	NA	NA	NA	NA	NA	NA	NA	NA	NA	NA	NA	NA	NA	NA	NA	NA	NA	M1404_00282	M1404_00282	525	hypothetical protein	48	10	0.0211416	FALSE	35	7	0.0147992	FALSE	-0.405466	1.35736
NA	NA	NA	NA	NA	NA	NA	NA	NA	NA	NA	NA	NA	NA	NA	NA	NA	NA	NA	NA	NA	NA	NA	NA	NA	NA	NA	NA	NA	NA	NA	NA	NA	NA	NA	NA	M1404_00283	M1404_00283	318	putative protein	39	1	0.00348432	TRUE	43	2	0.00696864	FALSE	0.181414	1.35679
NA	NA	NA	NA	NA	NA	NA	NA	NA	NA	NA	NA	NA	NA	NA	NA	NA	NA	NA	NA	NA	NA	NA	NA	NA	NA	NA	NA	NA	NA	NA	NA	NA	NA	NA	NA	M1404_00284	M1404_00284	918	hypothetical protein	99	14	0.0169287	FALSE	124	11	0.0133011	FALSE	0.19384	3.18793
NA	NA	NA	NA	NA	NA	NA	NA	NA	NA	NA	NA	NA	NA	NA	NA	NA	NA	NA	NA	NA	NA	NA	NA	NA	NA	NA	NA	NA	NA	NA	NA	NA	NA	NA	NA	M1404_00285	M1404_00285	477	hypothetical protein	56	8	0.0186047	FALSE	45	5	0.0116279	FALSE	-0.286695	1.59511
NA	NA	NA	NA	NA	NA	NA	NA	NA	NA	NA	NA	NA	NA	NA	NA	NA	NA	NA	NA	NA	NA	NA	NA	NA	NA	NA	NA	NA	NA	NA	NA	NA	NA	NA	NA	M1404_00286	M1404_00286	1992	hypothetical protein	1704	23	0.0128277	FALSE	1089	23	0.0128277	FALSE	-0.587756	6.17901
NA	NA	NA	NA	NA	NA	NA	NA	NA	NA	NA	NA	NA	NA	NA	NA	NA	NA	NA	NA	NA	NA	NA	NA	NA	NA	NA	NA	NA	NA	NA	NA	NA	NA	NA	NA	M1404_00287	M1404_00287	216	hypothetical protein	2	1	0.00512821	TRUE	0	0	0	TRUE	-2.32517	-1.10275
NA	NA	NA	NA	NA	NA	NA	NA	NA	NA	NA	NA	NA	NA	NA	NA	NA	NA	NA	NA	NA	NA	NA	NA	NA	NA	NA	NA	NA	NA	NA	NA	NA	NA	NA	NA	M1404_00288	M1404_00288	546	hypothetical protein	654	21	0.0426829	FALSE	539	16	0.0325203	FALSE	-0.263703	5.00927
NA	NA	NA	NA	NA	NA	NA	NA	NA	NA	NA	NA	NA	NA	NA	NA	NA	NA	NA	NA	NA	NA	NA	NA	NA	NA	NA	NA	NA	NA	NA	NA	NA	NA	NA	NA	M1404_00289	M1404_00289	348	hypothetical protein	29605	27	0.0859873	FALSE	26306	28	0.089172	FALSE	-0.114215	10.4977
PmVP161_0180	PmVP161_0180	90	tRNA-Ser	0	0	0	TRUE	0	0	0	TRUE	NA	NA	NA	NA	NA	0	0	0	TRUE	NA	NA	NA	NA	NA	0	0	0	TRUE	NA	NA	NA	NA	NA	M1404_00290	M1404_00290	M1404_00290	90	tRNA-Ser(tga)	0	0	0	TRUE	1	1	0.0123457	FALSE	1.6297	-1.18508
PmVP161_0181	PmVP161_0181	114	hypothetical protein	90	6	0.0582524	FALSE	92	5	0.0485437	FALSE	-0.0964877	4.52376	0.983401	FALSE	FALSE	116	8	0.0776699	FALSE	0.206844	4.67275	0.679758	FALSE	FALSE	113	8	0.0776699	FALSE	0.174494	4.65699	0.750277	FALSE	FALSE	M1404_00291	M1404_00291	M1404_00291	114	hypothetical protein	39	3	0.0291262	FALSE	25	4	0.038835	FALSE	-0.67464	1.08561
PmVP161_0182	PmVP161_0182	555	hypothetical protein	713	18	0.036	FALSE	869	21	0.042	FALSE	0.12036	7.8197	0.59375	FALSE	FALSE	819	23	0.046	FALSE	0.0575702	7.7908	0.767655	FALSE	FALSE	807	24	0.048	FALSE	0.0712143	7.7982	0.759832	FALSE	FALSE	M1404_00292	M1404_00292	M1404_00292	555	hypothetical protein	231	11	0.022	FALSE	203	10	0.02	FALSE	-0.301705	3.64319
PmVP161_0183	PmVP161_0183	1359	hypothetical protein	781	40	0.0326797	FALSE	156	20	0.0163399	FALSE	-2.31015	7.0454	2.98e-38	TRUE	FALSE	172	24	0.0196078	FALSE	-2.29067	7.0356	1.23e-58	TRUE	FALSE	195	25	0.0204248	FALSE	-2.14519	7.06809	1.99e-39	TRUE	FALSE	M1404_00293	M1404_00293	M1404_00293	1359	hypothetical protein	101	15	0.0122549	FALSE	43	13	0.0106209	FALSE	-1.34029	2.14961
PmVP161_0184	rnt	663	Ribonuclease T	151	7	0.0117253	TRUE	77	7	0.0117253	TRUE	-0.989174	4.96388	0.0023334	FALSE	FALSE	42	4	0.00670017	TRUE	-1.94367	4.70149	4.32e-10	FALSE	FALSE	83	8	0.0134003	TRUE	-1.10556	4.92389	6e-05	FALSE	FALSE	M1404_00294	M1404_00294	rnt	663	Ribonuclease T	22	6	0.0100503	FALSE	4	3	0.00502513	TRUE	-2.83145	0.451619
PmVP161_0185	gloA	408	Lactoylglutathione lyase	2386	28	0.076087	FALSE	2774	30	0.0815217	FALSE	0.115505	9.26151	0.295786	FALSE	FALSE	2922	27	0.0733696	FALSE	0.135217	9.27595	0.0388356	FALSE	FALSE	2723	28	0.076087	FALSE	0.0385814	9.22567	0.769822	FALSE	FALSE	M1404_00295	M1404_00295	gloA	408	Lactoylglutathione lyase	1277	9	0.0244565	FALSE	631	10	0.0271739	FALSE	-0.872336	5.69947
PmVP161_0186	PmVP161_0186	2475	hypothetical protein	6673	129	0.0578995	FALSE	7717	127	0.0570018	FALSE	0.0781557	10.7588	0.296634	FALSE	FALSE	8155	137	0.0614901	FALSE	0.125921	10.7873	0.00278964	FALSE	FALSE	7862	129	0.0578995	FALSE	0.0869558	10.7673	0.0956935	FALSE	FALSE	M1404_00296	M1404_00296	M1404_00296	2475	hypothetical protein	2904	64	0.0287253	FALSE	2383	70	0.0314183	FALSE	-0.199595	7.17477
PmVP161_0187	cmoA	726	Carboxy-S-adenosyl-L-methionine synthase	998	25	0.0382263	FALSE	944	21	0.0321101	FALSE	-0.203795	7.83224	0.224315	FALSE	FALSE	872	23	0.0351682	FALSE	-0.355497	7.76309	0.0016144	FALSE	FALSE	877	27	0.0412844	FALSE	-0.336114	7.77316	0.0183735	FALSE	FALSE	M1404_00297	M1404_00297	cmoA	726	Carboxy-S-adenosyl-L-methionine synthase	147798	17	0.0259939	FALSE	81025	19	0.029052	FALSE	-0.812505	12.5258
PmVP161_0188	PmVP161_0188	519	hypothetical protein	286	17	0.0363248	FALSE	332	19	0.0405983	FALSE	0.0310082	7.35999	0.964388	FALSE	FALSE	391	25	0.0534188	FALSE	0.24195	7.47703	0.104738	FALSE	FALSE	360	22	0.0470085	FALSE	0.155307	7.42948	0.383449	FALSE	FALSE	M1404_00298	M1404_00298	M1404_00298	519	hypothetical protein	1984	19	0.0405983	FALSE	2156	20	0.042735	FALSE	0.176741	6.77174
PmVP161_0189	aspS	1767	Aspartate--tRNA ligase	3	2	0.00125707	TRUE	2	2	0.00125707	TRUE	-0.11513	1.80155	1	NA	NA	7	7	0.00439975	TRUE	0.69686	2.04834	0.604447	NA	NA	17	10	0.00628536	TRUE	1.3752	2.34155	0.162582	NA	FALSE	M1404_00299	M1404_00299	aspS	1767	Aspartate--tRNA ligase	5	2	0.00125707	TRUE	1	1	0.000628536	TRUE	-1.81812	-0.814654
PmVP161_0190	PmVP161_0190	786	hypothetical protein	3003	33	0.0466102	FALSE	3125	38	0.0536723	FALSE	-0.0523195	9.51009	0.781242	FALSE	FALSE	3339	41	0.0579096	FALSE	-0.00351988	9.53777	1	FALSE	FALSE	3076	37	0.0522599	FALSE	-0.109807	9.48539	0.196178	FALSE	FALSE	M1404_00300	M1404_00300	M1404_00300	786	hypothetical protein	4649	44	0.0621469	FALSE	5850	38	0.0536723	FALSE	0.383447	8.09486
PmVP161_0191	nudB	519	Dihydroneopterin triphosphate diphosphatase	1375	18	0.0384615	FALSE	916	18	0.0384615	FALSE	-0.590572	8.50683	1.48e-11	FALSE	FALSE	1111	15	0.0320513	FALSE	-0.386539	8.59333	7.56e-05	FALSE	FALSE	1074	17	0.0363248	FALSE	-0.424499	8.57802	0.000170005	FALSE	FALSE	M1404_00301	M1404_00301	nudB	519	Dihydroneopterin triphosphate diphosphatase	126	14	0.0299145	FALSE	54	6	0.0128205	FALSE	-1.16255	2.38924
PmVP161_0192	PmVP161_0192	741	putative transcriptional regulatory protein	1178	15	0.0224888	FALSE	1002	18	0.0269865	FALSE	-0.253661	8.24692	0.0695364	FALSE	FALSE	1050	20	0.029985	FALSE	-0.282966	8.2346	0.00572228	FALSE	FALSE	1075	19	0.0284858	FALSE	-0.286405	8.23422	0.0315406	FALSE	FALSE	M1404_00302	M1404_00302	M1404_00302	741	putative transcriptional regulatory protein	666	15	0.0224888	FALSE	672	24	0.035982	FALSE	-0.103073	5.33838
PmVP161_0193	PmVP161_0193	411	hypothetical protein	217	11	0.0297297	FALSE	312	12	0.0324324	FALSE	0.3341	8.27527	0.106162	FALSE	FALSE	269	10	0.027027	FALSE	0.231736	8.22339	0.0333707	FALSE	FALSE	268	11	0.0297297	FALSE	0.156358	8.1823	0.314931	FALSE	FALSE	M1404_00303	M1404_00303	M1404_00303	411	putative protein	17129	18	0.0486486	FALSE	20302	21	0.0567568	FALSE	0.2952	9.92069
PmVP161_0194	ruvC	573	Crossover junction endodeoxyribonuclease RuvC	15	7	0.0135659	FALSE	24	6	0.0116279	TRUE	0.540288	2.67572	0.640958	FALSE	FALSE	17	5	0.00968992	TRUE	0.0196754	2.46348	1	FALSE	FALSE	33	7	0.0135659	TRUE	0.962227	2.88204	0.186608	FALSE	FALSE	M1404_00304	M1404_00304	ruvC	573	Crossover junction endodeoxyribonuclease RuvC	2	2	0.00387597	TRUE	0	0	0	TRUE	-2.30917	-1.10294
PmVP161_0195	ruvA	615	Holliday junction ATP-dependent DNA helicase RuvA	9	2	0.00361011	TRUE	14	4	0.00722022	TRUE	0.5262	2.44927	0.769726	NA	NA	24	9	0.0162455	FALSE	1.08301	2.71107	0.123507	NA	FALSE	23	6	0.0108303	TRUE	0.934409	2.63699	0.267618	NA	FALSE	M1404_00305	M1404_00305	ruvA	615	Holliday junction ATP-dependent DNA helicase RuvA	0	0	0	TRUE	7	2	0.00361011	TRUE	4.06298	-0.688906
PmVP161_0196	ruvB	1008	Holliday junction ATP-dependent DNA helicase RuvB	41	14	0.0154185	FALSE	40	16	0.0176211	FALSE	0.173264	4.3035	0.868051	FALSE	FALSE	42	11	0.0121145	TRUE	-0.0982348	4.17329	0.937902	FALSE	FALSE	44	12	0.0132159	TRUE	-0.0521591	4.19552	0.992773	FALSE	FALSE	M1404_00306	M1404_00306	ruvB	1008	Holliday junction ATP-dependent DNA helicase RuvB	2	2	0.00220264	TRUE	0	0	0	TRUE	0.0218074	-0.951169
PmVP161_0197	PmVP161_0197	321	hypothetical protein	0	0	0	TRUE	0	0	0	TRUE	0.239645	4.64214	0.743229	NA	NA	1	1	0.00346021	TRUE	0.151262	4.59938	0.803538	NA	NA	0	0	0	TRUE	-0.152637	4.45255	0.768048	NA	NA	M1404_00307	M1404_00307	M1404_00307	321	hypothetical protein	0	0	0	TRUE	0	0	0	TRUE	0.0308251	4.35093
PmVP161_0198	cydA	1563	Cytochrome bd-I ubiquinol oxidase subunit 1	5	4	0.00284293	TRUE	5	5	0.00355366	TRUE	-0.501738	1.80169	0.967424	NA	NA	5	5	0.00355366	TRUE	0.153056	1.96596	1	NA	NA	8	8	0.00568586	TRUE	0.0158499	1.92689	1	NA	NA	M1404_00308	M1404_00308	cydA	1563	Cytochrome bd-I ubiquinol oxidase subunit 1	0	0	0	TRUE	2	1	0.000710732	TRUE	3.16361	-0.951329
PmVP161_0199	cydB	1137	Cytochrome bd-I ubiquinol oxidase subunit 2	3	3	0.00292969	TRUE	2	1	0.000976563	TRUE	-0.113715	6.21719	0.769726	NA	NA	5	3	0.00292969	TRUE	-0.280646	6.13937	0.295441	NA	NA	3	3	0.00292969	TRUE	-0.0936554	6.22955	0.818525	NA	NA	M1404_00309	M1404_00309	cydB	1137	Cytochrome bd-I ubiquinol oxidase subunit 2	1	1	0.000976563	TRUE	2	2	0.00195312	TRUE	0.112634	0.121768
PmVP161_0200	PmVP161_0200	99	hypothetical protein	183	2	0.0222222	FALSE	517	1	0.0111111	TRUE	1.3726	6.36994	2.14e-17	FALSE	FALSE	529	2	0.0222222	FALSE	1.37043	6.38058	2.63e-14	FALSE	FALSE	640	1	0.0111111	TRUE	1.65019	6.5854	6.97e-26	FALSE	FALSE	M1404_00310	M1404_00310	M1404_00310	99	hypothetical protein	0	0	0	TRUE	7	1	0.0111111	FALSE	1.56522	1.85465
PmVP161_0201	PmVP161_0201	288	hypothetical protein	2427	13	0.05	FALSE	2616	13	0.05	FALSE	-0.0145994	9.19936	1	FALSE	FALSE	2489	11	0.0423077	FALSE	-0.123702	9.1484	0.124571	FALSE	FALSE	2634	17	0.0653846	FALSE	-0.0353147	9.19269	0.803495	FALSE	FALSE	M1404_00311	M1404_00311	M1404_00311	288	hypothetical protein	1003	10	0.0384615	FALSE	1794	10	0.0384615	FALSE	0.860405	6.17146
PmVP161_0202	ybgC	411	Acyl-CoA thioesterase YbgC	1006	11	0.0297297	FALSE	1140	11	0.0297297	FALSE	0.114288	8.78656	0.36593	FALSE	FALSE	1299	10	0.027027	FALSE	0.207105	8.84057	0.0103704	FALSE	FALSE	1184	9	0.0243243	FALSE	0.16262	8.8165	0.125683	FALSE	FALSE	M1404_00312	M1404_00312	ybgC	411	Acyl-CoA thioesterase YbgC	151	4	0.0108108	FALSE	125	5	0.0135135	FALSE	0.110853	4.03096
PmVP161_0203	tolQ	690	Protein TolQ	20	9	0.0144928	FALSE	32	3	0.00483092	TRUE	0.560856	3.04396	0.477176	FALSE	FALSE	11	5	0.00805153	TRUE	-1.05754	2.46377	0.177409	FALSE	NA	32	7	0.0112721	TRUE	0.448072	2.99083	0.740862	FALSE	FALSE	M1404_00313	M1404_00313	tolQ_1	690	Tol-Pal system protein TolQ	2	1	0.00161031	TRUE	1	1	0.00161031	TRUE	-0.733382	-1.02503
PmVP161_0204	tolR	423	Protein TolR	1500	11	0.0288714	FALSE	1494	12	0.0314961	FALSE	-0.154298	8.53443	0.32488	FALSE	FALSE	1072	10	0.0262467	FALSE	-0.65221	8.31562	7.42e-12	FALSE	FALSE	1259	15	0.0393701	FALSE	-0.439355	8.40661	1.82e-06	FALSE	FALSE	M1404_00314	M1404_00314	tolR_1	423	Tol-Pal system protein TolR	13	1	0.00262467	TRUE	13	3	0.00787402	FALSE	-0.149705	0.184489
PmVP161_0205	PmVP161_0205	1155	hypothetical protein	19	1	0.000961538	TRUE	16	1	0.000961538	TRUE	-0.15806	7.11288	0.635325	FALSE	FALSE	11	2	0.00192308	TRUE	-0.765061	6.84936	0.00046366	FALSE	NA	12	5	0.00480769	TRUE	-0.478987	6.96853	0.00131745	FALSE	NA	M1404_00315	M1404_00315	M1404_00315	1164	hypothetical protein	1	1	0.000954198	TRUE	5	3	0.00286259	TRUE	0.48534	-0.466411
PmVP161_0206	tolB	1299	Protein TolB	370	30	0.025641	FALSE	255	15	0.0128205	FALSE	-0.6171	6.24315	0.00230581	FALSE	FALSE	209	24	0.0205128	FALSE	-0.932544	6.12069	2.15e-09	FALSE	FALSE	280	27	0.0230769	FALSE	-0.521787	6.28224	0.0324026	FALSE	FALSE	M1404_00316	M1404_00316	tolB	1299	Tol-Pal system protein TolB	4	2	0.0017094	TRUE	6	3	0.0025641	TRUE	0.788463	-0.518516
PmVP161_0207	pal	453	Outer membrane protein P6	108	11	0.0269608	FALSE	31	8	0.0196078	FALSE	-1.28051	4.65908	5.23e-06	FALSE	FALSE	25	8	0.0196078	FALSE	-2.17388	4.44333	7.11e-14	TRUE	FALSE	39	9	0.0220588	FALSE	-1.45642	4.60613	9.9e-08	FALSE	FALSE	M1404_00317	M1404_00317	pal	453	Peptidoglycan-associated lipoprotein	0	0	0	TRUE	3	2	0.00490196	TRUE	-0.41718	3.60995
PmVP161_0208	PmVP161_0208	76	tRNA-Lys	0	0	0	TRUE	0	0	0	TRUE	NA	NA	NA	NA	NA	0	0	0	TRUE	NA	NA	NA	NA	NA	0	0	0	TRUE	NA	NA	NA	NA	NA	M1404_00318	M1404_00318	M1404_00318	76	tRNA-Lys(ttt)	0	0	0	TRUE	0	0	0	TRUE	NA	NA
PmVP161_0209	PmVP161_0209	76	tRNA-Lys	0	0	0	TRUE	0	0	0	TRUE	NA	NA	NA	NA	NA	0	0	0	TRUE	NA	NA	NA	NA	NA	0	0	0	TRUE	NA	NA	NA	NA	NA	M1404_00319	M1404_00319	M1404_00319	76	tRNA-Lys(ttt)	0	0	0	TRUE	0	0	0	TRUE	NA	NA
PmVP161_0210	PmVP161_0210	76	tRNA-Lys	1	1	0.0144928	FALSE	0	0	0	TRUE	-1.62787	0.982209	1	NA	NA	0	0	0	TRUE	-1.64082	0.96601	1	NA	NA	0	0	0	TRUE	-1.63856	0.969986	1	NA	NA	M1404_00320	M1404_00320	M1404_00320	76	tRNA-Lys(ttt)	0	0	0	TRUE	0	0	0	TRUE	NA	NA
PmVP161_0213	PmVP161_0213	528	hypothetical protein	2080	23	0.0483193	FALSE	2448	20	0.0420168	FALSE	0.111742	9.04647	0.541918	FALSE	FALSE	2474	20	0.0420168	FALSE	0.0900025	9.03909	0.380561	FALSE	FALSE	2464	21	0.0441176	FALSE	0.0921089	9.04041	0.371458	FALSE	FALSE	M1404_00321	M1404_00321	M1404_00321	528	hypothetical protein	1596	17	0.0357143	FALSE	1529	20	0.0420168	FALSE	0.00105422	6.36592
PmVP161_0214	PmVP161_0214	714	hypothetical protein	317	21	0.0326594	FALSE	232	16	0.0248834	FALSE	-0.576814	6.04255	0.00374443	FALSE	FALSE	251	16	0.0248834	FALSE	-0.499119	6.07304	0.0276706	FALSE	FALSE	246	19	0.029549	FALSE	-0.523276	6.06492	0.0217943	FALSE	FALSE	M1404_00322	M1404_00322	M1404_00322	714	hypothetical protein	4560	17	0.0264386	FALSE	5017	15	0.0233281	FALSE	0.185782	7.95385
PmVP161_0215	PmVP161_0215	648	hypothetical protein	3179	34	0.0582192	FALSE	3405	30	0.0513699	FALSE	-0.0280057	9.61924	0.894507	FALSE	FALSE	3619	38	0.0650685	FALSE	0.031645	9.65273	0.740697	FALSE	FALSE	3475	37	0.0633562	FALSE	-0.0320588	9.6209	0.793071	FALSE	FALSE	M1404_00323	M1404_00323	M1404_00323	648	hypothetical protein	705	11	0.0188356	FALSE	600	10	0.0171233	FALSE	-0.166942	5.09727
PmVP161_0216	PmVP161_0216	291	hypothetical protein	1315	28	0.10687	FALSE	1486	28	0.10687	FALSE	0.124112	9.0008	0.273756	FALSE	FALSE	1556	34	0.129771	FALSE	0.107728	8.9962	0.306823	FALSE	FALSE	1547	30	0.114504	FALSE	0.0829497	8.9834	0.511139	FALSE	FALSE	M1404_00324	M1404_00324	M1404_00324	291	hypothetical protein	6079	16	0.0610687	FALSE	7201	15	0.0572519	FALSE	0.301007	8.43009
PmVP161_0217	recC	3375	RecBCD enzyme subunit RecC	29	21	0.00691244	TRUE	22	16	0.00526662	TRUE	-0.410608	3.14286	0.757991	FALSE	FALSE	20	16	0.00526662	TRUE	-0.497462	3.10761	0.510443	FALSE	FALSE	21	17	0.00559579	TRUE	-0.490839	3.11164	0.574938	FALSE	FALSE	M1404_00325	M1404_00325	recC	3375	RecBCD enzyme subunit RecC	11	6	0.00197498	TRUE	5	3	0.000987492	TRUE	-1.07065	-0.104739
PmVP161_0218	rimI	444	Ribosomal-protein-alanine acetyltransferase	775	22	0.055	FALSE	877	32	0.08	FALSE	0.0584621	7.5993	0.916812	FALSE	FALSE	888	21	0.0525	FALSE	0.0375852	7.59239	0.856603	FALSE	FALSE	904	24	0.06	FALSE	0.0672725	7.60844	0.831238	FALSE	FALSE	M1404_00326	M1404_00326	rimI	444	[Ribosomal protein S18]-alanine N-acetyltransferase	147	8	0.02	FALSE	176	13	0.0325	FALSE	-0.00800561	4.24761
PmVP161_0219	holD	411	DNA polymerase III subunit psi	1639	12	0.0324324	FALSE	1112	13	0.0351351	FALSE	-0.666247	8.3471	1.67e-08	FALSE	FALSE	1110	14	0.0378378	FALSE	-0.709157	8.32843	3.07e-16	FALSE	FALSE	1152	17	0.0459459	FALSE	-0.638614	8.35868	1.28e-14	FALSE	FALSE	M1404_00327	M1404_00327	holD	411	DNA polymerase III subunit psi	57	7	0.0189189	FALSE	6	4	0.0108108	FALSE	-3.26424	1.16374
PmVP161_0220	rsmC	987	Ribosomal RNA small subunit methyltransferase C	657	20	0.0224972	FALSE	683	18	0.0202475	FALSE	-0.0650534	7.30134	0.831078	FALSE	FALSE	632	20	0.0224972	FALSE	-0.215127	7.23018	0.243219	FALSE	FALSE	612	23	0.0258718	FALSE	-0.255342	7.2124	0.116849	FALSE	FALSE	M1404_00328	M1404_00328	rsmC	987	Ribosomal RNA small subunit methyltransferase C	9545	17	0.0191226	FALSE	10226	21	0.023622	FALSE	0.139306	9.01179
PmVP161_0221	potA_1	1050	Spermidine/putrescine import ATP-binding protein PotA	4050	33	0.0349206	FALSE	4980	36	0.0380952	FALSE	0.153311	10.1813	0.154165	FALSE	FALSE	4668	33	0.0349206	FALSE	0.0328418	10.1223	0.72226	FALSE	FALSE	4502	44	0.0465608	FALSE	-0.0146037	10.0987	0.934427	FALSE	FALSE	M1404_00329	M1404_00329	potA_1	1050	Spermidine/putrescine import ATP-binding protein PotA	1170	22	0.0232804	FALSE	1406	18	0.0190476	FALSE	0.331489	6.08467
PmVP161_0222	PmVP161_0222	2058	hypothetical protein	4534	58	0.0313006	FALSE	4351	72	0.0388559	FALSE	-0.166877	10.0689	0.0721557	FALSE	FALSE	4834	61	0.0329196	FALSE	-0.0490277	10.1291	0.563604	FALSE	FALSE	4706	70	0.0377766	FALSE	-0.0913164	10.1088	0.28152	FALSE	FALSE	M1404_00330	M1404_00330	M1404_00330	2058	hypothetical protein	2753	41	0.0221263	FALSE	3520	46	0.0248246	FALSE	0.34631	7.42216
PmVP161_0223	PmVP161_0223	1035	hypothetical protein	1589	27	0.02897	FALSE	1717	29	0.0311159	FALSE	0.0733763	9.27436	0.627348	FALSE	FALSE	1879	31	0.0332618	FALSE	0.101811	9.29308	0.308312	FALSE	FALSE	1902	35	0.0375536	FALSE	0.108751	9.29691	0.331782	FALSE	FALSE	M1404_00331	M1404_00331	M1404_00331	1035	putative protein	493	16	0.0171674	FALSE	395	15	0.0160944	FALSE	-0.156767	6.01558
PmVP161_0224	PmVP161_0224	1023	hypothetical protein	2252	35	0.0380022	FALSE	2722	32	0.0347448	FALSE	0.151535	9.18778	0.206644	FALSE	FALSE	2896	32	0.0347448	FALSE	0.20615	9.22151	0.000730616	FALSE	FALSE	2762	36	0.0390879	FALSE	0.138643	9.18525	0.140451	FALSE	FALSE	M1404_00332	M1404_00332	M1404_00332	1023	putative protein	1398	31	0.0336591	FALSE	1429	34	0.0369164	FALSE	0.0580593	6.22069
PmVP161_0225	PmVP161_0225	1038	hypothetical protein	6631	35	0.0374332	FALSE	7060	28	0.0299465	FALSE	0.0107277	10.7604	0.992625	FALSE	FALSE	7008	23	0.0245989	FALSE	-0.0448529	10.7359	0.445595	FALSE	FALSE	7134	36	0.0385027	FALSE	-0.0105542	10.7535	0.972499	FALSE	FALSE	M1404_00333	M1404_00333	M1404_00333	1038	putative protein	3582	27	0.028877	FALSE	3689	32	0.0342246	FALSE	0.087952	7.56934
PmVP161_0226	udk	651	Uridine kinase	3129	26	0.0443686	FALSE	4185	29	0.0494881	FALSE	0.269494	10.0581	0.000181197	FALSE	FALSE	4207	32	0.0546075	FALSE	0.223277	10.0373	0.0007725	FALSE	FALSE	4467	32	0.0546075	FALSE	0.307109	10.0834	1.8e-08	FALSE	FALSE	M1404_00334	M1404_00334	udk	651	Uridine kinase	1871	20	0.0341297	FALSE	1716	22	0.0375427	FALSE	-0.168306	7.11026
PmVP161_0227	dcd	585	dCTP deaminase	269	14	0.0265655	FALSE	285	9	0.0170778	FALSE	0.0523941	6.22086	0.941818	FALSE	FALSE	312	14	0.0265655	FALSE	0.0910687	6.24445	0.766136	FALSE	FALSE	304	12	0.0227704	FALSE	0.0692761	6.23321	0.86649	FALSE	FALSE	M1404_00335	M1404_00335	dcd	585	dCTP deaminase	6	4	0.00759013	FALSE	5	3	0.0056926	TRUE	0.277771	-0.413615
PmVP161_0228	PmVP161_0228	1215	hypothetical protein	1051	23	0.0210238	FALSE	1221	24	0.0219378	FALSE	0.0608784	9.58871	0.687737	FALSE	FALSE	1283	27	0.0246801	FALSE	0.0939695	9.60963	0.186575	FALSE	FALSE	1199	23	0.0210238	FALSE	0.0274543	9.57555	0.834928	FALSE	FALSE	M1404_00336	M1404_00336	M1404_00336	1215	hypothetical protein	2567	9	0.00822669	FALSE	2626	12	0.0109689	FALSE	0.106796	7.10626
PmVP161_0229	sotB	1215	Sugar efflux transporter	3567	52	0.047532	FALSE	4004	60	0.0548446	FALSE	0.0379813	9.80515	0.809492	FALSE	FALSE	4266	68	0.0621572	FALSE	0.100973	9.84155	0.140116	FALSE	FALSE	4266	77	0.0703839	FALSE	0.104295	9.84341	0.232494	FALSE	FALSE	M1404_00337	M1404_00337	sotB	1215	Sugar efflux transporter	5324	54	0.0493601	FALSE	5132	48	0.0438757	FALSE	-0.00514228	8.10964
PmVP161_0230	PmVP161_0230	90	tRNA-Ser	0	0	0	TRUE	0	0	0	TRUE	NA	NA	NA	NA	NA	0	0	0	TRUE	NA	NA	NA	NA	NA	0	0	0	TRUE	NA	NA	NA	NA	NA	M1404_00338	M1404_00338	M1404_00338	90	tRNA-Ser(gga)	0	0	0	TRUE	0	0	0	TRUE	NA	NA
PmVP161_0231	dauA	1740	C4-dicarboxylic acid transporter DauA	3120	73	0.0466156	FALSE	3359	66	0.0421456	FALSE	0.0515887	10.1255	0.631024	FALSE	FALSE	3326	73	0.0466156	FALSE	-0.00784002	10.0989	1	FALSE	FALSE	3298	66	0.0421456	FALSE	-0.070528	10.0681	0.434312	FALSE	FALSE	M1404_00339	M1404_00339	dauA	1740	C4-dicarboxylic acid transporter DauA	5793	60	0.0383142	FALSE	5231	64	0.0408685	FALSE	-0.0727801	8.42404
PmVP161_0232	eda_1	663	Putative KHG/KDPG aldolase	231	12	0.0201005	FALSE	222	11	0.0184255	FALSE	-0.181557	5.76869	0.599736	FALSE	FALSE	233	15	0.0251256	FALSE	-0.147893	5.78589	0.618498	FALSE	FALSE	273	15	0.0251256	FALSE	0.0924585	5.90727	0.807021	FALSE	FALSE	M1404_00340	M1404_00340	eda_1	663	Putative KHG/KDPG aldolase	145	7	0.0117253	FALSE	208	8	0.0134003	FALSE	0.451687	3.38452
PmVP161_0233	PmVP161_0233	642	hypothetical protein	1020	23	0.0397924	FALSE	947	19	0.032872	FALSE	-0.136407	8.03699	0.345696	FALSE	FALSE	1022	19	0.032872	FALSE	-0.124771	8.0449	0.298546	FALSE	FALSE	910	23	0.0397924	FALSE	-0.231208	7.99458	0.0270606	FALSE	FALSE	M1404_00341	M1404_00341	M1404_00341	642	hypothetical protein	51	7	0.0121107	FALSE	219	11	0.0190311	FALSE	2.10033	2.90125
PmVP161_0234	cysS	1380	Cysteine--tRNA ligase	6	5	0.00402576	TRUE	11	8	0.00644122	TRUE	-0.012083	2.3211	1	NA	NA	5	5	0.00402576	TRUE	-0.516167	2.16402	0.645466	NA	NA	6	6	0.00483092	TRUE	-0.147215	2.27486	0.98107	NA	NA	M1404_00342	M1404_00342	cysS	1380	Cysteine--tRNA ligase	5	3	0.00241546	TRUE	5	3	0.00241546	TRUE	0.463671	-0.46687
PmVP161_0235	ppiB_1	510	Peptidyl-prolyl cis-trans isomerase B	7572	21	0.0457516	FALSE	8919	22	0.0479303	FALSE	0.112557	10.903	0.217111	FALSE	FALSE	9385	21	0.0457516	FALSE	0.149554	10.9262	0.00100891	FALSE	FALSE	9854	27	0.0588235	FALSE	0.227219	10.968	0.00231433	FALSE	FALSE	M1404_00343	M1404_00343	ppiB_1	510	Peptidyl-prolyl cis-trans isomerase B	721	21	0.0457516	FALSE	690	20	0.043573	FALSE	0.058813	5.27226
PmVP161_0236	ppiB_2	552	Peptidyl-prolyl cis-trans isomerase B	2339	20	0.0402414	FALSE	2500	21	0.0422535	FALSE	-0.0271107	9.14075	0.952328	FALSE	FALSE	2419	16	0.0321932	FALSE	-0.111841	9.1018	0.195145	FALSE	FALSE	2478	16	0.0321932	FALSE	-0.070616	9.12272	0.53276	FALSE	FALSE	M1404_00344	M1404_00344	ppiB_2	552	Peptidyl-prolyl cis-trans isomerase B	594	14	0.028169	FALSE	561	12	0.0241449	FALSE	0.238782	6.45468
PmVP161_0237	yjjV	792	putative metal-dependent hydrolase YjjV	3620	35	0.0490884	FALSE	4501	30	0.0420757	FALSE	0.194183	9.93044	0.0695932	FALSE	FALSE	4229	29	0.0406732	FALSE	0.0757434	9.87186	0.300567	FALSE	FALSE	4436	30	0.0420757	FALSE	0.140808	9.90624	0.040886	FALSE	FALSE	M1404_00345	M1404_00345	yjjV	792	putative metal-dependent hydrolase YjjV	330	16	0.0224404	FALSE	208	12	0.0168303	FALSE	-0.566783	3.87812
PmVP161_0238	PmVP161_0238	243	hypothetical protein	452	14	0.0639269	FALSE	574	14	0.0639269	FALSE	0.222519	6.91812	0.279358	FALSE	FALSE	558	14	0.0639269	FALSE	0.14283	6.88013	0.508256	FALSE	FALSE	549	13	0.0593607	FALSE	0.126611	6.87138	0.551394	FALSE	FALSE	M1404_00346	M1404_00346	M1404_00346	243	hypothetical protein	303	9	0.0410959	FALSE	284	8	0.0365297	FALSE	-0.0389251	3.96848
PmVP161_0239	nrdG	477	Anaerobic ribonucleoside-triphosphate reductase-activating protein	218	15	0.0348837	FALSE	244	13	0.0302326	FALSE	0.150361	5.8653	0.65826	FALSE	FALSE	219	17	0.0395349	FALSE	-0.0293797	5.77637	1	FALSE	FALSE	223	14	0.0325581	FALSE	0.0534359	5.81881	0.926748	FALSE	FALSE	M1404_00347	M1404_00347	nrdG	477	Anaerobic ribonucleoside-triphosphate reductase-activating protein	2843	21	0.0488372	FALSE	2672	19	0.044186	FALSE	-0.0357447	7.16707
PmVP161_0240	nrdD	2142	Anaerobic ribonucleoside-triphosphate reductase	3169	75	0.0389004	FALSE	3633	66	0.0342324	FALSE	0.0817489	9.94071	0.425549	FALSE	FALSE	3550	74	0.0383817	FALSE	0.0167043	9.91106	0.90074	FALSE	FALSE	3732	74	0.0383817	FALSE	0.108336	9.95865	0.144616	FALSE	FALSE	M1404_00348	M1404_00348	nrdD	2142	Anaerobic ribonucleoside-triphosphate reductase	1467	53	0.0274896	FALSE	1400	54	0.0280083	FALSE	-0.0196921	6.22709
PmVP161_0241	PmVP161_0241	1407	hypothetical protein	4013	56	0.0441989	FALSE	4272	58	0.0457774	FALSE	-0.0320404	9.9335	0.823331	FALSE	FALSE	4337	59	0.0465667	FALSE	-0.0537754	9.92583	0.550029	FALSE	FALSE	4295	70	0.0552486	FALSE	-0.0631368	9.92172	0.475036	FALSE	FALSE	M1404_00349	M1404_00349	M1404_00349	1407	hypothetical protein	97944	42	0.0331492	FALSE	101474	45	0.035517	FALSE	0.102882	12.3368
PmVP161_0242	purA	1299	Adenylosuccinate synthetase	2278	59	0.0504274	FALSE	17	13	0.0111111	TRUE	-7.13442	8.17579	0	TRUE	FALSE	14	10	0.00854701	TRUE	-7.52208	8.15382	0	TRUE	NA	17	14	0.0119658	TRUE	-7.24463	8.16388	0	TRUE	FALSE	M1404_00350	M1404_00350	purA	1299	Adenylosuccinate synthetase	848	20	0.017094	FALSE	15	11	0.00940171	FALSE	-5.72289	4.49069
PmVP161_0243	lysC	1353	Lysine-sensitive aspartokinase 3	3672	54	0.044335	FALSE	3840	56	0.045977	FALSE	-0.0868464	9.93077	0.317765	FALSE	FALSE	4027	47	0.0385878	FALSE	-0.0804566	9.93695	0.263599	FALSE	FALSE	4035	46	0.0377668	FALSE	-0.0669369	9.94409	0.486959	FALSE	FALSE	M1404_00351	M1404_00351	lysC	1353	Lysine-sensitive aspartokinase 3	2699	35	0.0287356	FALSE	2700	30	0.0246305	FALSE	0.0590674	7.24461
PmVP161_0244	proA	1263	Gamma-glutamyl phosphate reductase	1749	29	0.0255057	FALSE	2997	37	0.0325418	FALSE	0.653589	9.10253	3.1e-18	FALSE	FALSE	2998	38	0.0334213	FALSE	0.617942	9.08784	4.9e-26	FALSE	FALSE	3027	35	0.0307828	FALSE	0.641956	9.1016	9.81e-24	FALSE	FALSE	M1404_00352	M1404_00352	proA	1263	Gamma-glutamyl phosphate reductase	1411	31	0.0272647	FALSE	1366	23	0.0202287	FALSE	-0.0217124	6.43602
PmVP161_0245	PmVP161_0245	681	hypothetical protein	1745	29	0.0473083	FALSE	1929	30	0.0489396	FALSE	0.0221185	8.74408	0.958158	FALSE	FALSE	1951	29	0.0473083	FALSE	0.000262973	8.73632	1	FALSE	FALSE	1867	31	0.050571	FALSE	-0.0562435	8.70825	0.692608	FALSE	FALSE	M1404_00353	M1404_00353	M1404_00353	681	hypothetical protein	465	16	0.0261011	FALSE	517	14	0.0228385	FALSE	0.0706975	4.93774
PmVP161_0246	PmVP161_0246	816	hypothetical protein	2166	40	0.0544218	FALSE	2336	36	0.0489796	FALSE	-0.0149174	9.03875	1	FALSE	FALSE	2209	38	0.0517007	FALSE	-0.133513	8.98315	0.300567	FALSE	FALSE	2236	34	0.0462585	FALSE	-0.109817	8.99538	0.300128	FALSE	FALSE	M1404_00354	M1404_00354	M1404_00354	816	hypothetical protein	45822	29	0.0394558	FALSE	44461	31	0.0421769	FALSE	0.0119651	11.2263
PmVP161_0247	dcuD_1	1389	Putative cryptic C4-dicarboxylate transporter DcuD	6561	85	0.0679456	FALSE	6774	83	0.0663469	FALSE	-0.0651383	10.6552	0.517526	FALSE	FALSE	7021	87	0.0695444	FALSE	-0.0512268	10.6653	0.429272	FALSE	FALSE	6935	88	0.0703437	FALSE	-0.056678	10.6631	0.446001	FALSE	FALSE	M1404_00355	M1404_00355	dcuD_1	1389	Putative cryptic C4-dicarboxylate transporter DcuD	2059	49	0.0391687	FALSE	2257	47	0.0375699	FALSE	0.202415	6.84918
PmVP161_0248	cpg2	1140	Carboxypeptidase G2	1184	36	0.0350877	FALSE	1296	43	0.0419103	FALSE	-0.0189394	8.26604	0.991964	FALSE	FALSE	1350	39	0.0380117	FALSE	0.0349111	8.29686	0.846417	FALSE	FALSE	1337	33	0.0321637	FALSE	0.00903655	8.2839	1	FALSE	FALSE	M1404_00356	M1404_00356	cpg2	1140	Carboxypeptidase G2	6778	44	0.042885	FALSE	7431	41	0.039961	FALSE	0.190938	8.56
PmVP161_0249	PmVP161_0249	492	hypothetical protein	1511	34	0.0767494	FALSE	1587	34	0.0767494	FALSE	-0.0380722	8.57832	0.853233	FALSE	FALSE	1498	30	0.0677201	FALSE	-0.147612	8.52703	0.08908	FALSE	FALSE	1590	34	0.0767494	FALSE	-0.0761416	8.56285	0.620643	FALSE	FALSE	M1404_00357	M1404_00357	M1404_00357	492	hypothetical protein	37450	24	0.0541761	FALSE	28242	24	0.0541761	FALSE	-0.351468	10.7282
PmVP161_0250	fbp	1002	Fructose-1,6-bisphosphatase class 1	4325	49	0.0543237	FALSE	4895	45	0.0498891	FALSE	0.0562863	10.0671	0.678695	FALSE	FALSE	4982	47	0.0521064	FALSE	0.0439257	10.0644	0.553856	FALSE	FALSE	5205	46	0.0509978	FALSE	0.113737	10.1008	0.0525435	FALSE	FALSE	M1404_00358	M1404_00358	fbp	1002	Fructose-1,6-bisphosphatase class 1	3197	30	0.0332594	FALSE	3205	39	0.0432373	FALSE	0.089105	7.44827
PmVP161_0251	mpl	1374	UDP-N-acetylmuramate--L-alanyl-gamma-D-glutamyl- meso-2,6-diaminoheptandioate ligase	3267	40	0.0323363	FALSE	3618	57	0.0460792	FALSE	0.0199613	9.67588	0.963482	FALSE	FALSE	3388	53	0.0428456	FALSE	-0.109595	9.61464	0.165045	FALSE	FALSE	3850	53	0.0428456	FALSE	0.0763205	9.70877	0.618132	FALSE	FALSE	M1404_00359	M1404_00359	mpl	1374	UDP-N-acetylmuramate--L-alanyl-gamma-D-glutamyl-meso-2,6-diaminoheptandioate ligase	7511	42	0.0339531	FALSE	7016	41	0.0331447	FALSE	-0.0437121	8.55622
PmVP161_0252	PmVP161_0252	77	tRNA-Met	0	0	0	TRUE	1	1	0.0142857	FALSE	1.54302	0.982104	1	NA	NA	0	0	0	TRUE	NA	NA	NA	NA	NA	2	1	0.0142857	TRUE	2.2637	1.05236	0.750277	NA	NA	M1404_00360	M1404_00360	M1404_00360	77	tRNA-Met(cat)	46	2	0.0285714	FALSE	10	1	0.0142857	FALSE	-2.11748	0.892848
PmVP161_0253	mltA	1098	Membrane-bound lytic murein transglycosylase A	1908	48	0.0485339	FALSE	1978	50	0.0505561	FALSE	0.025085	9.51654	0.939376	FALSE	FALSE	2018	37	0.0374115	FALSE	0.0137483	9.51421	0.968033	FALSE	FALSE	2144	41	0.041456	FALSE	0.0918908	9.55491	0.3594	FALSE	FALSE	M1404_00361	M1404_00361	mltA	1098	Membrane-bound lytic murein transglycosylase A	412	17	0.0171891	FALSE	284	14	0.0141557	FALSE	-0.613374	4.3774
PmVP161_0254	tcdA	762	tRNA threonylcarbamoyladenosine dehydratase	2973	30	0.0437318	FALSE	3375	30	0.0437318	FALSE	0.0214657	9.57075	0.957617	FALSE	FALSE	3318	31	0.0451895	FALSE	-0.0310657	9.54759	0.782597	FALSE	FALSE	3189	36	0.0524781	FALSE	-0.0758431	9.52577	0.453961	FALSE	FALSE	M1404_00362	M1404_00362	tcdA	762	tRNA threonylcarbamoyladenosine dehydratase	693	15	0.0218659	FALSE	748	16	0.0233236	FALSE	0.171027	5.25532
PmVP161_0255	znuA	1083	High-affinity zinc uptake system protein ZnuA	7	5	0.00512821	TRUE	1	1	0.00102564	TRUE	-1.79883	1.98267	0.193892	NA	NA	4	3	0.00307692	TRUE	-1.83802	1.96623	0.132619	NA	NA	8	5	0.00512821	TRUE	-0.480353	2.24019	0.765513	NA	NA	M1404_00363	M1404_00363	znuA	1101	High-affinity zinc uptake system protein ZnuA	2	2	0.00201816	TRUE	2	2	0.00201816	TRUE	-0.80982	-0.813171
PmVP161_0256	PmVP161_0256	1821	Long-chain-fatty-acid--CoA ligase FadD15	507	28	0.0170836	FALSE	1190	33	0.0201342	FALSE	1.09356	7.65475	1.42e-11	FALSE	FALSE	2450	48	0.0292862	FALSE	2.09858	8.42204	5.86e-134	FALSE	TRUE	2285	49	0.0298963	FALSE	2.02766	8.3608	2.63e-112	FALSE	TRUE	M1404_00364	M1404_00364	M1404_00364	1821	Long-chain-fatty-acid--CoA ligase FadD15	129171	40	0.0244051	FALSE	88825	36	0.0219646	FALSE	-0.484837	12.459
PmVP161_0257	PmVP161_0257	132	hypothetical protein	1	1	0.00840336	TRUE	0	0	0	TRUE	-4.45262	1.59558	0.0176245	NA	NA	3	2	0.0168067	FALSE	-1.37017	1.78559	0.300567	NA	NA	1	1	0.00840336	TRUE	-2.20573	1.69012	0.159556	NA	NA	M1404_00365	M1404_00365	M1404_00365	132	hypothetical protein	0	0	0	TRUE	0	0	0	TRUE	-1.41209	1.48042
PmVP161_0258	gapA	1005	Glyceraldehyde-3-phosphate dehydrogenase A	5	3	0.00331492	TRUE	4	3	0.00331492	TRUE	-0.40092	1.53856	1	NA	NA	10	7	0.00773481	TRUE	1.14545	1.96581	0.341008	NA	NA	10	8	0.00883978	TRUE	0.790549	1.83656	0.587928	NA	NA	M1404_00366	M1404_00366	gapA	1005	Glyceraldehyde-3-phosphate dehydrogenase A	2	2	0.00220995	TRUE	1	1	0.00110497	TRUE	-0.687551	-1.02459
PmVP161_0259	msrB	393	Peptide methionine sulfoxide reductase MsrB	136	6	0.0169492	FALSE	190	9	0.0254237	FALSE	0.354641	5.31048	0.462736	FALSE	FALSE	139	10	0.0282486	FALSE	-0.127364	5.06367	0.771966	FALSE	FALSE	175	11	0.0310734	FALSE	0.210359	5.235	0.606771	FALSE	FALSE	M1404_00367	M1404_00367	msrB	393	Peptide methionine sulfoxide reductase MsrB	444	14	0.039548	FALSE	495	11	0.0310734	FALSE	0.191947	4.62075
PmVP161_0260	gmk	627	Guanylate kinase	2	1	0.00176991	TRUE	5	5	0.00884956	TRUE	1.03397	1.41812	0.769726	NA	NA	7	5	0.00884956	TRUE	1.44896	1.52228	0.426317	NA	NA	1	1	0.00176991	TRUE	0.360129	1.27477	1	NA	NA	M1404_00368	M1404_00368	gmk	627	Guanylate kinase	6	1	0.00176991	TRUE	1	1	0.00176991	TRUE	-1.99713	-0.751189
PmVP161_0261	rpoZ	270	DNA-directed RNA polymerase subunit omega	133	8	0.0329218	FALSE	35	6	0.0246914	FALSE	-0.157304	8.07563	0.273756	FALSE	FALSE	26	4	0.0164609	FALSE	-0.348479	7.98778	0.000597353	FALSE	FALSE	45	5	0.0205761	FALSE	-0.200062	8.05801	0.0701319	FALSE	FALSE	M1404_00369	M1404_00369	rpoZ	234	DNA-directed RNA polymerase subunit omega	35	3	0.014218	FALSE	20	2	0.00947867	FALSE	-0.770987	0.870516
PmVP161_0262	spoT	2124	Bifunctional (p)ppGpp synthase/hydrolase SpoT	4591	22	0.0115063	TRUE	3905	17	0.00889121	TRUE	-0.105529	11.1847	0.450461	FALSE	FALSE	4179	24	0.0125523	TRUE	-0.125012	11.1784	0.0227466	FALSE	FALSE	4418	24	0.0125523	TRUE	-0.0386472	11.2211	0.65521	FALSE	FALSE	M1404_00370	M1404_00370	spoT	2124	Bifunctional (p)ppGpp synthase/hydrolase SpoT	111	9	0.00470711	TRUE	44	9	0.00470711	TRUE	-0.794182	2.92551
PmVP161_0263	recG	2082	ATP-dependent DNA helicase RecG	509	28	0.0149413	FALSE	378	25	0.0133404	FALSE	-0.696163	7.55605	5.91e-08	FALSE	FALSE	368	22	0.0117396	TRUE	-0.724314	7.54242	1.41e-09	FALSE	FALSE	480	25	0.0133404	TRUE	-0.434808	7.66456	0.000419015	FALSE	FALSE	M1404_00371	M1404_00371	recG	2082	ATP-dependent DNA helicase RecG	22	9	0.00480256	TRUE	35	12	0.00640341	FALSE	0.990175	1.31424
PmVP161_0264	ubiC	513	Chorismate pyruvate-lyase	62	9	0.0194805	FALSE	42	7	0.0151515	FALSE	-0.676028	3.80274	0.183013	FALSE	FALSE	52	7	0.0151515	FALSE	-0.410415	3.90129	0.399915	FALSE	FALSE	31	7	0.0151515	TRUE	-1.1404	3.65176	0.0162847	FALSE	FALSE	M1404_00372	M1404_00372	ubiC	513	Chorismate pyruvate-lyase	279	10	0.021645	FALSE	138	7	0.0151515	FALSE	-0.998018	3.50204
PmVP161_0265	murI	819	Glutamate racemase	1	1	0.00135501	TRUE	2	2	0.00271003	TRUE	-0.0694121	4.84935	0.973961	NA	NA	1	1	0.00135501	TRUE	-0.224535	4.77964	0.63627	NA	NA	4	4	0.00542005	TRUE	-0.44514	4.68415	0.314931	NA	NA	M1404_00373	M1404_00373	murI	810	Glutamate racemase	0	0	0	TRUE	1	1	0.00137174	TRUE	1.6297	-1.18508
PmVP161_0929	PmVP161_0929	1539	16S ribosomal RNA	2094	75	0.0541126	FALSE	1762	63	0.0454545	FALSE	-0.364272	8.85934	0.00014777	FALSE	FALSE	1930	66	0.047619	FALSE	-0.272662	8.90205	0.000130784	FALSE	FALSE	1929	64	0.046176	FALSE	-0.270187	8.90433	0.000230583	FALSE	FALSE	M1404_00374	M1404_00374	M1404_00374	1538	16S ribosomal RNA	257	34	0.0245487	FALSE	256	31	0.0223827	FALSE	0.0411834	3.82356
PmVP161_0274	PmVP161_0274	77	tRNA-Ile	15	4	0.0571429	FALSE	11	2	0.0285714	FALSE	-0.549515	2.28719	0.631024	FALSE	NA	7	1	0.0142857	TRUE	-1.20057	2.12665	0.261624	FALSE	NA	12	4	0.0571429	FALSE	-0.458611	2.30889	0.713365	FALSE	NA	M1404_00375	M1404_00375	M1404_00375	77	tRNA-Ile(gat)	3	1	0.0142857	FALSE	1	1	0.0142857	FALSE	-1.1886	-0.950772
PmVP161_0275	PmVP161_0275	76	tRNA-Ala	276	5	0.0724638	FALSE	280	6	0.0869565	FALSE	-0.100594	6.05541	0.845568	FALSE	FALSE	307	5	0.0724638	FALSE	-0.00715685	6.10483	1	FALSE	FALSE	315	6	0.0869565	FALSE	0.0368412	6.12773	0.968253	FALSE	FALSE	M1404_00376	M1404_00376	M1404_00376	76	tRNA-Ala(tgc)	2	2	0.0289855	FALSE	9	1	0.0144928	FALSE	1.95044	-0.518035
PmVP161_0926	PmVP161_0926	2896	23S ribosomal RNA	4197	163	0.062524	FALSE	3361	150	0.0575374	FALSE	-0.469434	10.2032	5.06e-13	FALSE	FALSE	3485	141	0.0540852	FALSE	-0.450444	10.2127	1.98e-23	FALSE	FALSE	3524	150	0.0575374	FALSE	-0.449977	10.2142	1.13e-16	FALSE	FALSE	M1404_00377	M1404_00377	M1404_00377	2900	23S ribosomal RNA	5318	63	0.0241379	FALSE	5597	68	0.0260536	FALSE	0.123687	8.15088
PmVP161_0925	PmVP161_0925	111	5S ribosomal RNA	159	7	0.07	FALSE	129	9	0.09	FALSE	-0.423529	5.14382	0.14987	FALSE	FALSE	131	10	0.1	FALSE	-0.437928	5.13686	0.0986949	FALSE	FALSE	95	8	0.08	FALSE	-0.892652	4.96143	0.000226692	FALSE	FALSE	M1404_00378	M1404_00378	M1404_00378	111	5S ribosomal RNA	5	4	0.04	FALSE	6	2	0.02	FALSE	0.28252	-0.517083
PmVP161_0924	hcaB	783	3-phenylpropionate-dihydrodiol/cinnamic acid-dihydrodiol dehydrogenase	1294	39	0.0553191	FALSE	1362	38	0.0539007	FALSE	-0.0103788	8.42046	1	FALSE	FALSE	1334	35	0.0496454	FALSE	-0.0603262	8.39843	0.648808	FALSE	FALSE	1359	33	0.0468085	FALSE	-0.0231243	8.41769	0.934727	FALSE	FALSE	M1404_00379	M1404_00379	hcaB	783	3-phenylpropionate-dihydrodiol/cinnamic acid-dihydrodiol dehydrogenase	37529	37	0.0524823	FALSE	41154	38	0.0539007	FALSE	0.184799	11.0298
PmVP161_0923	sapF	798	Putrescine export system ATP-binding protein SapF	3510	22	0.0305981	FALSE	1845	22	0.0305981	FALSE	-1.03441	9.31298	6.33e-47	FALSE	FALSE	2100	19	0.0264256	FALSE	-0.894682	9.35937	5.97e-63	FALSE	FALSE	2108	17	0.023644	FALSE	-0.885799	9.3648	1.48e-38	FALSE	FALSE	M1404_00380	M1404_00380	sapF	798	Putrescine export system ATP-binding protein SapF	153	11	0.015299	FALSE	87	13	0.0180807	FALSE	-0.778044	2.72036
PmVP161_0922	sapD	1050	Peptide transport system ATP-binding protein SapD	3	2	0.0021164	TRUE	3	2	0.0021164	TRUE	-1.72711	4.59192	6.91e-11	NA	NA	1	1	0.0010582	TRUE	-2.18403	4.48854	1.98e-15	NA	NA	6	6	0.00634921	TRUE	-1.91778	4.54393	1.58e-12	NA	NA	M1404_00381	M1404_00381	sapD	1050	Peptide transport system ATP-binding protein SapD	4	2	0.0021164	TRUE	1	1	0.0010582	TRUE	-1.54536	-0.880535
PmVP161_0921	sapC	888	Peptide transport system permease protein SapC	36	9	0.01125	TRUE	8	4	0.005	TRUE	-1.18232	3.00392	0.0610548	FALSE	NA	7	5	0.00625	TRUE	-2.43671	2.76192	2.54e-05	TRUE	NA	9	7	0.00875	TRUE	-1.69507	2.88333	0.0027285	FALSE	NA	M1404_00382	M1404_00382	sapC	888	Peptide transport system permease protein SapC	13	2	0.0025	TRUE	3	2	0.0025	TRUE	-1.88845	-0.272971
PmVP161_0920	sapB_1	966	Putrescine export system permease protein SapB	50	14	0.016092	FALSE	4	4	0.0045977	TRUE	-3.06872	3.37264	2.5e-07	TRUE	NA	19	9	0.0103448	TRUE	-1.30918	3.66088	0.0144706	FALSE	FALSE	14	10	0.0114943	TRUE	-1.40635	3.63862	0.00875202	FALSE	NA	M1404_00383	M1404_00383	sapB_1	966	Putrescine export system permease protein SapB	3	2	0.00229885	TRUE	2	2	0.00229885	TRUE	-0.422769	-0.88114
PmVP161_0919	sapA	1692	Peptide transport periplasmic protein SapA	586	26	0.0170716	FALSE	196	19	0.0124754	FALSE	-1.72115	6.60987	4.99e-23	FALSE	FALSE	237	18	0.0118188	TRUE	-1.46858	6.66609	1.82e-25	FALSE	FALSE	240	23	0.0151018	TRUE	-1.47345	6.66842	1.08e-26	FALSE	FALSE	M1404_00384	M1404_00384	sapA	1692	Peptide transport periplasmic protein SapA	69	14	0.00919238	FALSE	8	4	0.0026264	TRUE	-2.98463	1.26481
PmVP161_0918	ycjX	1407	putative protein YcjX	701	34	0.026835	FALSE	710	41	0.0323599	FALSE	-0.116874	7.43969	0.588486	FALSE	FALSE	767	36	0.0284136	FALSE	-0.0484592	7.47659	0.900801	FALSE	FALSE	787	38	0.0299921	FALSE	-0.0261167	7.48803	0.952119	FALSE	FALSE	M1404_00385	M1404_00385	ycjX	1407	putative protein YcjX	4759	40	0.0315706	FALSE	4777	48	0.0378848	FALSE	0.0707962	7.98431
PmVP161_0917	PmVP161_0917	1077	hypothetical protein	523	19	0.0195876	FALSE	481	21	0.0216495	FALSE	-0.216714	6.90351	0.324638	FALSE	FALSE	454	16	0.0164948	FALSE	-0.363482	6.83652	0.03136	FALSE	FALSE	522	21	0.0216495	FALSE	-0.138589	6.94311	0.659153	FALSE	FALSE	M1404_00386	M1404_00386	M1404_00386	1077	hypothetical protein	442	13	0.0134021	FALSE	550	18	0.0185567	FALSE	0.352584	4.69822
PmVP161_0916	tyrR	954	Transcriptional regulatory protein TyrR	8185	56	0.0651921	FALSE	9803	54	0.0628638	FALSE	0.140811	11.0426	0.0382573	FALSE	FALSE	10006	57	0.0663562	FALSE	0.132405	11.0419	0.00394609	FALSE	FALSE	9810	55	0.0640279	FALSE	0.109811	11.0303	0.0215494	FALSE	FALSE	M1404_00387	M1404_00387	tyrR	954	Transcriptional regulatory protein TyrR	1962	38	0.0442375	FALSE	1229	31	0.0360885	FALSE	-0.613714	6.38579
PmVP161_0915	hflX	1347	GTPase HflX	4428	49	0.0403957	FALSE	4970	53	0.0436933	FALSE	0.0485255	10.1537	0.695801	FALSE	FALSE	5185	57	0.0469909	FALSE	0.0688745	10.1678	0.25514	FALSE	FALSE	5246	54	0.0445177	FALSE	0.087701	10.1779	0.159663	FALSE	FALSE	M1404_00388	M1404_00388	hflX	1347	GTPase HflX	43195	40	0.0329761	FALSE	42789	35	0.0288541	FALSE	0.038815	11.1183
PmVP161_0914	hfq	291	RNA-binding protein Hfq	223	13	0.0496183	FALSE	2	2	0.00763359	TRUE	-2.53015	5.2554	2.93e-26	TRUE	NA	9	5	0.019084	FALSE	-2.07646	5.32208	1.05e-19	TRUE	NA	20	9	0.0343511	FALSE	-2.09163	5.32302	8.71e-18	TRUE	FALSE	M1404_00389	M1404_00389	hfq	291	RNA-binding protein Hfq	34	7	0.0267176	FALSE	0	0	0	TRUE	-1.59314	1.15187
PmVP161_0913	miaA	951	tRNA dimethylallyltransferase	5	5	0.00584112	TRUE	3	2	0.00233645	TRUE	-0.143511	4.27868	0.954965	NA	NA	3	2	0.00233645	TRUE	-0.258444	4.22755	0.743466	NA	NA	2	2	0.00233645	TRUE	-0.19352	4.25781	0.855602	NA	NA	M1404_00390	M1404_00390	miaA	951	tRNA dimethylallyltransferase	13	4	0.0046729	TRUE	6	2	0.00233645	TRUE	-1.21191	0.478916
PmVP161_0912	mutL	1854	DNA mismatch repair protein MutL	209	16	0.00958658	TRUE	134	16	0.00958658	TRUE	-0.535038	5.62485	0.0128987	FALSE	FALSE	161	15	0.00898742	TRUE	-0.40118	5.68076	0.0587691	FALSE	FALSE	181	22	0.0131815	TRUE	-0.275184	5.73856	0.371458	FALSE	FALSE	M1404_00391	M1404_00391	mutL	1854	DNA mismatch repair protein MutL	40	6	0.00359497	TRUE	11	7	0.00419413	TRUE	-0.825567	4.4482
PmVP161_0911	PmVP161_0911	1230	hypothetical protein	27	8	0.00722674	TRUE	27	6	0.00542005	TRUE	0.011793	5.19859	1	FALSE	FALSE	37	5	0.00451671	TRUE	0.0367993	5.21381	0.999922	FALSE	FALSE	23	7	0.0063234	TRUE	-0.428683	4.99748	0.190135	FALSE	FALSE	M1404_00392	M1404_00392	M1404_00392	1230	hypothetical protein	523	10	0.00903342	FALSE	320	6	0.00542005	TRUE	-0.67129	4.50209
PmVP161_0910	tsaE	498	tRNA threonylcarbamoyladenosine biosynthesis protein TsaE	2	2	0.00445434	TRUE	0	0	0	TRUE	0.0142059	8.03555	1	NA	NA	6	4	0.00890869	TRUE	-0.0190501	8.022	0.983518	NA	NA	3	3	0.00668151	TRUE	-0.0908166	7.98656	0.68693	NA	NA	M1404_00393	M1404_00393	tsaE	498	tRNA threonylcarbamoyladenosine biosynthesis protein TsaE	4	1	0.00222717	TRUE	1	1	0.00222717	TRUE	-0.715631	1.54548
PmVP161_0909	PmVP161_0909	76	tRNA-Gly	15	1	0.0144928	FALSE	13	1	0.0144928	FALSE	-0.313478	2.35423	0.86787	FALSE	NA	6	1	0.0144928	TRUE	-1.40348	2.08819	0.211774	FALSE	NA	10	1	0.0144928	TRUE	-0.707481	2.24018	0.523959	FALSE	NA	M1404_00394	M1404_00394	M1404_00394	76	tRNA-Gly(gcc)	21	1	0.0144928	FALSE	9	2	0.0289855	FALSE	-1.128	0.252019
PmVP161_0908	PmVP161_0908	76	tRNA-Gly	228	4	0.057971	FALSE	176	1	0.0144928	FALSE	-0.495787	5.61101	0.0327037	FALSE	FALSE	183	2	0.0289855	FALSE	-0.475498	5.61819	0.0466006	FALSE	FALSE	204	2	0.0289855	FALSE	-0.314103	5.691	0.314931	FALSE	FALSE	M1404_00395	M1404_00395	M1404_00395	76	tRNA-Gly(gcc)	3	1	0.0144928	FALSE	0	0	0	TRUE	-2.76351	-1.02552
PmVP161_0907	orn	555	Oligoribonuclease	5	3	0.006	TRUE	1	1	0.002	TRUE	0.121133	3.9608	0.944539	NA	NA	4	4	0.008	TRUE	0.0361665	3.92287	1	NA	NA	3	3	0.006	TRUE	0.238974	4.02185	0.757379	NA	NA	M1404_00396	M1404_00396	orn	555	Oligoribonuclease	1	1	0.002	TRUE	2	1	0.002	TRUE	0.762459	-1.02499
PmVP161_0906	rsgA	1053	Small ribosomal subunit biogenesis GTPase RsgA	1	1	0.00105485	TRUE	4	2	0.0021097	TRUE	0.752528	1.35417	0.916812	NA	NA	6	4	0.00421941	TRUE	1.24224	1.46342	0.550029	NA	NA	6	6	0.00632911	TRUE	1.24555	1.46734	0.55615	NA	NA	M1404_00397	M1404_00397	rsgA	1053	Small ribosomal subunit biogenesis GTPase RsgA	1	1	0.00105485	TRUE	2	2	0.0021097	TRUE	0.792992	-1.02518
PmVP161_0905	ptsH	258	Phosphocarrier protein HPr	704	6	0.0257511	FALSE	550	6	0.0257511	FALSE	-0.4768	7.24669	0.0668929	FALSE	FALSE	514	8	0.0343348	FALSE	-0.603779	7.19168	0.020469	FALSE	FALSE	641	4	0.0171674	FALSE	-0.259884	7.34467	0.22589	FALSE	FALSE	M1404_00398	M1404_00398	ptsH	258	Phosphocarrier protein HPr	5	1	0.00429184	TRUE	6	5	0.0214592	FALSE	0.325459	-0.517353
PmVP161_0904	ptsI	1728	Phosphoenolpyruvate-protein phosphotransferase	2754	53	0.0340617	FALSE	3837	58	0.0372751	FALSE	0.343046	9.74681	5.23e-06	FALSE	FALSE	3990	67	0.0430591	FALSE	0.360208	9.76157	8.37e-07	FALSE	FALSE	4157	68	0.0437018	FALSE	0.42837	9.80035	2.62e-10	FALSE	FALSE	M1404_00399	M1404_00399	ptsI	1728	Phosphoenolpyruvate-protein phosphotransferase	44	11	0.00706941	FALSE	45	13	0.00835476	FALSE	0.0650899	1.53613
PmVP161_0903	crr	501	PTS system glucose-specific EIIA component	173	5	0.0110865	TRUE	75	6	0.0133038	FALSE	-1.32108	4.94311	0.00014255	FALSE	FALSE	82	6	0.0133038	TRUE	-1.23447	4.96295	0.00160641	FALSE	FALSE	54	5	0.0110865	TRUE	-1.8222	4.81116	5.95e-08	FALSE	FALSE	M1404_00400	M1404_00400	crr	501	PTS system glucose-specific EIIA component	67	3	0.00665188	FALSE	42	4	0.00886918	FALSE	-0.619679	1.69033
PmVP161_0902	aceE	2664	Pyruvate dehydrogenase E1 component	11	7	0.0029191	TRUE	11	10	0.00417014	TRUE	0.00230733	2.18013	1	NA	NA	22	18	0.00750625	TRUE	0.935761	2.55069	0.259873	NA	FALSE	18	15	0.00625521	TRUE	0.819492	2.49692	0.407251	NA	FALSE	M1404_00401	M1404_00401	aceE	2664	Pyruvate dehydrogenase E1 component	16	5	0.00208507	TRUE	2	2	0.000834028	TRUE	-2.83626	-0.104628
PmVP161_0901	aceF	1899	Dihydrolipoyllysine-residue acetyltransferase component of pyruvate dehydrogenase complex	3	2	0.00116959	TRUE	1	1	0.000584795	TRUE	-1.2463	1.41838	0.769726	NA	NA	2	2	0.00116959	TRUE	-0.793855	1.46355	0.900801	NA	NA	10	7	0.00409357	TRUE	1.25328	2.01151	0.316612	NA	NA	M1404_00402	M1404_00402	aceF	1899	Dihydrolipoyllysine-residue acetyltransferase component of pyruvate dehydrogenase complex	1	1	0.000584795	TRUE	2	2	0.00116959	TRUE	0.778264	-1.02451
PmVP161_0900	lpdA	1419	Dihydrolipoyl dehydrogenase	0	0	0	TRUE	2	2	0.00156495	TRUE	2.27007	1.06451	0.769726	NA	NA	2	2	0.00156495	TRUE	3.10149	1.20036	0.310982	NA	NA	4	4	0.00312989	TRUE	3.10303	1.20429	0.34436	NA	NA	M1404_00403	M1404_00403	lpdA	1419	Dihydrolipoyl dehydrogenase	1	1	0.000782473	TRUE	0	0	0	TRUE	-1.58209	-1.18531
PmVP161_0899	umuD	450	Protein UmuD	1298	15	0.037037	FALSE	1502	20	0.0493827	FALSE	0.0887652	8.35379	0.664824	FALSE	FALSE	1492	20	0.0493827	FALSE	0.0408126	8.33276	0.838706	FALSE	FALSE	1448	17	0.0419753	FALSE	0.00523272	8.31477	1	FALSE	FALSE	M1404_00404	M1404_00404	umuD	450	Protein UmuD	3008	14	0.0345679	FALSE	3147	10	0.0246914	FALSE	0.132731	7.32944
PmVP161_0898	sstT	1242	Serine/threonine transporter SstT	1496	49	0.0438283	FALSE	1400	36	0.0322004	FALSE	-0.207498	8.43191	0.107343	FALSE	FALSE	1408	37	0.0330948	FALSE	-0.238004	8.4192	0.0197014	FALSE	FALSE	1445	41	0.0366726	FALSE	-0.182068	8.44678	0.125167	FALSE	FALSE	M1404_00405	M1404_00405	sstT	1242	Serine/threonine transporter SstT	52988	36	0.0322004	FALSE	42730	38	0.0339893	FALSE	-0.257333	11.2717
PmVP161_0897	btuD_3	1452	Vitamin B12 import ATP-binding protein BtuD	4247	45	0.03443	FALSE	5077	44	0.0336649	FALSE	0.137338	10.2551	0.066272	FALSE	FALSE	5085	55	0.0420811	FALSE	0.0929656	10.2357	0.0807887	FALSE	FALSE	5151	51	0.0390207	FALSE	0.116479	10.2483	0.0499715	FALSE	FALSE	M1404_00406	M1404_00406	modF	1452	ABC transporter ATP-binding protein ModF	34162	34	0.0260138	FALSE	35879	39	0.0298393	FALSE	0.1067	10.8791
PmVP161_0896	qmcA	924	Protein QmcA	5068	21	0.0252404	FALSE	5897	21	0.0252404	FALSE	0.0793499	10.4256	0.403881	FALSE	FALSE	5837	21	0.0252404	FALSE	0.0216234	10.3997	0.821279	FALSE	FALSE	5841	23	0.0276442	FALSE	0.0287414	10.4037	0.877614	FALSE	FALSE	M1404_00407	M1404_00407	qmcA	924	Protein QmcA	144337	21	0.0252404	FALSE	151641	24	0.0288462	FALSE	0.126734	12.9045
PmVP161_0895	ybbJ	450	Inner membrane protein YbbJ	2032	9	0.0222222	FALSE	1890	10	0.0246914	FALSE	-0.228285	8.84194	0.0198133	FALSE	FALSE	1938	6	0.0148148	FALSE	-0.229256	8.84328	0.0103379	FALSE	FALSE	1807	8	0.0197531	FALSE	-0.321449	8.80175	0.000322586	FALSE	FALSE	M1404_00408	M1404_00408	ybbJ	450	Inner membrane protein YbbJ	30316	15	0.037037	FALSE	32165	12	0.0296296	FALSE	0.140025	10.6592
PmVP161_0894	kefG	615	Glutathione-regulated potassium-efflux system ancillary protein KefG	504	13	0.0234657	FALSE	544	14	0.0252708	FALSE	-0.00922198	6.9507	1	FALSE	FALSE	682	12	0.0216607	FALSE	0.275753	7.10756	0.106229	FALSE	FALSE	565	13	0.0234657	FALSE	0.0117433	6.96576	1	FALSE	FALSE	M1404_00409	M1404_00409	kefG	615	Glutathione-regulated potassium-efflux system ancillary protein KefG	368	10	0.0180505	FALSE	223	7	0.0126354	FALSE	-0.670752	3.96858
PmVP161_0893	ycdY	576	Chaperone protein YcdY	593	12	0.0231214	FALSE	746	13	0.0250482	FALSE	0.200286	7.30137	0.348491	FALSE	FALSE	606	12	0.0231214	FALSE	-0.136108	7.13195	0.572664	FALSE	FALSE	624	14	0.026975	FALSE	-0.0890125	7.15574	0.721755	FALSE	FALSE	M1404_00410	M1404_00410	ycdY	576	Chaperone protein YcdY	22	6	0.0115607	FALSE	6	3	0.00578035	TRUE	-1.75267	0.186568
PmVP161_0892	lpxL	942	Lipid A biosynthesis lauroyltransferase	2	2	0.00235849	TRUE	2	2	0.00235849	TRUE	-0.105776	1.35413	1	NA	NA	2	2	0.00235849	TRUE	-0.619059	1.27086	1	NA	NA	7	5	0.00589623	TRUE	1.30281	1.68969	0.393768	NA	NA	M1404_00411	M1404_00411	lpxL	942	Lipid A biosynthesis lauroyltransferase	1	1	0.00117924	TRUE	1	1	0.00117924	TRUE	0.0145941	-1.10286
PmVP161_0891	hldE	1431	Bifunctional protein HldE	1420	30	0.0232919	FALSE	72	17	0.0131988	FALSE	-4.42194	7.48868	1.55e-167	TRUE	FALSE	91	16	0.0124224	TRUE	-4.12332	7.48515	4.41e-169	TRUE	FALSE	93	14	0.0108696	TRUE	-4.05368	7.49676	1.17e-110	TRUE	FALSE	M1404_00412	M1404_00412	hldE	1431	Bifunctional protein HldE	400	20	0.015528	FALSE	6	4	0.00310559	TRUE	-5.97784	3.51116
PmVP161_0890	csdE	381	Sulfur acceptor protein CsdE	885	8	0.0233236	FALSE	960	7	0.0204082	FALSE	-0.00429284	7.75658	1	FALSE	FALSE	858	7	0.0204082	FALSE	-0.204427	7.66077	0.164496	FALSE	FALSE	970	9	0.0262391	FALSE	-0.0210693	7.75187	0.983355	FALSE	FALSE	M1404_00413	M1404_00413	csdE	381	Sulfur acceptor protein CsdE	488	10	0.0291545	FALSE	624	8	0.0233236	FALSE	0.426505	4.87236
PmVP161_0889	csdA	1200	Cysteine desulfurase CsdA	2790	54	0.05	FALSE	2622	47	0.0435185	FALSE	-0.218995	9.31629	0.00977519	FALSE	FALSE	2685	48	0.0444444	FALSE	-0.212438	9.32151	9.98e-05	FALSE	FALSE	2779	55	0.0509259	FALSE	-0.154522	9.34999	0.0255655	FALSE	FALSE	M1404_00414	M1404_00414	csdA	1200	Cysteine desulfurase CsdA	953	18	0.0166667	FALSE	899	14	0.012963	FALSE	0.0209	5.83842
PmVP161_0888	PmVP161_0888	483	hypothetical protein	2877	25	0.0574713	FALSE	3121	25	0.0574713	FALSE	0.00567939	9.63865	1	FALSE	FALSE	3337	26	0.0597701	FALSE	0.0463315	9.66297	0.572664	FALSE	FALSE	3377	29	0.0666667	FALSE	0.0655633	9.67313	0.482512	FALSE	FALSE	M1404_00415	M1404_00415	M1404_00415	483	hypothetical protein	138	11	0.0252874	FALSE	188	13	0.0298851	FALSE	0.48992	3.17146
PmVP161_0887	PmVP161_0887	411	hypothetical protein	3071	24	0.0648649	FALSE	3020	19	0.0513514	FALSE	-0.147592	9.47324	0.225285	FALSE	FALSE	3239	23	0.0621622	FALSE	-0.082073	9.50785	0.285587	FALSE	FALSE	3135	18	0.0486486	FALSE	-0.123945	9.48794	0.0773336	FALSE	FALSE	M1404_00416	M1404_00416	M1404_00416	411	hypothetical protein	2509	26	0.0702703	FALSE	2597	19	0.0513514	FALSE	0.106451	7.04837
PmVP161_0886	yohK	699	Inner membrane protein YohK	1325	14	0.0222222	FALSE	1525	20	0.031746	FALSE	0.0789293	8.38229	0.732467	FALSE	FALSE	1567	15	0.0238095	FALSE	0.0823091	8.38803	0.597964	FALSE	FALSE	1516	18	0.0285714	FALSE	0.0396432	8.36591	0.897429	FALSE	FALSE	M1404_00417	M1404_00417	yohK	699	Inner membrane protein YohK	1786	28	0.0444444	FALSE	1664	21	0.0333333	FALSE	0.122647	8.04963
PmVP161_0885	PmVP161_0885	1353	Deoxyguanosinetriphosphate triphosphohydrolase-like protein	5370	42	0.0344828	FALSE	5724	45	0.0369458	FALSE	0.00590138	10.4667	1	FALSE	FALSE	5884	44	0.0361248	FALSE	0.00465607	10.4694	1	FALSE	FALSE	6300	40	0.0328407	FALSE	0.091725	10.5144	0.148277	FALSE	FALSE	M1404_00418	M1404_00418	M1404_00418	1353	Deoxyguanosinetriphosphate triphosphohydrolase-like protein	1476	30	0.0246305	FALSE	1345	28	0.0229885	FALSE	-0.0561832	6.28277
PmVP161_0884	uup	1950	ABC transporter ATP-binding protein uup	6820	61	0.0347578	FALSE	8377	61	0.0347578	FALSE	0.171503	10.7945	0.0685163	FALSE	FALSE	8168	65	0.037037	FALSE	0.0950509	10.758	0.116214	FALSE	FALSE	8120	67	0.0381766	FALSE	0.0961795	10.7589	0.106992	FALSE	FALSE	M1404_00419	M1404_00419	uup	1950	ABC transporter ATP-binding protein uup	44467	57	0.0324786	FALSE	42637	46	0.0262108	FALSE	-0.000259631	11.1463
PmVP161_0883	nagE	1458	PTS system N-acetylglucosamine-specific EIICBA component	2483	58	0.0441736	FALSE	2923	55	0.0418888	FALSE	0.111278	9.32508	0.251969	FALSE	FALSE	2942	51	0.0388423	FALSE	0.0877299	9.31664	0.349213	FALSE	FALSE	2880	50	0.0380807	FALSE	0.0675809	9.30641	0.556838	FALSE	FALSE	M1404_00420	M1404_00420	nagE	1458	PTS system N-acetylglucosamine-specific EIICBA component	16246	60	0.0456969	FALSE	17144	53	0.0403656	FALSE	0.13433	9.75955
PmVP161_0882	nagB	804	Glucosamine-6-phosphate deaminase	33	9	0.0124309	FALSE	28	6	0.00828729	TRUE	-0.125706	3.28684	0.997203	FALSE	FALSE	50	15	0.0207182	FALSE	0.474973	3.56469	0.407549	FALSE	FALSE	38	9	0.0124309	TRUE	0.0802113	3.37426	1	FALSE	FALSE	M1404_00421	M1404_00421	nagB	804	Glucosamine-6-phosphate deaminase	1	1	0.00138122	TRUE	1	1	0.00138122	TRUE	0.356292	2.95503
PmVP161_0881	nagA	1137	N-acetylglucosamine-6-phosphate deacetylase	5	5	0.00488281	TRUE	2	2	0.00195312	TRUE	-1.24401	1.41839	0.74337	NA	NA	9	7	0.00683594	TRUE	0.782537	1.83261	0.553856	NA	NA	4	3	0.00292969	TRUE	-0.428111	1.52641	1	NA	NA	M1404_00422	M1404_00422	nagA	1137	N-acetylglucosamine-6-phosphate deacetylase	0	0	0	TRUE	0	0	0	TRUE	NA	NA
PmVP161_0880	purU	837	Formyltetrahydrofolate deformylase	4564	56	0.0742706	FALSE	5449	44	0.0583554	FALSE	0.124878	10.1887	0.118701	FALSE	FALSE	5319	44	0.0583554	FALSE	0.0562675	10.1568	0.567469	FALSE	FALSE	5412	49	0.0649867	FALSE	0.0854854	10.1722	0.264018	FALSE	FALSE	M1404_00423	M1404_00423	purU	837	Formyltetrahydrofolate deformylase	35438	34	0.0450928	FALSE	39022	36	0.0477454	FALSE	0.188571	10.9243
PmVP161_0879	hns	405	DNA-binding protein H-NS	4	4	0.0109589	TRUE	1	1	0.00273973	TRUE	-1.68226	1.28714	0.671113	NA	NA	3	2	0.00547945	TRUE	-0.502227	1.40213	1	NA	NA	0	0	0	TRUE	-3.24107	1.20455	0.339637	NA	NA	M1404_00424	M1404_00424	hns	405	DNA-binding protein H-NS	0	0	0	TRUE	0	0	0	TRUE	NA	NA
PmVP161_0878	PmVP161_0878	1524	hypothetical protein	37	15	0.0109329	TRUE	8	6	0.00437318	TRUE	-2.20225	3.02544	0.000150765	TRUE	NA	6	6	0.00437318	TRUE	-2.92894	2.92388	1.4e-06	TRUE	NA	14	11	0.00801749	TRUE	-1.76877	3.09293	0.00379829	FALSE	NA	M1404_00425	M1404_00425	M1404_00425	1524	hypothetical protein	25	7	0.00510204	TRUE	0	0	0	TRUE	-2.97987	0.768499
PmVP161_0877	ilvI	1725	Acetolactate synthase isozyme 3 large subunit	5822	69	0.0444301	FALSE	6617	69	0.0444301	FALSE	0.056764	10.5049	0.520301	FALSE	FALSE	7042	69	0.0444301	FALSE	0.111798	10.5371	0.033398	FALSE	FALSE	6838	74	0.0476497	FALSE	0.0748557	10.5181	0.274231	FALSE	FALSE	M1404_00426	M1404_00426	ilvI	1725	Acetolactate synthase isozyme 3 large subunit	149532	56	0.0360592	FALSE	168799	50	0.0321958	FALSE	0.23183	13.0138
PmVP161_0876	ilvH	492	Acetolactate synthase isozyme 3 small subunit	720	12	0.027088	FALSE	900	19	0.0428894	FALSE	0.210974	7.57887	0.239199	FALSE	FALSE	951	17	0.0383747	FALSE	0.241434	7.60071	0.234669	FALSE	FALSE	955	19	0.0428894	FALSE	0.26314	7.6122	0.126959	FALSE	FALSE	M1404_00427	M1404_00427	ilvH	492	Acetolactate synthase isozyme 3 small subunit	168	8	0.0180587	FALSE	119	9	0.020316	FALSE	-0.430569	2.97514
PmVP161_0875	cra_1	990	Catabolite repressor/activator	1094	35	0.0392817	FALSE	1375	34	0.0381594	FALSE	0.2467	8.49956	0.0168573	FALSE	FALSE	1405	42	0.047138	FALSE	0.330423	8.55149	0.000136689	FALSE	FALSE	1481	39	0.043771	FALSE	0.345922	8.55994	0.000245403	FALSE	FALSE	M1404_00428	M1404_00428	cra_1	771	Catabolite repressor/activator	578	13	0.018732	FALSE	716	15	0.0216138	FALSE	0.349445	5.18558
PmVP161_0874	PmVP161_0874	711	hypothetical protein	168	24	0.0375	FALSE	221	16	0.025	FALSE	0.271613	5.55508	0.362321	FALSE	FALSE	204	26	0.040625	FALSE	0.119365	5.47804	0.783867	FALSE	FALSE	212	20	0.03125	FALSE	0.181529	5.5111	0.572931	FALSE	FALSE	M1404_00429	M1404_00429	M1404_00429	711	hypothetical protein	191	12	0.01875	FALSE	228	13	0.0203125	FALSE	0.3217	3.4921
PmVP161_0873	metXA	1083	Homoserine O-acetyltransferase	2628	31	0.0317949	FALSE	2816	25	0.025641	FALSE	-0.0372326	9.33428	0.890558	FALSE	FALSE	3142	25	0.025641	FALSE	0.0850133	9.40009	0.439356	FALSE	FALSE	3224	32	0.0328205	FALSE	0.130257	9.42408	0.159344	FALSE	FALSE	M1404_00430	M1404_00430	metXA	1083	Homoserine O-acetyltransferase	167	14	0.014359	FALSE	192	20	0.0205128	FALSE	0.260444	3.27953
PmVP161_0872	folK	498	2-amino-4-hydroxy-6- hydroxymethyldihydropteridine pyrophosphokinase	1	1	0.00222717	TRUE	1	1	0.00222717	TRUE	0.382671	1.28696	1	NA	NA	5	4	0.00890869	TRUE	1.63121	1.57888	0.316895	NA	NA	3	3	0.00668151	TRUE	1.00741	1.40597	0.734888	NA	NA	M1404_00431	M1404_00431	folK	498	2-amino-4-hydroxy-6-hydroxymethyldihydropteridine pyrophosphokinase	38	2	0.00445434	TRUE	0	0	0	TRUE	-4.5956	1.45249
PmVP161_0871	pcnB	1506	Poly(A) polymerase I	914	31	0.0228614	FALSE	570	24	0.0176991	FALSE	-0.717484	7.53864	7.56e-10	FALSE	FALSE	581	28	0.020649	FALSE	-0.686507	7.54832	2.73e-12	FALSE	FALSE	633	22	0.0162242	TRUE	-0.608028	7.5822	6.85e-07	FALSE	FALSE	M1404_00432	M1404_00432	pcnB	1506	Poly(A) polymerase I	4543	13	0.00958702	FALSE	6780	13	0.00958702	FALSE	0.471707	8.34013
PmVP161_0870	dksA	438	RNA polymerase-binding transcription factor DksA	1	1	0.00253165	TRUE	1	1	0.00253165	TRUE	-0.0798725	1.06466	1	NA	NA	4	2	0.00506329	TRUE	1.46161	1.27079	0.618498	NA	NA	1	1	0.00253165	TRUE	-0.102532	1.05242	1	NA	NA	M1404_00433	M1404_00433	dksA	438	RNA polymerase-binding transcription factor DksA	3	2	0.00506329	TRUE	0	0	0	TRUE	-2.76363	-1.02552
PmVP161_0869	PmVP161_0869	2373	hypothetical protein	3558	61	0.0285581	FALSE	4092	70	0.0327715	FALSE	0.0801279	9.84469	0.451649	FALSE	FALSE	4068	66	0.0308989	FALSE	0.0404652	9.82795	0.617234	FALSE	FALSE	4257	65	0.0304307	FALSE	0.107292	9.86289	0.111515	FALSE	FALSE	M1404_00434	M1404_00434	M1404_00434	1116	hypothetical protein	2711	27	0.0268657	FALSE	3169	31	0.0308458	FALSE	0.258633	7.34962
NA	NA	NA	NA	NA	NA	NA	NA	NA	NA	NA	NA	NA	NA	NA	NA	NA	NA	NA	NA	NA	NA	NA	NA	NA	NA	NA	NA	NA	NA	NA	NA	NA	NA	NA	NA	M1404_00435	M1404_00435	348	hypothetical protein	29563	29	0.0923567	FALSE	26258	31	0.0987261	FALSE	-0.116228	10.4957
NA	NA	NA	NA	NA	NA	NA	NA	NA	NA	NA	NA	NA	NA	NA	NA	NA	NA	NA	NA	NA	NA	NA	NA	NA	NA	NA	NA	NA	NA	NA	NA	NA	NA	NA	NA	M1404_00436	M1404_00436	546	hypothetical protein	766	18	0.0365854	FALSE	652	15	0.0304878	FALSE	-0.192899	5.27791
NA	NA	NA	NA	NA	NA	NA	NA	NA	NA	NA	NA	NA	NA	NA	NA	NA	NA	NA	NA	NA	NA	NA	NA	NA	NA	NA	NA	NA	NA	NA	NA	NA	NA	NA	NA	M1404_00437	M1404_00437	216	hypothetical protein	4	2	0.0102564	FALSE	1	1	0.00512821	TRUE	-1.55101	-0.880343
NA	NA	NA	NA	NA	NA	NA	NA	NA	NA	NA	NA	NA	NA	NA	NA	NA	NA	NA	NA	NA	NA	NA	NA	NA	NA	NA	NA	NA	NA	NA	NA	NA	NA	NA	NA	M1404_00438	M1404_00438	1992	hypothetical protein	1700	39	0.0217513	FALSE	1100	35	0.0195204	FALSE	-0.577304	6.18158
NA	NA	NA	NA	NA	NA	NA	NA	NA	NA	NA	NA	NA	NA	NA	NA	NA	NA	NA	NA	NA	NA	NA	NA	NA	NA	NA	NA	NA	NA	NA	NA	NA	NA	NA	NA	M1404_00439	M1404_00439	477	hypothetical protein	60	9	0.0209302	FALSE	27	2	0.00465116	TRUE	-1.10562	1.41121
NA	NA	NA	NA	NA	NA	NA	NA	NA	NA	NA	NA	NA	NA	NA	NA	NA	NA	NA	NA	NA	NA	NA	NA	NA	NA	NA	NA	NA	NA	NA	NA	NA	NA	NA	NA	M1404_00440	M1404_00440	918	hypothetical protein	97	9	0.0108827	FALSE	104	14	0.0169287	FALSE	0.109181	3.01713
NA	NA	NA	NA	NA	NA	NA	NA	NA	NA	NA	NA	NA	NA	NA	NA	NA	NA	NA	NA	NA	NA	NA	NA	NA	NA	NA	NA	NA	NA	NA	NA	NA	NA	NA	NA	M1404_00441	M1404_00441	318	putative protein	43	5	0.0174216	FALSE	50	4	0.0139373	FALSE	0.27586	1.49425
NA	NA	NA	NA	NA	NA	NA	NA	NA	NA	NA	NA	NA	NA	NA	NA	NA	NA	NA	NA	NA	NA	NA	NA	NA	NA	NA	NA	NA	NA	NA	NA	NA	NA	NA	NA	M1404_00442	M1404_00442	525	hypothetical protein	34	10	0.0211416	FALSE	28	6	0.012685	FALSE	-0.226834	1.01268
NA	NA	NA	NA	NA	NA	NA	NA	NA	NA	NA	NA	NA	NA	NA	NA	NA	NA	NA	NA	NA	NA	NA	NA	NA	NA	NA	NA	NA	NA	NA	NA	NA	NA	NA	NA	M1404_00443	M1404_00443	195	hypothetical protein	112	9	0.0511364	FALSE	82	6	0.0340909	FALSE	-0.327498	2.48047
NA	NA	NA	NA	NA	NA	NA	NA	NA	NA	NA	NA	NA	NA	NA	NA	NA	NA	NA	NA	NA	NA	NA	NA	NA	NA	NA	NA	NA	NA	NA	NA	NA	NA	NA	NA	M1404_00444	M1404_00444	219	hypothetical protein	3344	17	0.0858586	FALSE	2414	16	0.0808081	FALSE	-0.418657	7.21955
NA	NA	NA	NA	NA	NA	NA	NA	NA	NA	NA	NA	NA	NA	NA	NA	NA	NA	NA	NA	NA	NA	NA	NA	NA	NA	NA	NA	NA	NA	NA	NA	NA	NA	NA	NA	M1404_00445	M1404_00445	186	hypothetical protein	201	8	0.047619	FALSE	132	6	0.0357143	FALSE	-0.561621	3.17783
NA	NA	NA	NA	NA	NA	NA	NA	NA	NA	NA	NA	NA	NA	NA	NA	NA	NA	NA	NA	NA	NA	NA	NA	NA	NA	NA	NA	NA	NA	NA	NA	NA	NA	NA	NA	M1404_00446	M1404_00446	549	hypothetical protein	1335	26	0.0525253	FALSE	1209	21	0.0424242	FALSE	-0.125566	6.14025
NA	NA	NA	NA	NA	NA	NA	NA	NA	NA	NA	NA	NA	NA	NA	NA	NA	NA	NA	NA	NA	NA	NA	NA	NA	NA	NA	NA	NA	NA	NA	NA	NA	NA	NA	NA	M1404_00447	M1404_00447	555	hypothetical protein	440	22	0.044	FALSE	329	19	0.038	FALSE	-0.366397	4.35186
NA	NA	NA	NA	NA	NA	NA	NA	NA	NA	NA	NA	NA	NA	NA	NA	NA	NA	NA	NA	NA	NA	NA	NA	NA	NA	NA	NA	NA	NA	NA	NA	NA	NA	NA	NA	M1404_00448	M1404_00448	435	hypothetical protein	273	11	0.0280612	FALSE	259	9	0.0229592	FALSE	-0.0263415	3.88607
NA	NA	NA	NA	NA	NA	NA	NA	NA	NA	NA	NA	NA	NA	NA	NA	NA	NA	NA	NA	NA	NA	NA	NA	NA	NA	NA	NA	NA	NA	NA	NA	NA	NA	NA	NA	M1404_00449	M1404_00449	546	hypothetical protein	1065	28	0.0569106	FALSE	628	23	0.046748	FALSE	-0.669644	5.54637
NA	NA	NA	NA	NA	NA	NA	NA	NA	NA	NA	NA	NA	NA	NA	NA	NA	NA	NA	NA	NA	NA	NA	NA	NA	NA	NA	NA	NA	NA	NA	NA	NA	NA	NA	NA	M1404_00450	M1404_00450	219	hypothetical protein	71	11	0.0555556	FALSE	89	9	0.0454545	FALSE	0.382179	2.18871
NA	NA	NA	NA	NA	NA	NA	NA	NA	NA	NA	NA	NA	NA	NA	NA	NA	NA	NA	NA	NA	NA	NA	NA	NA	NA	NA	NA	NA	NA	NA	NA	NA	NA	NA	NA	M1404_00451	M1404_00451	273	hypothetical protein	147	10	0.0406504	FALSE	89	11	0.0447154	FALSE	-0.740178	2.86106
NA	NA	NA	NA	NA	NA	NA	NA	NA	NA	NA	NA	NA	NA	NA	NA	NA	NA	NA	NA	NA	NA	NA	NA	NA	NA	NA	NA	NA	NA	NA	NA	NA	NA	NA	NA	M1404_00452	M1404_00452	228	hypothetical protein	102	9	0.0436893	FALSE	123	11	0.0533981	FALSE	0.338584	2.64592
NA	NA	NA	NA	NA	NA	NA	NA	NA	NA	NA	NA	NA	NA	NA	NA	NA	NA	NA	NA	NA	NA	NA	NA	NA	NA	NA	NA	NA	NA	NA	NA	NA	NA	NA	NA	M1404_00453	M1404_00453	330	putative protein	214	13	0.043771	FALSE	193	14	0.047138	FALSE	-0.128571	3.615
NA	NA	NA	NA	NA	NA	NA	NA	NA	NA	NA	NA	NA	NA	NA	NA	NA	NA	NA	NA	NA	NA	NA	NA	NA	NA	NA	NA	NA	NA	NA	NA	NA	NA	NA	NA	M1404_00454	M1404_00454	294	hypothetical protein	26	5	0.0188679	FALSE	15	5	0.0188679	FALSE	-0.904149	0.726397
NA	NA	NA	NA	NA	NA	NA	NA	NA	NA	NA	NA	NA	NA	NA	NA	NA	NA	NA	NA	NA	NA	NA	NA	NA	NA	NA	NA	NA	NA	NA	NA	NA	NA	NA	NA	M1404_00455	M1404_00455	570	hypothetical protein	82	7	0.0136452	FALSE	63	10	0.0194932	FALSE	-0.333784	2.06867
NA	NA	NA	NA	NA	NA	NA	NA	NA	NA	NA	NA	NA	NA	NA	NA	NA	NA	NA	NA	NA	NA	NA	NA	NA	NA	NA	NA	NA	NA	NA	NA	NA	NA	NA	NA	M1404_00456	M1404_00456	1521	hypothetical protein	4236	73	0.0533236	FALSE	2981	61	0.0445581	FALSE	-0.433451	7.59358
NA	NA	NA	NA	NA	NA	NA	NA	NA	NA	NA	NA	NA	NA	NA	NA	NA	NA	NA	NA	NA	NA	NA	NA	NA	NA	NA	NA	NA	NA	NA	NA	NA	NA	NA	NA	M1404_00457	M1404_00457	1560	hypothetical protein	1419	55	0.0391738	FALSE	1293	41	0.0292023	FALSE	-0.0769959	6.14762
NA	NA	NA	NA	NA	NA	NA	NA	NA	NA	NA	NA	NA	NA	NA	NA	NA	NA	NA	NA	NA	NA	NA	NA	NA	NA	NA	NA	NA	NA	NA	NA	NA	NA	NA	NA	M1404_00458	M1404_00458	83	tRNA-Phe(aaa)	1029	15	0.2	FALSE	832	16	0.213333	FALSE	-0.23565	5.67009
NA	NA	NA	NA	NA	NA	NA	NA	NA	NA	NA	NA	NA	NA	NA	NA	NA	NA	NA	NA	NA	NA	NA	NA	NA	NA	NA	NA	NA	NA	NA	NA	NA	NA	NA	NA	M1404_00459	M1404_00459	435	hypothetical protein	529	13	0.0331633	FALSE	360	15	0.0382653	FALSE	-0.495957	4.5446
NA	NA	NA	NA	NA	NA	NA	NA	NA	NA	NA	NA	NA	NA	NA	NA	NA	NA	NA	NA	NA	NA	NA	NA	NA	NA	NA	NA	NA	NA	NA	NA	NA	NA	NA	NA	M1404_00460	M1404_00460	1026	hypothetical protein	787	35	0.0378788	FALSE	430	32	0.034632	FALSE	-0.799643	5.02648
NA	NA	NA	NA	NA	NA	NA	NA	NA	NA	NA	NA	NA	NA	NA	NA	NA	NA	NA	NA	NA	NA	NA	NA	NA	NA	NA	NA	NA	NA	NA	NA	NA	NA	NA	NA	M1404_00461	M1404_00461	924	hypothetical protein	5774	59	0.0709135	FALSE	3942	52	0.0625	FALSE	-0.498117	7.97756
NA	NA	NA	NA	NA	NA	NA	NA	NA	NA	NA	NA	NA	NA	NA	NA	NA	NA	NA	NA	NA	NA	NA	NA	NA	NA	NA	NA	NA	NA	NA	NA	NA	NA	NA	NA	M1404_00462	M1404_00462	420	Mu-like prophage FluMu protein gp35	1031	10	0.026455	FALSE	707	6	0.015873	FALSE	-0.531416	5.58841
NA	NA	NA	NA	NA	NA	NA	NA	NA	NA	NA	NA	NA	NA	NA	NA	NA	NA	NA	NA	NA	NA	NA	NA	NA	NA	NA	NA	NA	NA	NA	NA	NA	NA	NA	NA	M1404_00463	M1404_00463	420	hypothetical protein	828	24	0.0634921	FALSE	752	20	0.0529101	FALSE	-0.0874303	5.36806
NA	NA	NA	NA	NA	NA	NA	NA	NA	NA	NA	NA	NA	NA	NA	NA	NA	NA	NA	NA	NA	NA	NA	NA	NA	NA	NA	NA	NA	NA	NA	NA	NA	NA	NA	NA	M1404_00464	M1404_00464	513	hypothetical protein	182	16	0.034632	FALSE	182	16	0.034632	FALSE	0.0545302	3.2957
NA	NA	NA	NA	NA	NA	NA	NA	NA	NA	NA	NA	NA	NA	NA	NA	NA	NA	NA	NA	NA	NA	NA	NA	NA	NA	NA	NA	NA	NA	NA	NA	NA	NA	NA	NA	M1404_00465	M1404_00465	192	hypothetical protein	100	13	0.0751445	FALSE	54	7	0.0404624	FALSE	0.262418	4.17532
NA	NA	NA	NA	NA	NA	NA	NA	NA	NA	NA	NA	NA	NA	NA	NA	NA	NA	NA	NA	NA	NA	NA	NA	NA	NA	NA	NA	NA	NA	NA	NA	NA	NA	NA	NA	M1404_00466	M1404_00466	1464	hypothetical protein	9891	101	0.0766313	FALSE	8207	77	0.0584219	FALSE	-0.220483	8.91373
NA	NA	NA	NA	NA	NA	NA	NA	NA	NA	NA	NA	NA	NA	NA	NA	NA	NA	NA	NA	NA	NA	NA	NA	NA	NA	NA	NA	NA	NA	NA	NA	NA	NA	NA	NA	M1404_00467	M1404_00467	354	hypothetical protein	186	14	0.0438871	FALSE	181	13	0.0407524	FALSE	0.0509308	3.37864
NA	NA	NA	NA	NA	NA	NA	NA	NA	NA	NA	NA	NA	NA	NA	NA	NA	NA	NA	NA	NA	NA	NA	NA	NA	NA	NA	NA	NA	NA	NA	NA	NA	NA	NA	NA	M1404_00468	M1404_00468	384	hypothetical protein	196	6	0.017341	FALSE	159	7	0.0202312	FALSE	-0.413549	3.5742
NA	NA	NA	NA	NA	NA	NA	NA	NA	NA	NA	NA	NA	NA	NA	NA	NA	NA	NA	NA	NA	NA	NA	NA	NA	NA	NA	NA	NA	NA	NA	NA	NA	NA	NA	NA	M1404_00469	M1404_00469	1908	hypothetical protein	2923	70	0.0407451	FALSE	2304	67	0.0389988	FALSE	-0.234511	7.19979
NA	NA	NA	NA	NA	NA	NA	NA	NA	NA	NA	NA	NA	NA	NA	NA	NA	NA	NA	NA	NA	NA	NA	NA	NA	NA	NA	NA	NA	NA	NA	NA	NA	NA	NA	NA	M1404_00470	M1404_00470	1365	hypothetical protein	10322	64	0.0520749	FALSE	8208	63	0.0512612	FALSE	-0.276072	8.90836
NA	NA	NA	NA	NA	NA	NA	NA	NA	NA	NA	NA	NA	NA	NA	NA	NA	NA	NA	NA	NA	NA	NA	NA	NA	NA	NA	NA	NA	NA	NA	NA	NA	NA	NA	NA	M1404_00471	M1404_00471	396	hypothetical protein	6165	32	0.0896359	FALSE	5057	30	0.0840336	FALSE	-0.232163	8.1814
NA	NA	NA	NA	NA	NA	NA	NA	NA	NA	NA	NA	NA	NA	NA	NA	NA	NA	NA	NA	NA	NA	NA	NA	NA	NA	NA	NA	NA	NA	NA	NA	NA	NA	NA	NA	M1404_00472	M1404_00472	369	hypothetical protein	123	13	0.039039	FALSE	130	12	0.036036	FALSE	0.0404279	2.91754
NA	NA	NA	NA	NA	NA	NA	NA	NA	NA	NA	NA	NA	NA	NA	NA	NA	NA	NA	NA	NA	NA	NA	NA	NA	NA	NA	NA	NA	NA	NA	NA	NA	NA	NA	NA	M1404_00473	M1404_00473	480	hypothetical protein	585	22	0.0509259	FALSE	405	18	0.0416667	FALSE	-0.470281	4.73167
NA	NA	NA	NA	NA	NA	NA	NA	NA	NA	NA	NA	NA	NA	NA	NA	NA	NA	NA	NA	NA	NA	NA	NA	NA	NA	NA	NA	NA	NA	NA	NA	NA	NA	NA	NA	M1404_00474	M1404_00474	549	hypothetical protein	496	24	0.0484848	FALSE	545	23	0.0464646	FALSE	0.188757	4.77365
NA	NA	NA	NA	NA	NA	NA	NA	NA	NA	NA	NA	NA	NA	NA	NA	NA	NA	NA	NA	NA	NA	NA	NA	NA	NA	NA	NA	NA	NA	NA	NA	NA	NA	NA	NA	M1404_00475	M1404_00475	411	hypothetical protein	3848	19	0.0513514	FALSE	3254	17	0.0459459	FALSE	0.0740292	9.54401
NA	NA	NA	NA	NA	NA	NA	NA	NA	NA	NA	NA	NA	NA	NA	NA	NA	NA	NA	NA	NA	NA	NA	NA	NA	NA	NA	NA	NA	NA	NA	NA	NA	NA	NA	NA	M1404_00476	M1404_00476	1068	hypothetical protein	1129	52	0.0540541	FALSE	972	45	0.0467775	FALSE	-0.14664	5.86505
NA	NA	NA	NA	NA	NA	NA	NA	NA	NA	NA	NA	NA	NA	NA	NA	NA	NA	NA	NA	NA	NA	NA	NA	NA	NA	NA	NA	NA	NA	NA	NA	NA	NA	NA	NA	M1404_00477	M1404_00477	600	hypothetical protein	2310	32	0.0592593	FALSE	1626	27	0.05	FALSE	-0.29359	7.69921
NA	NA	NA	NA	NA	NA	NA	NA	NA	NA	NA	NA	NA	NA	NA	NA	NA	NA	NA	NA	NA	NA	NA	NA	NA	NA	NA	NA	NA	NA	NA	NA	NA	NA	NA	NA	M1404_00478	M1404_00478	2220	hypothetical protein	6149	136	0.0680681	FALSE	5071	126	0.0630631	FALSE	-0.212277	8.18923
NA	NA	NA	NA	NA	NA	NA	NA	NA	NA	NA	NA	NA	NA	NA	NA	NA	NA	NA	NA	NA	NA	NA	NA	NA	NA	NA	NA	NA	NA	NA	NA	NA	NA	NA	NA	M1404_00479	M1404_00479	549	hypothetical protein	945	16	0.0323232	FALSE	999	14	0.0282828	FALSE	0.130305	5.66209
NA	NA	NA	NA	NA	NA	NA	NA	NA	NA	NA	NA	NA	NA	NA	NA	NA	NA	NA	NA	NA	NA	NA	NA	NA	NA	NA	NA	NA	NA	NA	NA	NA	NA	NA	NA	M1404_00480	M1404_00480	285	hypothetical protein	146	11	0.0428016	FALSE	126	10	0.0389105	FALSE	-0.209751	2.96162
NA	NA	NA	NA	NA	NA	NA	NA	NA	NA	NA	NA	NA	NA	NA	NA	NA	NA	NA	NA	NA	NA	NA	NA	NA	NA	NA	NA	NA	NA	NA	NA	NA	NA	NA	NA	M1404_00481	M1404_00481	519	hypothetical protein	1273	46	0.0982906	FALSE	1250	45	0.0961538	FALSE	-0.0193792	6.23921
NA	NA	NA	NA	NA	NA	NA	NA	NA	NA	NA	NA	NA	NA	NA	NA	NA	NA	NA	NA	NA	NA	NA	NA	NA	NA	NA	NA	NA	NA	NA	NA	NA	NA	NA	NA	M1404_00482	M1404_00482	225	hypothetical protein	209	8	0.0394089	FALSE	165	11	0.0541872	FALSE	0.145857	5.14647
NA	NA	NA	NA	NA	NA	NA	NA	NA	NA	NA	NA	NA	NA	NA	NA	NA	NA	NA	NA	NA	NA	NA	NA	NA	NA	NA	NA	NA	NA	NA	NA	NA	NA	NA	NA	M1404_00483	M1404_00483	1101	hypothetical protein	125	16	0.0161453	FALSE	72	14	0.0141271	FALSE	-0.720753	2.46412
PmVP161_0868	msbA_2	1749	Lipid A export ATP-binding/permease protein MsbA	6	5	0.0031746	TRUE	6	5	0.0031746	TRUE	0.489344	4.74539	0.407852	NA	NA	5	5	0.0031746	TRUE	0.273842	4.63292	0.529703	NA	NA	12	10	0.00634921	TRUE	0.520875	4.77	0.183606	NA	NA	M1404_00484	M1404_00484	msbA_1	1749	Lipid A export ATP-binding/permease protein MsbA	4	3	0.00190476	TRUE	6	1	0.000634921	TRUE	0.88678	-0.51699
PmVP161_0867	lpxK	978	Tetraacyldisaccharide 4'-kinase	1	1	0.00113507	TRUE	1	1	0.00113507	TRUE	-0.0826674	1.06463	1	NA	NA	2	2	0.00227015	TRUE	0.619344	1.12643	1	NA	NA	4	3	0.00340522	TRUE	1.4674	1.27475	0.65382	NA	NA	M1404_00485	M1404_00485	lpxK	978	Tetraacyldisaccharide 4'-kinase	2	1	0.00113507	TRUE	4	3	0.00340522	TRUE	1.91354	-0.518929
PmVP161_0866	PmVP161_0866	183	hypothetical protein	1	1	0.00606061	TRUE	0	0	0	TRUE	-1.62749	0.982206	1	NA	NA	0	0	0	TRUE	-1.64055	0.966007	1	NA	NA	0	0	0	TRUE	-1.63828	0.969984	1	NA	NA	M1404_00486	M1404_00486	M1404_00486	183	hypothetical protein	0	0	0	TRUE	2	1	0.00606061	FALSE	2.35193	-1.10272
PmVP161_0865	kdsB	777	3-deoxy-manno-octulosonate cytidylyltransferase	3	3	0.00428571	TRUE	4	2	0.00285714	TRUE	0.258512	1.4183	1	NA	NA	1	1	0.00142857	TRUE	-1.34554	1.2005	0.821279	NA	NA	4	2	0.00285714	TRUE	0.229508	1.40605	1	NA	NA	M1404_00487	M1404_00487	kdsB	777	3-deoxy-manno-octulosonate cytidylyltransferase	0	0	0	TRUE	3	1	0.00142857	TRUE	-0.65125	0.9364
PmVP161_0864	uvrC	1827	UvrABC system protein C	6885	69	0.0419453	FALSE	8627	70	0.0425532	FALSE	0.155293	11.0483	0.0120633	FALSE	FALSE	9274	84	0.0510638	FALSE	0.244651	11.1002	7.3e-11	FALSE	FALSE	9043	89	0.0541033	FALSE	0.209293	11.0813	0.000331535	FALSE	FALSE	M1404_00488	M1404_00488	uvrC	1827	UvrABC system protein C	39489	47	0.0285714	FALSE	38759	54	0.0328267	FALSE	0.0260551	10.9864
PmVP161_0863	pgsA	558	CDP-diacylglycerol--glycerol-3-phosphate 3-phosphatidyltransferase	0	0	0	TRUE	0	0	0	TRUE	0.609533	7.54368	0.00500861	NA	NA	0	0	0	TRUE	0.43022	7.44462	0.00171901	NA	NA	3	3	0.00596422	TRUE	0.602439	7.5469	0.000757682	NA	NA	M1404_00489	M1404_00489	pgsA	558	CDP-diacylglycerol--glycerol-3-phosphate 3-phosphatidyltransferase	1	1	0.00198807	TRUE	0	0	0	TRUE	0.483867	-0.465424
PmVP161_0862	PmVP161_0861	76	tRNA-Gly	8	2	0.0289855	FALSE	8	2	0.0289855	FALSE	-0.116321	1.89466	1	NA	NA	7	2	0.0289855	FALSE	-0.328265	1.83279	1	NA	NA	6	1	0.0144928	TRUE	-0.529587	1.78946	0.94649	NA	NA	M1404_00490	M1404_00490	M1404_00490	76	tRNA-Gly(gcc)	0	0	0	TRUE	0	0	0	TRUE	NA	NA
PmVP161_0861	PmVP161_0861	87	tRNA-Leu	0	0	0	TRUE	0	0	0	TRUE	NA	NA	NA	NA	NA	0	0	0	TRUE	NA	NA	NA	NA	NA	0	0	0	TRUE	NA	NA	NA	NA	NA	M1404_00491	M1404_00491	M1404_00491	87	tRNA-Leu(taa)	0	0	0	TRUE	0	0	0	TRUE	NA	NA
PmVP161_0859	PmVP161_0859	813	hypothetical protein	2631	40	0.0546448	FALSE	2793	42	0.057377	FALSE	0.00278421	9.65913	1	FALSE	FALSE	2860	48	0.0655738	FALSE	0.0137247	9.66808	0.987936	FALSE	FALSE	2857	42	0.057377	FALSE	0.0110674	9.66711	0.976768	FALSE	FALSE	M1404_00492	M1404_00492	M1404_00492	792	hypothetical protein	74024	18	0.0252454	FALSE	93816	15	0.0210379	FALSE	0.397737	12.0887
PmVP161_0858	sctC	1413	Type 3 secretion system secretin	4256	79	0.0621069	FALSE	4952	76	0.0597484	FALSE	0.100833	10.1616	0.248289	FALSE	FALSE	5049	74	0.0581761	FALSE	0.0642718	10.1464	0.383394	FALSE	FALSE	4899	86	0.0676101	FALSE	0.033582	10.1309	0.756703	FALSE	FALSE	M1404_00493	M1404_00493	sctC	1410	Type 3 secretion system secretin	3583	21	0.0165485	FALSE	4660	23	0.0181245	FALSE	0.436727	7.75958
PmVP161_0857	PmVP161_0857	504	hypothetical protein	162	11	0.0242291	FALSE	203	16	0.0352423	FALSE	0.0942024	6.14873	0.834424	FALSE	FALSE	175	12	0.0264317	FALSE	-0.123793	6.04137	0.642826	FALSE	FALSE	240	16	0.0352423	FALSE	0.131099	6.1718	0.650296	FALSE	FALSE	M1404_00494	M1404_00494	M1404_00494	504	hypothetical protein	95	6	0.0132159	FALSE	186	8	0.0176211	FALSE	0.482794	3.67873
PmVP161_0856	PmVP161_0856	1122	hypothetical protein	4049	61	0.060396	FALSE	4660	62	0.0613861	FALSE	0.0601921	10.121	0.597137	FALSE	FALSE	4660	69	0.0683168	FALSE	0.0320144	10.1101	0.725299	FALSE	FALSE	5022	62	0.0613861	FALSE	0.140047	10.1665	0.0521456	FALSE	FALSE	M1404_00495	M1404_00495	M1404_00495	1107	hypothetical protein	193	15	0.0150451	FALSE	403	16	0.0160481	FALSE	1.11786	3.99237
PmVP161_0855	PmVP161_0855	1278	hypothetical protein	2203	55	0.0477845	FALSE	2305	45	0.0390964	FALSE	-0.0755678	9.08165	0.607565	FALSE	FALSE	2538	43	0.0373588	FALSE	0.0358699	9.14084	0.767655	FALSE	FALSE	2521	52	0.0451781	FALSE	0.0265113	9.13644	0.896082	FALSE	FALSE	M1404_00496	M1404_00496	M1404_00496	1278	hypothetical protein	25889	39	0.0338836	FALSE	23941	31	0.0269331	FALSE	-0.068176	10.3441
PmVP161_0854	PmVP161_0854	885	hypothetical protein	5270	39	0.0489335	FALSE	6535	44	0.055207	FALSE	0.100477	10.8707	0.219939	FALSE	FALSE	6797	47	0.0589711	FALSE	0.118254	10.8838	0.00239414	FALSE	FALSE	6828	45	0.0564617	FALSE	0.150944	10.9012	0.0237923	FALSE	FALSE	M1404_00497	M1404_00497	M1404_00497	885	hypothetical protein	235	17	0.02133	FALSE	197	11	0.0138018	FALSE	-0.0377852	5.92747
PmVP161_0853	PmVP161_0853	855	hypothetical protein	1953	22	0.0285714	FALSE	2129	25	0.0324675	FALSE	-0.00270933	8.89714	1	FALSE	FALSE	2279	25	0.0324675	FALSE	0.0597245	8.93258	0.610148	FALSE	FALSE	2208	29	0.0376623	FALSE	0.0201207	8.91255	0.945342	FALSE	FALSE	M1404_00498	M1404_00498	M1404_00498	855	hypothetical protein	427	9	0.0116883	FALSE	430	9	0.0116883	FALSE	0.0595789	4.49673
PmVP161_0852	PmVP161_0852	774	hypothetical protein	1480	17	0.0243902	FALSE	1715	27	0.0387374	FALSE	0.0878468	8.54235	0.695801	FALSE	FALSE	1699	24	0.0344333	FALSE	0.0377809	8.52008	0.794435	FALSE	FALSE	1713	25	0.035868	FALSE	0.0568569	8.53034	0.803495	FALSE	FALSE	M1404_00499	M1404_00499	M1404_00499	771	hypothetical protein	157	7	0.0100865	FALSE	364	9	0.0129683	FALSE	0.333006	4.73218
PmVP161_0851	PmVP161_0851	588	hypothetical protein	955	23	0.0433962	FALSE	1237	21	0.0396226	FALSE	0.247438	8.00129	0.215877	FALSE	FALSE	1093	19	0.0358491	FALSE	0.0314199	7.89065	0.90074	FALSE	FALSE	1266	20	0.0377358	FALSE	0.249799	8.00767	0.0376464	FALSE	FALSE	M1404_00500	M1404_00500	M1404_00500	576	hypothetical protein	580	11	0.0211946	FALSE	532	15	0.0289017	FALSE	-0.140815	4.94436
PmVP161_0850	PmVP161_0850	564	hypothetical protein	2180	27	0.0531496	FALSE	2567	31	0.0610236	FALSE	0.112493	9.11107	0.3744	FALSE	FALSE	2640	32	0.0629921	FALSE	0.115619	9.11675	0.356475	FALSE	FALSE	2489	34	0.0669291	FALSE	0.037613	9.07628	0.791146	FALSE	FALSE	M1404_00501	M1404_00501	M1404_00501	546	hypothetical protein	538	12	0.0243902	FALSE	523	11	0.0223577	FALSE	0.00288381	4.79412
PmVP161_0849	PmVP161_0849	1764	hypothetical protein	3577	56	0.0352645	FALSE	4024	62	0.0390428	FALSE	0.0553701	9.9467	0.631024	FALSE	FALSE	4260	62	0.0390428	FALSE	0.0874911	9.96699	0.177697	FALSE	FALSE	4183	68	0.0428212	FALSE	0.066521	9.95638	0.429811	FALSE	FALSE	M1404_00502	M1404_00502	M1404_00502	1770	hypothetical protein	6518	50	0.0313873	FALSE	7701	42	0.0263653	FALSE	0.295555	8.53484
PmVP161_0848	PmVP161_0848	369	hypothetical protein	198	13	0.039039	FALSE	259	13	0.039039	FALSE	0.377032	5.89007	0.0797494	FALSE	FALSE	233	12	0.036036	FALSE	0.187404	5.79071	0.513661	FALSE	FALSE	250	12	0.036036	FALSE	0.264214	5.83256	0.272088	FALSE	FALSE	M1404_00503	M1404_00503	M1404_00503	369	hypothetical protein	1385	10	0.03003	FALSE	1296	11	0.033033	FALSE	-0.0434318	6.12528
PmVP161_0847	gyrA	2682	DNA gyrase subunit A	10	10	0.0041425	TRUE	7	7	0.00289975	TRUE	-0.424672	3.06506	0.661562	NA	NA	6	6	0.0024855	TRUE	-1.73998	2.71197	0.00426386	NA	NA	12	10	0.0041425	TRUE	-0.573471	3.01209	0.453366	NA	NA	M1404_00504	M1404_00504	gyrA	2682	DNA gyrase subunit A	6	4	0.001657	TRUE	4	2	0.0008285	TRUE	-0.466002	-0.571783
PmVP161_0846	ubiG	729	Ubiquinone biosynthesis O-methyltransferase	78	10	0.0152207	FALSE	12	6	0.00913242	TRUE	-2.78873	3.63874	7.14e-10	TRUE	NA	8	7	0.0106545	TRUE	-2.94582	3.60808	8.1e-11	TRUE	NA	18	12	0.0182648	FALSE	-1.97146	3.75468	6.77e-07	FALSE	FALSE	M1404_00505	M1404_00505	ubiG	729	Ubiquinone biosynthesis O-methyltransferase	6	1	0.00152207	TRUE	0	0	0	TRUE	-3.68444	-0.813583
PmVP161_0845	aroA	1323	3-phosphoshikimate 1-carboxyvinyltransferase	173	21	0.0176322	FALSE	12	8	0.00671704	TRUE	-3.01586	4.74615	4.91e-24	TRUE	NA	6	4	0.00335852	TRUE	-3.67892	4.67062	1.11e-32	TRUE	NA	11	8	0.00671704	TRUE	-3.35973	4.70144	2.44e-29	TRUE	NA	M1404_00506	M1404_00506	aroA	1323	3-phosphoshikimate 1-carboxyvinyltransferase	270	14	0.0117548	FALSE	5	4	0.00335852	TRUE	-5.66249	2.9888
PmVP161_0844	hisC_1	1098	Histidinol-phosphate aminotransferase	4102	34	0.0343782	FALSE	4383	29	0.0293225	FALSE	-0.0219291	9.96135	0.916812	FALSE	FALSE	4544	31	0.0313448	FALSE	-0.00959357	9.97085	0.998851	FALSE	FALSE	4617	29	0.0293225	FALSE	0.0178376	9.98513	0.891069	FALSE	FALSE	M1404_00507	M1404_00507	hisC_1	1098	Histidinol-phosphate aminotransferase	1542	40	0.0404449	FALSE	1656	42	0.0424671	FALSE	0.146816	6.44634
PmVP161_0843	serC	1083	Phosphoserine aminotransferase	5	4	0.00410256	TRUE	3	2	0.00205128	TRUE	-1.00046	1.53877	0.774488	NA	NA	5	5	0.00512821	TRUE	-0.388051	1.63344	1	NA	NA	9	7	0.00717949	TRUE	0.547962	1.8824	0.720188	NA	NA	M1404_00508	M1404_00508	serC	1083	Phosphoserine aminotransferase	0	0	0	TRUE	11	6	0.00615385	FALSE	4.77015	-0.4145
PmVP161_0842	PmVP161_0842	342	hypothetical protein	28	9	0.0292208	FALSE	11	5	0.0162338	FALSE	-1.42962	2.67672	0.0406625	FALSE	NA	14	9	0.0292208	FALSE	-1.13062	2.73692	0.0906823	FALSE	NA	15	8	0.025974	FALSE	-1.02848	2.76561	0.166366	FALSE	FALSE	M1404_00509	M1404_00509	M1404_00509	342	hypothetical protein	1091	13	0.0422078	FALSE	1557	15	0.0487013	FALSE	0.571287	6.10754
PmVP161_0841	yjhB	1218	Putative metabolite transport protein YjhB	2709	43	0.0391978	FALSE	3204	35	0.0319052	FALSE	0.0487556	9.68117	0.720334	FALSE	FALSE	3227	41	0.0373747	FALSE	0.0404885	9.6805	0.743376	FALSE	FALSE	3288	39	0.0355515	FALSE	0.0560909	9.68889	0.679244	FALSE	FALSE	M1404_00510	M1404_00510	yjhB	1218	Putative metabolite transport protein YjhB	7036	37	0.0337283	FALSE	7767	42	0.0382862	FALSE	0.224834	8.64387
PmVP161_0840	manX	975	PTS system mannose-specific EIIAB component	2169	31	0.0353075	FALSE	2475	38	0.0432802	FALSE	0.0706944	9.60286	0.586655	FALSE	FALSE	2300	33	0.0375854	FALSE	-0.0445629	9.54776	0.649301	FALSE	FALSE	2586	37	0.0421412	FALSE	0.127235	9.6364	0.0933273	FALSE	FALSE	M1404_00511	M1404_00511	manX	975	PTS system mannose-specific EIIAB component	127496	27	0.0307517	FALSE	145463	27	0.0307517	FALSE	0.244456	12.8443
PmVP161_0839	manY	804	PTS system mannose-specific EIIC component	4401	43	0.0593923	FALSE	4227	45	0.0621547	FALSE	-0.182791	9.97957	0.00996863	FALSE	FALSE	4377	40	0.0552486	FALSE	-0.171965	9.98728	0.000517113	FALSE	FALSE	4615	44	0.0607735	FALSE	-0.0875296	10.0287	0.467446	FALSE	FALSE	M1404_00512	M1404_00512	manY	804	PTS system mannose-specific EIIC component	380	24	0.0331492	FALSE	541	18	0.0248619	FALSE	0.422351	4.70792
PmVP161_0838	manZ	837	PTS system mannose-specific EIID component	2657	32	0.0424403	FALSE	3062	29	0.0384615	FALSE	0.0672433	9.43095	0.588486	FALSE	FALSE	2976	28	0.0371353	FALSE	-6.58e-05	9.40009	1	FALSE	FALSE	3379	34	0.0450928	FALSE	0.202615	9.50669	0.0115241	FALSE	FALSE	M1404_00513	M1404_00513	manZ	837	PTS system mannose-specific EIID component	67767	34	0.0450928	FALSE	92158	32	0.0424403	FALSE	0.494725	12.0178
PmVP161_0836	PmVP161_0836	456	hypothetical protein	1160	18	0.0437956	FALSE	1336	25	0.0608273	FALSE	0.0860305	8.21997	0.67543	FALSE	FALSE	1303	18	0.0437956	FALSE	0.0356409	8.19774	0.821721	FALSE	FALSE	1324	25	0.0608273	FALSE	0.0294715	8.1948	0.937596	FALSE	FALSE	M1404_00514	M1404_00514	M1404_00514	432	hypothetical protein	534	17	0.0437018	FALSE	549	15	0.0385604	FALSE	0.106628	4.83228
PmVP161_0835	manA	1203	Mannose-6-phosphate isomerase	1151	42	0.0387812	FALSE	1286	38	0.0350877	FALSE	-0.00632101	8.67248	1	FALSE	FALSE	1334	41	0.0378578	FALSE	-0.0113617	8.67327	1	FALSE	FALSE	1289	36	0.033241	FALSE	-0.0482243	8.65517	0.756703	FALSE	FALSE	M1404_00515	M1404_00515	manA	1203	Mannose-6-phosphate isomerase	1817	39	0.0360111	FALSE	711	27	0.0249307	FALSE	-1.30977	6.04216
PmVP161_0834	argA	1323	Amino-acid acetyltransferase	1942	32	0.0268682	FALSE	2267	33	0.0277078	FALSE	0.084764	8.97763	0.586655	FALSE	FALSE	2142	41	0.0344249	FALSE	-0.0279068	8.92348	0.868088	FALSE	FALSE	2317	29	0.0243493	FALSE	0.0827692	8.98069	0.494153	FALSE	FALSE	M1404_00516	M1404_00516	argA	1323	Amino-acid acetyltransferase	40643	42	0.0352645	FALSE	40050	38	0.031906	FALSE	0.0348522	11.0321
PmVP161_0833	grxA	264	Glutaredoxin 1	15	2	0.00840336	TRUE	12	2	0.00840336	TRUE	-0.152175	5.61606	0.693411	FALSE	NA	34	3	0.012605	TRUE	0.0957782	5.74222	0.816026	FALSE	FALSE	24	5	0.0210084	FALSE	-0.389342	5.50944	0.104456	FALSE	FALSE	M1404_00517	M1404_00517	grxA	264	Glutaredoxin 1	12	2	0.00840336	FALSE	11	3	0.012605	FALSE	-0.279361	0.0858598
PmVP161_0832	rimK	927	Ribosomal protein S6--L-glutamate ligase	2219	31	0.0371257	FALSE	2576	24	0.0287425	FALSE	0.0898622	9.1289	0.547632	FALSE	FALSE	2532	28	0.0335329	FALSE	0.02827	9.10075	0.859995	FALSE	FALSE	2451	27	0.0323353	FALSE	-0.0128504	9.08022	0.983026	FALSE	FALSE	M1404_00518	M1404_00518	rimK	927	Ribosomal protein S6--L-glutamate ligase	1141	18	0.0215569	FALSE	1573	16	0.0191617	FALSE	0.412361	6.36106
PmVP161_0831	PmVP161_0831	540	hypothetical protein	121	9	0.0185185	FALSE	107	7	0.0144033	FALSE	-0.248174	4.84939	0.586655	FALSE	FALSE	110	10	0.0205761	FALSE	-0.18378	4.87892	0.618498	FALSE	FALSE	149	10	0.0205761	FALSE	0.160958	5.05181	0.88582	FALSE	FALSE	M1404_00519	M1404_00519	M1404_00519	540	hypothetical protein	192	8	0.0164609	FALSE	177	5	0.0102881	FALSE	0.0380732	3.78928
PmVP161_0830	PmVP161_0830	609	hypothetical protein	1112	24	0.0437158	FALSE	1135	28	0.0510018	FALSE	-0.0628312	8.26354	0.782688	FALSE	FALSE	1196	25	0.0455373	FALSE	-0.0816774	8.25687	0.604307	FALSE	FALSE	1007	23	0.0418944	FALSE	-0.246499	8.1781	0.0158524	FALSE	FALSE	M1404_00520	M1404_00520	M1404_00520	612	hypothetical protein	256	16	0.0290381	FALSE	203	13	0.0235935	FALSE	-0.282305	3.62159
PmVP161_0829	fumC	1395	Fumarate hydratase class II	352	31	0.0246815	FALSE	366	33	0.0262739	FALSE	-0.0473856	6.81538	0.967424	FALSE	FALSE	384	36	0.0286624	FALSE	-0.0646443	6.80954	0.856465	FALSE	FALSE	394	33	0.0262739	FALSE	0.0112796	6.84831	1	FALSE	FALSE	M1404_00521	M1404_00521	fumC	1395	Fumarate hydratase class II	404	16	0.0127389	FALSE	352	15	0.0119427	FALSE	-0.137393	4.32589
PmVP161_0828	holC	429	DNA polymerase III subunit chi	577	11	0.0284238	FALSE	828	10	0.0258398	FALSE	0.396502	7.36498	0.266367	FALSE	FALSE	679	8	0.0206718	FALSE	0.0722937	7.19195	0.719624	FALSE	FALSE	644	11	0.0284238	FALSE	0.00319071	7.15627	1	FALSE	FALSE	M1404_00522	M1404_00522	holC	429	DNA polymerase III subunit chi	297	4	0.0103359	FALSE	232	3	0.00775194	FALSE	-0.299502	3.81848
PmVP161_0827	PmVP161_0827	453	hypothetical protein	19	4	0.00980392	TRUE	11	3	0.00735294	TRUE	-0.881041	2.41865	0.324638	FALSE	NA	27	3	0.00735294	TRUE	0.338811	2.8326	0.713511	FALSE	FALSE	31	3	0.00735294	TRUE	0.541365	2.92664	0.51076	FALSE	FALSE	M1404_00523	M1404_00523	M1404_00523	453	hypothetical protein	643	5	0.0122549	FALSE	489	3	0.00735294	FALSE	-0.342102	4.88944
PmVP161_0826	tpx	498	Thiol peroxidase	1385	8	0.0178174	FALSE	1474	9	0.0200445	FALSE	-0.0330656	8.38446	0.945577	FALSE	FALSE	1429	11	0.0244989	FALSE	-0.112811	8.34766	0.283459	FALSE	FALSE	1415	14	0.0311804	FALSE	-0.12203	8.34388	0.462828	FALSE	FALSE	M1404_00524	M1404_00524	tpx	498	Thiol peroxidase	136	4	0.00890869	FALSE	63	3	0.00668151	FALSE	-0.987702	2.47918
PmVP161_0825	PmVP161_0825	519	hypothetical protein	621	10	0.0213675	FALSE	662	11	0.0235043	FALSE	-0.267179	7.62385	0.0791836	FALSE	FALSE	700	14	0.0299145	FALSE	-0.208206	7.65286	0.0728115	FALSE	FALSE	773	13	0.0277778	FALSE	-0.0454538	7.73366	0.907393	FALSE	FALSE	M1404_00525	M1404_00525	M1404_00525	519	hypothetical protein	17893	7	0.0149573	FALSE	16722	8	0.017094	FALSE	-0.0440702	9.80779
PmVP161_0824	valS	2865	Valine--tRNA ligase	6	6	0.00232648	TRUE	5	4	0.00155099	TRUE	-0.113034	1.7021	1	NA	NA	4	3	0.00116324	TRUE	-0.38809	1.63343	1	NA	NA	13	10	0.00387747	TRUE	1.36355	2.20408	0.147848	NA	NA	M1404_00526	M1404_00526	valS	2910	Valine--tRNA ligase	6	4	0.0015273	TRUE	2	2	0.00076365	TRUE	-4.14159	0.701705
PmVP161_0823	PmVP161_0823	480	hypothetical protein	3025	21	0.0486111	FALSE	3338	22	0.0509259	FALSE	0.0442338	9.57041	0.796515	FALSE	FALSE	3326	19	0.0439815	FALSE	0.00585308	9.55434	1	FALSE	FALSE	3277	19	0.0439815	FALSE	-0.0180489	9.54266	0.94649	FALSE	FALSE	M1404_00527	M1404_00527	M1404_00527	480	putative protein	70	9	0.0208333	FALSE	107	8	0.0185185	FALSE	0.687097	3.37878
PmVP161_0822	prfC	1581	Peptide chain release factor RF3	788	45	0.0316233	FALSE	735	43	0.0302179	FALSE	-0.232717	7.49579	0.360204	FALSE	FALSE	737	37	0.0260014	FALSE	-0.259791	7.48372	0.155195	FALSE	FALSE	772	40	0.0281096	FALSE	-0.191459	7.51713	0.390671	FALSE	FALSE	M1404_00528	M1404_00528	prfC	1590	Peptide chain release factor RF3	15378	39	0.0272537	FALSE	15018	43	0.0300489	FALSE	0.0241122	9.62223
PmVP161_0819	purC	861	Phosphoribosylaminoimidazole-succinocarboxamide synthase	1126	34	0.043871	FALSE	101	15	0.0193548	FALSE	-3.58019	7.1993	3.4e-129	TRUE	FALSE	91	17	0.0219355	FALSE	-3.7766	7.16598	2.13e-36	TRUE	FALSE	140	19	0.0245161	FALSE	-3.15543	7.22828	2.51e-89	TRUE	FALSE	M1404_00529	M1404_00529	purC	861	Phosphoribosylaminoimidazole-succinocarboxamide synthase	9807	27	0.0348387	FALSE	19	5	0.00645161	FALSE	-8.92823	7.97373
PmVP161_0818	yeeZ	861	Protein YeeZ	10	9	0.0116129	TRUE	805	28	0.036129	FALSE	6.01045	6.57635	3.13e-118	NA	TRUE	785	28	0.036129	FALSE	5.94289	6.53507	6.85e-98	NA	TRUE	883	28	0.036129	FALSE	6.11514	6.69505	1.84e-132	NA	TRUE	M1404_00530	M1404_00530	yeeZ	861	Protein YeeZ	12	4	0.00516129	TRUE	1030	13	0.0167742	FALSE	6.40186	4.78245
PmVP161_0817	argG	1338	Argininosuccinate synthase	3079	38	0.0315353	FALSE	3284	47	0.0390041	FALSE	-0.00187843	9.69727	1	FALSE	FALSE	3587	48	0.039834	FALSE	0.0535864	9.72903	0.478943	FALSE	FALSE	3430	37	0.0307054	FALSE	0.0211679	9.71271	0.89248	FALSE	FALSE	M1404_00531	M1404_00531	argG	1338	Argininosuccinate synthase	1578	26	0.0215768	FALSE	1359	32	0.026556	FALSE	-0.0343039	8.4398
PmVP161_0816	PmVP161_0816	129	hypothetical protein	67	1	0.00854701	TRUE	106	4	0.034188	FALSE	0.542545	4.45623	0.389209	FALSE	FALSE	77	2	0.017094	FALSE	0.0401512	4.20032	1	FALSE	FALSE	89	2	0.017094	FALSE	0.254686	4.30825	0.650296	FALSE	FALSE	M1404_00532	M1404_00532	M1404_00532	129	hypothetical protein	68	5	0.042735	FALSE	95	3	0.025641	FALSE	0.497332	2.20829
PmVP161_0815	tpl	1377	Tyrosine phenol-lyase	6252	70	0.0564516	FALSE	7456	69	0.0556452	FALSE	0.139252	10.6451	0.0313787	FALSE	FALSE	7582	82	0.066129	FALSE	0.119964	10.6387	0.00566473	FALSE	FALSE	7467	79	0.0637097	FALSE	0.10563	10.6315	0.075752	FALSE	FALSE	M1404_00533	M1404_00533	tpl	1377	Tyrosine phenol-lyase	1810	41	0.0330645	FALSE	2096	46	0.0370968	FALSE	0.236573	6.81765
PmVP161_0814	tyrP_2	1215	Tyrosine-specific transport protein	4544	48	0.0438757	FALSE	4983	56	0.0511883	FALSE	0.0286447	10.1817	0.905714	FALSE	FALSE	5087	49	0.0447898	FALSE	0.0215062	10.1816	0.821721	FALSE	FALSE	5142	53	0.0484461	FALSE	0.0393629	10.1911	0.65382	FALSE	FALSE	M1404_00534	M1404_00534	tyrP_1	1215	Tyrosine-specific transport protein	922	35	0.0319927	FALSE	1227	34	0.0310786	FALSE	0.47102	6.19031
PmVP161_0813	PmVP161_0813	873	hypothetical protein	2029	41	0.0521628	FALSE	1829	30	0.0381679	FALSE	-0.139133	9.1818	0.197059	FALSE	FALSE	1985	37	0.0470738	FALSE	-0.126776	9.19033	0.131362	FALSE	FALSE	1923	29	0.0368957	FALSE	-0.169801	9.17033	0.0921446	FALSE	FALSE	M1404_00535	M1404_00535	M1404_00535	873	putative protein	164	16	0.0203562	FALSE	195	14	0.0178117	FALSE	-0.0963501	3.86172
PmVP161_0812	argF	1005	Ornithine carbamoyltransferase	661	14	0.0154696	FALSE	773	21	0.0232044	FALSE	0.235356	7.88303	0.100942	FALSE	FALSE	862	20	0.0220994	FALSE	0.304892	7.92708	0.00132996	FALSE	FALSE	734	19	0.0209945	FALSE	0.19814	7.86757	0.204271	FALSE	FALSE	M1404_00536	M1404_00536	argF	1005	Ornithine carbamoyltransferase	2296	11	0.0121547	FALSE	2288	18	0.0198895	FALSE	0.121361	7.15658
PmVP161_0811	potE	1314	Putrescine transporter PotE	3084	59	0.0498732	FALSE	4055	60	0.0507185	FALSE	0.241946	10.2603	0.00914202	FALSE	FALSE	3930	58	0.0490279	FALSE	0.203441	10.2437	6.95e-05	FALSE	FALSE	3849	59	0.0498732	FALSE	0.183936	10.2334	0.000570715	FALSE	FALSE	M1404_00537	M1404_00537	potE	1314	Putrescine transporter PotE	9136	57	0.0481826	FALSE	8768	51	0.0431107	FALSE	-0.00179931	8.86628
PmVP161_0810	speC	2163	Constitutive ornithine decarboxylase	3070	68	0.0349255	FALSE	3288	58	0.0297894	FALSE	-0.045159	9.95229	0.722507	FALSE	FALSE	3584	70	0.0359527	FALSE	0.0191773	9.98791	0.8487	FALSE	FALSE	3474	74	0.0380072	FALSE	-0.00979974	9.97363	0.966468	FALSE	FALSE	M1404_00538	M1404_00538	speC	2163	Constitutive ornithine decarboxylase	13090	68	0.0349255	FALSE	12847	71	0.0364664	FALSE	0.0394456	9.43195
PmVP161_0809	PmVP161_0809	2772	hypothetical protein	9742	109	0.0436874	FALSE	11284	113	0.0452906	FALSE	0.0921497	11.3567	0.364685	FALSE	FALSE	10878	111	0.044489	FALSE	0.0156593	11.3211	0.839943	FALSE	FALSE	11251	124	0.0496994	FALSE	0.0629923	11.3456	0.310436	FALSE	FALSE	M1404_00539	M1404_00539	M1404_00539	2772	hypothetical protein	177379	98	0.0392786	FALSE	184896	94	0.0376754	FALSE	0.118387	13.2117
NA	NA	NA	NA	NA	NA	NA	NA	NA	NA	NA	NA	NA	NA	NA	NA	NA	NA	NA	NA	NA	NA	NA	NA	NA	NA	NA	NA	NA	NA	NA	NA	NA	NA	NA	NA	M1404_00540	M1404_00540	2373	hypothetical protein	54245	67	0.031367	FALSE	61305	70	0.0327715	FALSE	0.194226	11.6422
PmVP161_0807	cmk	684	Cytidylate kinase	1	1	0.00162338	TRUE	1	1	0.00162338	TRUE	-0.825774	1.14271	1	NA	NA	1	1	0.00162338	TRUE	-0.855379	1.12648	1	NA	NA	2	2	0.00324675	TRUE	0.718239	1.34188	0.89248	NA	NA	M1404_00541	M1404_00541	cmk	684	Cytidylate kinase	0	0	0	TRUE	2	1	0.00162338	TRUE	0.805497	-1.02417
PmVP161_0806	rpsA	1650	30S ribosomal protein S1	6	4	0.0026936	TRUE	1	1	0.000673401	TRUE	-2.42449	1.47995	0.318862	NA	NA	2	2	0.0013468	TRUE	-1.72536	1.52253	0.426317	NA	NA	9	6	0.0040404	TRUE	0.191367	1.88245	0.963578	NA	NA	M1404_00542	M1404_00542	rpsA	1656	30S ribosomal protein S1	3	2	0.00134138	TRUE	3	1	0.000670691	TRUE	-0.346677	-0.750206
PmVP161_0805	ihfB	285	Integration host factor subunit beta	1	1	0.00389105	TRUE	0	0	0	TRUE	-2.37158	1.0647	0.769726	NA	NA	0	0	0	TRUE	-2.3878	1.04849	0.719624	NA	NA	0	0	0	TRUE	-2.38473	1.05247	0.750277	NA	NA	M1404_00543	M1404_00543	ihfB	285	Integration host factor subunit beta	0	0	0	TRUE	0	0	0	TRUE	NA	NA
PmVP161_0804	lapA	297	Lipopolysaccharide assembly protein A	0	0	0	TRUE	1	1	0.00373134	TRUE	1.54447	0.982117	1	NA	NA	1	1	0.00373134	TRUE	2.26017	1.0484	0.719624	NA	NA	3	3	0.011194	TRUE	2.74514	1.13034	0.509844	NA	NA	M1404_00544	M1404_00544	lapA	297	Lipopolysaccharide assembly protein A	0	0	0	TRUE	1	1	0.00373134	TRUE	1.59669	-1.18543
PmVP161_0803	lapB	1188	Lipopolysaccharide assembly protein B	3	2	0.00186916	TRUE	1	1	0.000934579	TRUE	-1.31488	1.21675	0.867297	NA	NA	10	10	0.00934579	TRUE	1.43945	1.73635	0.256722	NA	NA	8	7	0.00654206	TRUE	1.14171	1.63725	0.489	NA	NA	M1404_00545	M1404_00545	lapB	1188	Lipopolysaccharide assembly protein B	0	0	0	TRUE	2	1	0.000934579	TRUE	-0.48297	-0.880261
PmVP161_0802	pyrF	702	Orotidine 5'-phosphate decarboxylase	3412	19	0.0300633	FALSE	3329	19	0.0300633	FALSE	-0.138468	9.66302	0.166823	FALSE	FALSE	3550	14	0.0221519	FALSE	-0.0704971	9.69903	0.424867	FALSE	FALSE	3421	21	0.0332278	FALSE	-0.111717	9.67932	0.178401	FALSE	FALSE	M1404_00546	M1404_00546	pyrF	702	Orotidine 5'-phosphate decarboxylase	167	11	0.0174051	FALSE	380	11	0.0174051	FALSE	1.2126	3.90186
PmVP161_0801	yciH	318	putative protein YciH	185	7	0.0243902	FALSE	250	6	0.0209059	FALSE	0.310121	5.71008	0.247392	FALSE	FALSE	269	7	0.0243902	FALSE	0.379116	5.75383	0.178997	FALSE	FALSE	230	8	0.0278746	FALSE	0.166746	5.63683	0.65382	FALSE	FALSE	M1404_00547	M1404_00547	yciH	318	putative protein YciH	669	8	0.0278746	FALSE	396	8	0.0278746	FALSE	-0.443338	5.32873
PmVP161_0800	ahpC	603	Alkyl hydroperoxide reductase C	93	4	0.00736648	TRUE	85	5	0.0092081	TRUE	-0.21222	4.58188	0.68612	FALSE	FALSE	85	8	0.014733	FALSE	-0.281868	4.55133	0.482558	FALSE	FALSE	119	7	0.0128913	TRUE	0.173376	4.77084	0.722163	FALSE	FALSE	M1404_00548	M1404_00548	ahpC	603	Alkyl hydroperoxide reductase C	193	12	0.0220994	FALSE	177	9	0.0165746	FALSE	-0.0546592	3.32795
PmVP161_0799	metC	1197	Cystathionine beta-lyase MetC	3241	40	0.0371058	FALSE	3755	45	0.041744	FALSE	0.0888358	9.66982	0.422488	FALSE	FALSE	3861	45	0.041744	FALSE	0.091207	9.67481	0.281814	FALSE	FALSE	4063	50	0.0463822	FALSE	0.171501	9.71748	0.0438159	FALSE	FALSE	M1404_00549	M1404_00549	metC	1197	Cystathionine beta-lyase MetC	6034	29	0.0269017	FALSE	5259	26	0.0241187	FALSE	-0.141153	8.19393
NA	NA	NA	NA	NA	NA	NA	NA	NA	NA	NA	NA	NA	NA	NA	NA	NA	NA	NA	NA	NA	NA	NA	NA	NA	NA	NA	NA	NA	NA	NA	NA	NA	NA	NA	NA	M1404_00550	ygbN_1	1350	Inner membrane permease YgbN	4750	33	0.0271605	FALSE	5224	29	0.0238683	FALSE	0.184394	8.01415
PmVP161_0792	gntK	528	Thermoresistant gluconokinase	3780	30	0.0630252	FALSE	4692	29	0.0609244	FALSE	0.187983	9.9426	0.0718668	FALSE	FALSE	4690	28	0.0588235	FALSE	0.150328	9.9267	0.0081855	FALSE	FALSE	4801	29	0.0609244	FALSE	0.190842	9.94842	0.0239258	FALSE	FALSE	M1404_00551	M1404_00551	gntK	519	Thermoresistant gluconokinase	335	13	0.0277778	FALSE	341	15	0.0320513	FALSE	-0.0721396	4.48234
NA	NA	NA	NA	NA	NA	NA	NA	NA	NA	NA	NA	NA	NA	NA	NA	NA	NA	NA	NA	NA	NA	NA	NA	NA	NA	NA	NA	NA	NA	NA	NA	NA	NA	NA	NA	M1404_00552	gntR	999	HTH-type transcriptional regulator GntR	552	16	0.0177778	FALSE	452	16	0.0177778	FALSE	-0.18306	6.83659
PmVP161_0791	selD	1101	Selenide, water dikinase	380	20	0.0201816	FALSE	413	17	0.0171544	FALSE	-0.0110288	6.55844	1	FALSE	FALSE	537	27	0.0272452	FALSE	0.3501	6.75742	0.123884	FALSE	FALSE	499	22	0.0221998	FALSE	0.248721	6.69958	0.241985	FALSE	FALSE	M1404_00553	M1404_00553	selD	1101	Selenide, water dikinase	21	8	0.00807265	FALSE	49	12	0.012109	FALSE	1.26202	1.15283
PmVP161_0790	hemH	981	Ferrochelatase	3	3	0.00339751	TRUE	4	4	0.00453001	TRUE	0.618536	3.92749	0.252503	NA	NA	0	0	0	TRUE	-0.157528	3.55107	0.917458	NA	NA	6	6	0.00679502	TRUE	0.00545257	3.62392	1	NA	NA	M1404_00554	M1404_00554	hemH	981	Ferrochelatase	2	2	0.00226501	TRUE	2	2	0.00226501	TRUE	0.0463899	-0.950598
PmVP161_0789	PmVP161_0789	420	Putative esterase	107	9	0.0238095	FALSE	135	9	0.0238095	FALSE	0.215598	4.90587	0.769726	FALSE	FALSE	132	10	0.026455	FALSE	0.140416	4.87252	0.797232	FALSE	FALSE	116	9	0.0238095	FALSE	-0.036888	4.78347	1	FALSE	FALSE	M1404_00555	M1404_00555	M1404_00555	420	Putative esterase	48976	10	0.026455	FALSE	54857	12	0.031746	FALSE	0.21773	11.3932
PmVP161_0788	PmVP161_0788	3087	hypothetical protein	6860	120	0.043181	FALSE	7803	111	0.0399424	FALSE	0.0633054	10.7371	0.570388	FALSE	FALSE	6759	115	0.0413818	FALSE	-0.182481	10.6191	7.3e-05	FALSE	FALSE	7582	126	0.04534	FALSE	-0.0101466	10.7037	0.967976	FALSE	FALSE	M1404_00556	M1404_00556	M1404_00556	3087	putative protein	8581	80	0.0287873	FALSE	9733	81	0.0291472	FALSE	0.242189	8.89408
PmVP161_0787	ompA	1062	Outer membrane protein P5	11	9	0.00941423	TRUE	6	5	0.00523013	TRUE	-1.05814	1.98246	0.552761	NA	NA	7	5	0.00523013	TRUE	-0.708839	2.04856	0.515059	NA	NA	5	5	0.00523013	TRUE	-0.88035	2.01198	0.5763	NA	NA	M1404_00557	M1404_00557	ompA_1	1077	Outer membrane protein P5	421	12	0.0123711	FALSE	370	9	0.00927835	FALSE	-0.127952	4.37916
PmVP161_0786	lemA	582	Protein LemA	2235	12	0.0229008	FALSE	2349	18	0.0343511	FALSE	-0.0509	9.06318	0.805893	FALSE	FALSE	2507	10	0.019084	FALSE	0.00527781	9.09462	1	FALSE	FALSE	2458	17	0.0324427	FALSE	-0.0161399	9.08422	0.960594	FALSE	FALSE	M1404_00558	M1404_00558	lemA	582	Protein LemA	197	12	0.0229008	FALSE	157	9	0.0171756	FALSE	-0.262529	3.26168
PmVP161_0785	PmVP161_0785	450	hypothetical protein	322	11	0.0271605	FALSE	454	12	0.0296296	FALSE	0.360035	6.52708	0.100081	FALSE	FALSE	482	12	0.0296296	FALSE	0.408581	6.56115	0.0137075	FALSE	FALSE	478	14	0.0345679	FALSE	0.407204	6.55948	0.116563	FALSE	FALSE	M1404_00559	M1404_00559	M1404_00559	450	hypothetical protein	1	1	0.00246914	TRUE	4	2	0.00493827	TRUE	0.338862	2.88522
PmVP161_0784	PmVP161_0784	765	hypothetical protein	2406	22	0.0319303	FALSE	2682	24	0.0348331	FALSE	0.0340232	9.21122	0.916812	FALSE	FALSE	2855	23	0.0333817	FALSE	0.0867898	9.2423	0.401173	FALSE	FALSE	3116	25	0.0362845	FALSE	0.219768	9.31328	0.0226827	FALSE	FALSE	M1404_00560	M1404_00560	M1404_00560	765	hypothetical protein	1566	17	0.0246734	FALSE	1700	14	0.0203193	FALSE	0.172237	6.40881
PmVP161_0783	grxD	330	Glutaredoxin 4	1	1	0.003367	TRUE	0	0	0	TRUE	-0.297111	2.91721	0.851702	NA	NA	4	3	0.010101	TRUE	-1.02727	2.68622	0.170592	NA	NA	3	1	0.003367	TRUE	-0.750135	2.7655	0.392915	NA	NA	M1404_00561	M1404_00561	grxD	330	Glutaredoxin 4	11	1	0.003367	TRUE	16	1	0.003367	TRUE	0.587738	0.154991
PmVP161_0782	hexA	660	Hyaluronic acid capsule transport ATP-binding protein HexA	8	8	0.013468	FALSE	10	7	0.0117845	TRUE	-0.59337	3.63715	0.333802	NA	NA	4	4	0.00673401	TRUE	-0.423826	3.6991	0.445595	NA	NA	5	3	0.00505051	TRUE	-1.53485	3.35936	0.00128798	NA	NA	M1404_00562	M1404_00562	cexA	657	Polysialic acid transport ATP-binding protein KpsT	592	21	0.035473	FALSE	2	2	0.00337838	TRUE	-4.69303	4.30489
PmVP161_0781	hexB	798	Hyaluronic acid capsule transport protein HexB	7	7	0.00973574	TRUE	1	1	0.00139082	TRUE	-2.60188	1.53886	0.17307	NA	NA	5	3	0.00417246	TRUE	-0.777626	1.73658	0.797232	NA	NA	4	4	0.00556328	TRUE	-0.770212	1.7406	0.812363	NA	NA	M1404_00563	M1404_00563	cexB	798	Polysialic acid transport protein KpsM	587	18	0.0250348	FALSE	0	0	0	TRUE	-8.57065	3.95154
PmVP161_0780	hexC	1137	Hyaluronic acid capsule export	28	9	0.00878906	TRUE	10	8	0.0078125	TRUE	-3.47512	3.95386	5.45e-13	TRUE	NA	3	3	0.00292969	TRUE	-3.99547	3.90337	2.39e-16	TRUE	NA	7	6	0.00585938	TRUE	-3.64923	3.93	7.65e-15	TRUE	NA	M1404_00564	M1404_00564	cexC	1143	hypothetical protein	47912	30	0.0291545	FALSE	9	4	0.00388727	TRUE	-12.2599	10.2616
PmVP161_0779	hexD	1182	Hyaluronic acid capsule export	37	11	0.0103383	TRUE	5	4	0.0037594	TRUE	-2.68468	2.80302	0.000201761	TRUE	NA	6	6	0.0056391	TRUE	-2.17463	2.8566	0.000556203	TRUE	NA	9	8	0.0075188	TRUE	-1.4659	2.99182	0.0261181	FALSE	NA	M1404_00565	M1404_00565	cexD	1182	hypothetical protein	1421	23	0.0216165	FALSE	1	1	0.00093985	TRUE	-5.63521	6.02328
NA	NA	NA	NA	NA	NA	NA	NA	NA	NA	NA	NA	NA	NA	NA	NA	NA	NA	NA	NA	NA	NA	NA	NA	NA	NA	NA	NA	NA	NA	NA	NA	NA	NA	NA	NA	M1404_00566	lipA	2049	hypothetical protein	1906	39	0.0211382	FALSE	3	2	0.00108401	TRUE	-8.70649	6.17204
NA	NA	NA	NA	NA	NA	NA	NA	NA	NA	NA	NA	NA	NA	NA	NA	NA	NA	NA	NA	NA	NA	NA	NA	NA	NA	NA	NA	NA	NA	NA	NA	NA	NA	NA	NA	M1404_00567	bcbI	981	hypothetical protein	14649	24	0.0271801	FALSE	3	2	0.00226501	TRUE	-11.9825	8.54313
NA	NA	NA	NA	NA	NA	NA	NA	NA	NA	NA	NA	NA	NA	NA	NA	NA	NA	NA	NA	NA	NA	NA	NA	NA	NA	NA	NA	NA	NA	NA	NA	NA	NA	NA	NA	M1404_00568	bcbH	2166	hypothetical protein	35633	93	0.0476923	FALSE	20	10	0.00512821	TRUE	-10.6454	9.82769
NA	NA	NA	NA	NA	NA	NA	NA	NA	NA	NA	NA	NA	NA	NA	NA	NA	NA	NA	NA	NA	NA	NA	NA	NA	NA	NA	NA	NA	NA	NA	NA	NA	NA	NA	NA	M1404_00569	bcbG	1566	hypothetical protein	6070	44	0.0312057	FALSE	5	5	0.0035461	TRUE	-10.0911	7.30891
NA	NA	NA	NA	NA	NA	NA	NA	NA	NA	NA	NA	NA	NA	NA	NA	NA	NA	NA	NA	NA	NA	NA	NA	NA	NA	NA	NA	NA	NA	NA	NA	NA	NA	NA	NA	M1404_00570	bcbF	375	hypothetical protein	2144	21	0.0621302	FALSE	1	1	0.00295858	TRUE	-10.438	5.78351
NA	NA	NA	NA	NA	NA	NA	NA	NA	NA	NA	NA	NA	NA	NA	NA	NA	NA	NA	NA	NA	NA	NA	NA	NA	NA	NA	NA	NA	NA	NA	NA	NA	NA	NA	NA	M1404_00571	bcbE	711	hypothetical protein	59409	22	0.034375	FALSE	36	4	0.00625	FALSE	-6.37649	10.6151
NA	NA	NA	NA	NA	NA	NA	NA	NA	NA	NA	NA	NA	NA	NA	NA	NA	NA	NA	NA	NA	NA	NA	NA	NA	NA	NA	NA	NA	NA	NA	NA	NA	NA	NA	NA	M1404_00572	bcbD	1428	hypothetical protein	10832	43	0.033437	FALSE	7	3	0.00233281	TRUE	-10.4474	8.11179
NA	NA	NA	NA	NA	NA	NA	NA	NA	NA	NA	NA	NA	NA	NA	NA	NA	NA	NA	NA	NA	NA	NA	NA	NA	NA	NA	NA	NA	NA	NA	NA	NA	NA	NA	NA	M1404_00573	bcbC	3102	hypothetical protein	15038	98	0.0351003	FALSE	15	11	0.00393983	TRUE	-9.56249	8.74655
NA	NA	NA	NA	NA	NA	NA	NA	NA	NA	NA	NA	NA	NA	NA	NA	NA	NA	NA	NA	NA	NA	NA	NA	NA	NA	NA	NA	NA	NA	NA	NA	NA	NA	NA	NA	M1404_00574	bcbB	1269	UDP-N-acetyl-D-mannosamine dehydrogenase	11109	55	0.048119	FALSE	7	4	0.00349956	TRUE	-10.9879	9.38733
NA	NA	NA	NA	NA	NA	NA	NA	NA	NA	NA	NA	NA	NA	NA	NA	NA	NA	NA	NA	NA	NA	NA	NA	NA	NA	NA	NA	NA	NA	NA	NA	NA	NA	NA	NA	M1404_00575	bcbA	1065	UDP-N-acetylglucosamine 2-epimerase	1070	24	0.0250261	FALSE	1	1	0.00104275	TRUE	-10.3039	6.86924
PmVP161_0773	phyB	1227	Homology to capsule phospholipid substitution proteins	3987	65	0.0588235	FALSE	20	10	0.00904977	TRUE	-6.46014	9.19651	0	TRUE	FALSE	12	8	0.00723982	TRUE	-6.76262	9.17927	0	TRUE	NA	7	7	0.00633484	TRUE	-7.04522	9.18394	0	TRUE	NA	M1404_00576	M1404_00576	lipB	1137	hypothetical protein	913	27	0.0263672	FALSE	4	3	0.00292969	TRUE	-7.32234	4.57872
PmVP161_0772	PmVP161_0772	453	hypothetical protein	1801	13	0.0318627	FALSE	1841	17	0.0416667	FALSE	-0.104047	8.82353	0.646675	FALSE	FALSE	1979	15	0.0367647	FALSE	-0.0449746	8.85535	0.783167	FALSE	FALSE	1951	15	0.0367647	FALSE	-0.0592578	8.84884	0.704686	FALSE	FALSE	M1404_00577	M1404_00577	M1404_00577	453	hypothetical protein	4345	18	0.0441176	FALSE	4579	15	0.0367647	FALSE	0.130187	7.85506
PmVP161_0771	PmVP161_0771	384	hypothetical protein	91	11	0.0317919	FALSE	88	9	0.0260116	FALSE	-0.171651	4.50229	0.769726	FALSE	FALSE	100	8	0.0231214	FALSE	0.0316151	4.59956	1	FALSE	FALSE	99	9	0.0260116	FALSE	-0.0333254	4.56901	1	FALSE	FALSE	M1404_00578	M1404_00578	M1404_00578	384	hypothetical protein	120	9	0.0260116	FALSE	77	8	0.0231214	FALSE	-0.650155	3.12529
PmVP161_0770	PmVP161_0770	3915	hypothetical protein	7105	95	0.026958	FALSE	7384	102	0.0289444	FALSE	-0.0483788	10.9933	0.596977	FALSE	FALSE	7304	95	0.026958	FALSE	-0.104902	10.9688	0.0143492	FALSE	FALSE	7265	104	0.0295119	FALSE	-0.0968496	10.9732	0.0781843	FALSE	FALSE	M1404_00579	M1404_00579	M1404_00579	3915	hypothetical protein	6161	63	0.0178774	FALSE	6052	58	0.0164586	FALSE	0.0503623	8.51869
PmVP161_0765	ssrA	367	transfer-messenger RNA, SsrA	141	7	0.021148	FALSE	90	7	0.021148	FALSE	-0.767058	4.84511	0.00769615	FALSE	FALSE	100	10	0.0302115	FALSE	-0.653091	4.88533	0.0156979	FALSE	FALSE	89	8	0.0241692	FALSE	-0.813314	4.8268	0.00477071	FALSE	FALSE	M1404_00580	M1404_00580	ssrA	367	transfer-messenger RNA, SsrA	3	3	0.00906344	FALSE	0	0	0	TRUE	-2.7817	-1.02521
NA	NA	NA	NA	NA	NA	NA	NA	NA	NA	NA	NA	NA	NA	NA	NA	NA	NA	NA	NA	NA	NA	NA	NA	NA	NA	NA	NA	NA	NA	NA	NA	NA	NA	NA	NA	M1404_00581	M1404_00581	612	hypothetical protein	751	3	0.00544465	TRUE	819	3	0.00544465	TRUE	0.162172	5.66249
NA	NA	NA	NA	NA	NA	NA	NA	NA	NA	NA	NA	NA	NA	NA	NA	NA	NA	NA	NA	NA	NA	NA	NA	NA	NA	NA	NA	NA	NA	NA	NA	NA	NA	NA	NA	M1404_00582	M1404_00582	213	hypothetical protein	0	0	0	TRUE	0	0	0	TRUE	2.82741	0.423304
PmVP161_0763	sgbH_1	678	3-keto-L-gulonate-6-phosphate decarboxylase SgbH	153	15	0.0245499	FALSE	198	9	0.01473	FALSE	0.13284	6.17912	0.677384	FALSE	FALSE	219	11	0.0180033	FALSE	0.04316	6.13578	0.955156	FALSE	FALSE	157	13	0.0212766	FALSE	-0.132345	6.04823	0.65382	FALSE	FALSE	M1404_00583	M1404_00583	sgbH_1	678	3-keto-L-gulonate-6-phosphate decarboxylase SgbH	112	7	0.0114566	FALSE	254	6	0.00981997	FALSE	1.22691	3.31395
PmVP161_0762	ulaC	468	Ascorbate-specific PTS system EIIA component	1271	24	0.056872	FALSE	1550	24	0.056872	FALSE	0.165425	8.36611	0.259602	FALSE	FALSE	1585	25	0.0592417	FALSE	0.157385	8.36619	0.197792	FALSE	FALSE	1670	25	0.0592417	FALSE	0.238478	8.41038	0.0677991	FALSE	FALSE	M1404_00584	M1404_00584	ulaC	468	Ascorbate-specific PTS system EIIA component	11412	21	0.049763	FALSE	12851	21	0.049763	FALSE	0.222466	9.29622
PmVP161_0761	PmVP161_0761	1791	hypothetical protein	5750	74	0.0459057	FALSE	6563	82	0.0508685	FALSE	0.0676547	10.4992	0.428853	FALSE	FALSE	6639	83	0.0514888	FALSE	0.0457251	10.4915	0.559282	FALSE	FALSE	6930	86	0.0533499	FALSE	0.115564	10.528	0.073501	FALSE	FALSE	M1404_00585	M1404_00585	M1404_00585	1791	hypothetical protein	32293	70	0.0434243	FALSE	37478	75	0.0465261	FALSE	0.268398	10.8205
PmVP161_0760	ulaG	1092	putative L-ascorbate-6-phosphate lactonase UlaG	5250	46	0.0467955	FALSE	6192	43	0.0437436	FALSE	0.123819	10.4216	0.0907702	FALSE	FALSE	5950	46	0.0467955	FALSE	0.03432	10.379	0.648016	FALSE	FALSE	6279	49	0.0498474	FALSE	0.106816	10.4168	0.0986671	FALSE	FALSE	M1404_00586	M1404_00586	ulaG	1092	putative L-ascorbate-6-phosphate lactonase UlaG	3436	55	0.0559512	FALSE	3499	45	0.0457782	FALSE	0.074144	7.53078
PmVP161_0759	ulaR	747	HTH-type transcriptional regulator UlaR	4356	38	0.0564636	FALSE	5119	44	0.0653789	FALSE	0.127159	10.1508	0.112162	FALSE	FALSE	5386	48	0.0713224	FALSE	0.162795	10.1735	0.00150384	FALSE	FALSE	5437	48	0.0713224	FALSE	0.176259	10.1809	0.000998061	FALSE	FALSE	M1404_00587	M1404_00587	ulaR	747	HTH-type transcriptional regulator UlaR	3586	40	0.0594354	FALSE	4324	36	0.0534918	FALSE	0.315648	7.70374
PmVP161_0758	PmVP161_0758	77	tRNA-Met	1	1	0.0142857	FALSE	0	0	0	TRUE	-1.62728	0.982204	1	NA	NA	0	0	0	TRUE	-1.64038	0.966006	1	NA	NA	0	0	0	TRUE	-1.63802	0.969982	1	NA	NA	M1404_00588	M1404_00588	M1404_00588	77	tRNA-Met(cat)	0	0	0	TRUE	0	0	0	TRUE	NA	NA
PmVP161_0757	rimP	456	Ribosome maturation factor RimP	5	4	0.00973236	TRUE	0	0	0	TRUE	-3.51659	1.28722	0.240402	NA	NA	4	3	0.00729927	TRUE	-0.145227	1.57898	1	NA	NA	4	3	0.00729927	TRUE	-0.427107	1.52639	1	NA	NA	M1404_00589	M1404_00589	rimP	456	Ribosome maturation factor RimP	3	2	0.00486618	TRUE	0	0	0	TRUE	-3.16831	-0.950782
PmVP161_0756	nusA	1485	Transcription termination/antitermination protein NusA	3	2	0.00149589	TRUE	6	5	0.00373972	TRUE	0.333644	1.70196	0.954424	NA	NA	6	6	0.00448766	TRUE	0.0943117	1.6334	1	NA	NA	5	5	0.00373972	TRUE	0.306351	1.6898	0.935314	NA	NA	M1404_00590	M1404_00590	nusA	1485	Transcription termination/antitermination protein NusA	4	3	0.00224383	TRUE	0	0	0	TRUE	-3.1495	-0.951097
PmVP161_0755	infB	2502	Translation initiation factor IF-2	3	3	0.00133215	TRUE	3	3	0.00133215	TRUE	-0.107915	1.47972	1	NA	NA	6	6	0.0026643	TRUE	1.32583	1.87835	0.320904	NA	NA	10	8	0.0035524	TRUE	1.21195	1.83649	0.356639	NA	NA	M1404_00591	M1404_00591	infB	2502	Translation initiation factor IF-2	2	1	0.00044405	TRUE	2	2	0.000888099	TRUE	-0.207265	-0.629244
PmVP161_0754	PmVP161_0754	771	hypothetical protein	1237	33	0.0475504	FALSE	1293	33	0.0475504	FALSE	-0.138308	8.56156	0.275222	FALSE	FALSE	1473	32	0.0461095	FALSE	-0.0699413	8.59757	0.508256	FALSE	FALSE	1459	33	0.0475504	FALSE	0.0012921	8.63404	1	FALSE	FALSE	M1404_00592	M1404_00592	M1404_00592	771	hypothetical protein	1494	25	0.0360231	FALSE	1724	21	0.0302594	FALSE	0.25039	6.50608
PmVP161_0753	rbfA	399	Ribosome-binding factor A	0	0	0	TRUE	0	0	0	TRUE	-3.51763	1.28724	0.240402	NA	NA	2	1	0.00277778	TRUE	-0.148167	1.57896	1	NA	NA	0	0	0	TRUE	-1.9972	1.34206	0.493151	NA	NA	M1404_00593	M1404_00593	rbfA	399	Ribosome-binding factor A	0	0	0	TRUE	0	0	0	TRUE	NA	NA
PmVP161_0752	truB	924	tRNA pseudouridine synthase B	440	18	0.0216346	FALSE	449	21	0.0252404	FALSE	-0.101134	7.92081	0.625632	FALSE	FALSE	473	25	0.0300481	FALSE	0.0451711	7.99765	0.786011	FALSE	FALSE	455	22	0.0264423	FALSE	-0.119125	7.91498	0.519471	FALSE	FALSE	M1404_00594	M1404_00594	truB	924	tRNA pseudouridine synthase B	220	14	0.0168269	FALSE	244	12	0.0144231	FALSE	0.233516	6.04017
PmVP161_0751	tyrS	1188	Tyrosine--tRNA ligase	1	1	0.000934579	TRUE	2	2	0.00186916	TRUE	0.448902	2.82492	0.709894	NA	NA	1	1	0.000934579	TRUE	0.942112	3.06799	0.267343	NA	NA	6	4	0.00373832	TRUE	1.3298	3.29104	0.111347	NA	NA	M1404_00595	M1404_00595	tyrS	1188	Tyrosine--tRNA ligase	2	1	0.000934579	TRUE	0	0	0	TRUE	0.21137	5.79964
NA	NA	NA	NA	NA	NA	NA	NA	NA	NA	NA	NA	NA	NA	NA	NA	NA	NA	NA	NA	NA	NA	NA	NA	NA	NA	NA	NA	NA	NA	NA	NA	NA	NA	NA	NA	M1404_00596	M1404_00596	402	hypothetical protein	111	7	0.019337	FALSE	182	6	0.0165746	FALSE	0.779046	3.00722
PmVP161_0749	sfsA	723	Sugar fermentation stimulation protein A	3577	41	0.06298	FALSE	3621	40	0.0614439	FALSE	-0.108375	9.71499	0.226323	FALSE	FALSE	3612	41	0.06298	FALSE	-0.149226	9.69799	0.02029	FALSE	FALSE	3760	36	0.0552995	FALSE	-0.084102	9.73035	0.366955	FALSE	FALSE	M1404_00597	M1404_00597	sfsA	723	Sugar fermentation stimulation protein A	2437	20	0.030722	FALSE	2359	18	0.0276498	FALSE	-0.0156294	7.14639
PmVP161_0748	pntA	1530	NAD(P) transhydrogenase subunit alpha	1286	40	0.0290487	FALSE	1439	32	0.0232389	FALSE	-0.0228673	8.61467	0.952328	FALSE	FALSE	1406	32	0.0232389	FALSE	-0.067958	8.59509	0.572664	FALSE	FALSE	1473	39	0.0283224	FALSE	0.0107675	8.6354	1	FALSE	FALSE	M1404_00598	M1404_00598	pntA	1530	NAD(P) transhydrogenase subunit alpha	3059	39	0.0283224	FALSE	3343	34	0.0246914	FALSE	0.100998	8.24582
PmVP161_0747	pntB	1425	NAD(P) transhydrogenase subunit beta	4581	52	0.04053	FALSE	4809	46	0.0358535	FALSE	-0.00563479	10.375	1	FALSE	FALSE	5367	39	0.0303975	FALSE	0.0438416	10.4036	0.457082	FALSE	FALSE	5396	38	0.0296181	FALSE	0.0421334	10.4031	0.71493	FALSE	FALSE	M1404_00599	M1404_00599	pntB	1425	NAD(P) transhydrogenase subunit beta	2482	28	0.0218238	FALSE	2360	27	0.0210444	FALSE	-0.0524785	7.05549
PmVP161_0746	PmVP161_0746	594	hypothetical protein	299	11	0.0205607	FALSE	384	7	0.0130841	FALSE	0.238675	6.34261	0.303084	FALSE	FALSE	362	13	0.0242991	FALSE	0.114581	6.28084	0.756831	FALSE	FALSE	373	11	0.0205607	FALSE	0.16568	6.30784	0.63354	FALSE	FALSE	M1404_00600	M1404_00600	M1404_00600	594	hypothetical protein	654	15	0.0280374	FALSE	776	18	0.0336449	FALSE	0.309941	5.22477
PmVP161_0745	nrdR	450	Transcriptional repressor NrdR	695	18	0.0444444	FALSE	706	17	0.0419753	FALSE	-0.0938453	7.36753	0.71098	FALSE	FALSE	642	19	0.0469136	FALSE	-0.27469	7.28262	0.023314	FALSE	FALSE	746	22	0.054321	FALSE	-0.0466173	7.39443	0.89248	FALSE	FALSE	M1404_00601	M1404_00601	nrdR	450	Transcriptional repressor NrdR	289	8	0.0197531	FALSE	300	5	0.0123457	FALSE	0.117306	3.97822
PmVP161_0744	ribD	1131	Riboflavin biosynthesis protein RibD	7	6	0.00589391	TRUE	0	0	0	TRUE	-1.69001	1.53877	0.450461	NA	NA	7	7	0.00687623	TRUE	-0.149174	1.78541	1	NA	NA	11	7	0.00687623	TRUE	0.806145	2.09175	0.53671	NA	NA	M1404_00602	M1404_00602	ribD	1131	Riboflavin biosynthesis protein RibD	3	2	0.00196464	TRUE	1	1	0.000982318	TRUE	-0.42677	-0.879693
PmVP161_0743	degS	1029	Serine endoprotease DegS	4	3	0.00323625	TRUE	3	3	0.00323625	TRUE	-0.65762	2.62305	0.488673	NA	NA	8	6	0.00647249	TRUE	-0.790358	2.57922	0.346796	NA	NA	6	5	0.00539374	TRUE	-0.688357	2.61071	0.473673	NA	NA	M1404_00603	M1404_00603	degS	1029	Serine endoprotease DegS	11	4	0.004315	TRUE	1	1	0.00107875	TRUE	-2.89841	-0.465049
PmVP161_0742	yfbR	600	5'-deoxynucleotidase YfbR	2241	27	0.05	FALSE	2628	17	0.0314815	FALSE	0.0897001	9.15947	0.511041	FALSE	FALSE	2850	21	0.0388889	FALSE	0.174695	9.20854	0.158226	FALSE	FALSE	2619	22	0.0407407	FALSE	0.058124	9.14722	0.778285	FALSE	FALSE	M1404_00604	M1404_00604	yfbR	600	5'-deoxynucleotidase YfbR	1480	22	0.0407407	FALSE	1757	18	0.0333333	FALSE	0.317973	6.51806
PmVP161_0741	modE	792	Transcriptional regulator ModE	177	15	0.0210379	FALSE	181	8	0.0112202	TRUE	-0.0816942	5.44558	0.916812	FALSE	FALSE	216	14	0.0196353	FALSE	0.127528	5.55402	0.749687	FALSE	FALSE	217	10	0.0140252	TRUE	0.141826	5.5614	0.768048	FALSE	FALSE	M1404_00605	M1404_00605	modE	792	DNA-binding transcriptional dual regulator ModE	9012	23	0.0322581	FALSE	9327	18	0.0252454	FALSE	0.0983118	8.88957
PmVP161_0740	btuB_2	2769	Vitamin B12 transporter BtuB	7230	121	0.0485359	FALSE	7577	115	0.0461292	FALSE	-0.0504618	10.9836	0.635325	FALSE	FALSE	7594	114	0.045728	FALSE	-0.0697975	10.9773	0.116214	FALSE	FALSE	7869	126	0.0505415	FALSE	-0.0394115	10.9928	0.551394	FALSE	FALSE	M1404_00606	M1404_00606	btuB_1	2727	Vitamin B12 transporter BtuB	17640	113	0.0460285	FALSE	18143	122	0.0496945	FALSE	0.145618	10.6378
PmVP161_0739	modA	765	Molybdate-binding protein ModA	2069	34	0.0493469	FALSE	2256	23	0.0333817	FALSE	-0.0141868	9.07343	1	FALSE	FALSE	2359	18	0.0261248	FALSE	-0.00929926	9.07923	1	FALSE	FALSE	2180	23	0.0333817	FALSE	-0.0756518	9.0464	0.642413	FALSE	FALSE	M1404_00607	M1404_00607	modA	765	Molybdate-binding protein ModA	188	10	0.0145138	FALSE	166	10	0.0145138	FALSE	-0.0604838	3.40825
PmVP161_0738	modB	729	Molybdenum transport system permease protein ModB	3390	34	0.0517504	FALSE	3905	31	0.0471842	FALSE	0.0825532	9.73025	0.439885	FALSE	FALSE	3940	26	0.0395738	FALSE	0.0565299	9.72044	0.568796	FALSE	FALSE	3996	30	0.0456621	FALSE	0.0833881	9.73465	0.477994	FALSE	FALSE	M1404_00608	M1404_00608	modB	729	Molybdenum transport system permease protein ModB	314	13	0.0197869	FALSE	291	14	0.021309	FALSE	-0.0477049	4.01395
PmVP161_0737	btuD_2	1056	Vitamin B12 import ATP-binding protein BtuD	1926	43	0.0452156	FALSE	2455	52	0.0546793	FALSE	0.224637	9.01979	0.0378673	FALSE	FALSE	2331	56	0.0588854	FALSE	0.10629	8.96095	0.358318	FALSE	FALSE	2479	56	0.0588854	FALSE	0.202044	9.01216	0.0246951	FALSE	FALSE	M1404_00609	M1404_00609	btuD_1	1056	Vitamin B12 import ATP-binding protein BtuD	1101	19	0.019979	FALSE	991	22	0.0231335	FALSE	-0.0685344	5.88503
PmVP161_0736	btuB_1	2355	Vitamin B12 transporter BtuB	3773	87	0.0410377	FALSE	4081	98	0.0462264	FALSE	-0.0639805	10.4826	0.501039	FALSE	FALSE	4116	105	0.0495283	FALSE	-0.103647	10.4663	0.0257645	FALSE	FALSE	4171	96	0.045283	FALSE	-0.0729515	10.4819	0.294824	FALSE	FALSE	M1404_00610	M1404_00610	btuB_2	2355	Vitamin B12 transporter BtuB	64952	90	0.0424528	FALSE	66904	79	0.0372642	FALSE	0.099059	11.7437
PmVP161_0735	dnaJ	1119	Chaperone protein DnaJ	9	3	0.00297619	TRUE	0	0	0	TRUE	-0.733434	1.98232	0.769726	NA	NA	5	3	0.00297619	TRUE	-0.154089	2.12645	0.976742	NA	NA	4	3	0.00297619	TRUE	-0.420461	2.05253	0.889617	NA	NA	M1404_00611	M1404_00611	dnaJ	1119	Chaperone protein DnaJ	4	3	0.00297619	TRUE	0	0	0	TRUE	-3.41226	0.217258
PmVP161_0734	PmVP161_0734	477	hypothetical protein	1815	12	0.027907	FALSE	1809	14	0.0325581	FALSE	-0.127639	8.72636	0.281485	FALSE	FALSE	1813	11	0.0255814	FALSE	-0.16183	8.7122	0.0550691	FALSE	FALSE	1748	19	0.044186	FALSE	-0.207965	8.69102	0.034556	FALSE	FALSE	M1404_00612	M1404_00612	M1404_00612	477	hypothetical protein	334	13	0.0302326	FALSE	547	17	0.0395349	FALSE	0.564698	4.62208
PmVP161_0733	mgl	1269	L-methionine gamma-lyase	5595	49	0.0428696	FALSE	6041	56	0.0489939	FALSE	-0.0114458	10.4093	1	FALSE	FALSE	6181	59	0.0516185	FALSE	-0.0161373	10.4103	0.885545	FALSE	FALSE	6107	57	0.0498688	FALSE	-0.0293711	10.4041	0.767785	FALSE	FALSE	M1404_00613	M1404_00613	M1404_00613	1269	O-acetyl-L-homoserine sulfhydrylase	4979	34	0.0297463	FALSE	5167	36	0.0314961	FALSE	0.101741	8.04791
PmVP161_0732	PmVP161_0732	399	hypothetical protein	18	1	0.00277778	TRUE	14	2	0.00555556	TRUE	-0.375886	2.50952	0.824324	FALSE	NA	29	5	0.0138889	TRUE	0.518381	2.85563	0.618817	FALSE	FALSE	20	1	0.00277778	TRUE	0.19221	2.71521	0.950716	FALSE	FALSE	M1404_00614	M1404_00614	M1404_00614	399	hypothetical protein	71	2	0.00555556	TRUE	145	6	0.0166667	FALSE	1.08034	2.58772
PmVP161_0731	dnaK	1905	Chaperone protein DnaK	5	5	0.00291545	TRUE	4	4	0.00233236	TRUE	-0.113978	1.5951	1	NA	NA	8	7	0.00408163	TRUE	0.480194	1.73647	0.796161	NA	NA	8	7	0.00408163	TRUE	1.04108	1.92671	0.480593	NA	NA	M1404_00615	M1404_00615	dnaK	1905	Chaperone protein DnaK	1	1	0.00058309	TRUE	6	5	0.00291545	TRUE	2.14262	-0.749409
PmVP161_0730	ydgA	1428	Protein YdgA	2709	49	0.0381026	FALSE	3117	59	0.0458787	FALSE	0.082557	9.41719	0.587896	FALSE	FALSE	3130	64	0.0497667	FALSE	0.0519746	9.40518	0.529596	FALSE	FALSE	3070	61	0.0474339	FALSE	0.0298189	9.39406	0.851161	FALSE	FALSE	M1404_00616	M1404_00616	ydgA	1428	Protein YdgA	212	21	0.0163297	FALSE	229	25	0.0194401	FALSE	0.16986	3.56392
PmVP161_0729	degQ	1380	Periplasmic pH-dependent serine endoprotease DegQ	1485	37	0.0297907	FALSE	1614	40	0.0322061	FALSE	-0.0014818	8.50013	1	FALSE	FALSE	1540	37	0.0297907	FALSE	-0.105418	8.45117	0.409238	FALSE	FALSE	1557	38	0.0305958	FALSE	-0.0809353	8.46397	0.625978	FALSE	FALSE	M1404_00617	M1404_00617	degQ	1380	Periplasmic pH-dependent serine endoprotease DegQ	1070	14	0.0112721	FALSE	556	14	0.0112721	FALSE	-0.882374	5.40238
PmVP161_0728	PmVP161_0728	663	Putative NAD(P)H nitroreductase	6343	23	0.038526	FALSE	6385	32	0.0536013	FALSE	-0.114236	10.5339	0.251557	FALSE	FALSE	7259	27	0.0452261	FALSE	0.0349996	10.6113	0.618498	FALSE	FALSE	7272	35	0.0586265	FALSE	0.0438831	10.6162	0.582215	FALSE	FALSE	M1404_00618	M1404_00618	M1404_00618	663	Putative NAD(P)H nitroreductase	1453	25	0.041876	FALSE	1488	27	0.0452261	FALSE	0.100134	6.26345
PmVP161_0727	tyrP_1	1212	Tyrosine-specific transport protein	4420	46	0.0421632	FALSE	897	32	0.0293309	FALSE	-2.30585	9.99539	5.66e-90	TRUE	FALSE	924	31	0.0284143	FALSE	-2.38927	9.97605	2.44e-292	TRUE	FALSE	852	35	0.0320807	FALSE	-2.41921	9.97518	1.75e-198	TRUE	FALSE	M1404_00619	M1404_00619	tyrP_2	1212	Tyrosine-specific transport protein	2065	42	0.0384968	FALSE	868	40	0.0366636	FALSE	-1.05896	6.3576
PmVP161_0726	ribE	474	6,7-dimethyl-8-ribityllumazine synthase	3	1	0.00234192	TRUE	6	3	0.00702576	TRUE	0.784074	1.53838	0.811515	NA	NA	3	2	0.00468384	TRUE	-0.136873	1.33793	1	NA	NA	2	2	0.00468384	TRUE	-0.609998	1.27482	1	NA	NA	M1404_00620	M1404_00620	ribE	474	6,7-dimethyl-8-ribityllumazine synthase	0	0	0	TRUE	4	2	0.00468384	TRUE	3.22452	-0.950096
PmVP161_0725	nusB	435	Transcription antitermination protein NusB	4	2	0.00510204	TRUE	4	4	0.0102041	TRUE	-0.400946	1.5386	1	NA	NA	2	2	0.00510204	TRUE	-0.14522	1.57899	1	NA	NA	2	2	0.00510204	TRUE	-0.787565	1.46754	0.911272	NA	NA	M1404_00621	M1404_00621	nusB	435	Transcription antitermination protein NusB	6	2	0.00510204	TRUE	1	1	0.00255102	TRUE	-2.0893	-0.748353
PmVP161_0724	thiL	993	Thiamine-monophosphate kinase	3	3	0.00335571	TRUE	0	0	0	TRUE	-1.31644	1.21671	0.858803	NA	NA	1	1	0.00111857	TRUE	-1.34461	1.2005	0.821279	NA	NA	7	6	0.00671141	TRUE	0.961713	1.58281	0.621602	NA	NA	M1404_00622	M1404_00622	thiL	993	Thiamine-monophosphate kinase	11	4	0.00447427	TRUE	13	3	0.00335571	TRUE	0.291071	0.0470713
PmVP161_0723	pgpA	486	Phosphatidylglycerophosphatase A	4	2	0.00456621	TRUE	3	2	0.00456621	TRUE	-0.10931	1.4797	1	NA	NA	0	0	0	TRUE	-0.984989	1.338	0.868088	NA	NA	0	0	0	TRUE	-1.7059	1.27491	0.65382	NA	NA	M1404_00623	M1404_00623	pgpA	486	Phosphatidylglycerophosphatase A	1	1	0.00228311	TRUE	2	1	0.00228311	TRUE	0.76984	-1.02461
PmVP161_0722	rhtC	642	Threonine efflux protein	6053	39	0.067474	FALSE	6981	37	0.0640138	FALSE	0.0798972	10.5696	0.514234	FALSE	FALSE	7003	39	0.067474	FALSE	0.0469503	10.5564	0.397987	FALSE	FALSE	7130	38	0.0657439	FALSE	0.0818238	10.5746	0.266855	FALSE	FALSE	M1404_00624	M1404_00624	rhtC	642	Threonine efflux protein	716	27	0.0467128	FALSE	869	26	0.0449827	FALSE	0.258525	6.5555
PmVP161_0721	dapB	813	4-hydroxy-tetrahydrodipicolinate reductase	1	1	0.00136612	TRUE	2	2	0.00273224	TRUE	0.645845	1.14256	1	NA	NA	0	0	0	TRUE	-1.63982	0.966002	1	NA	NA	2	2	0.00273224	TRUE	1.10667	1.20436	0.841496	NA	NA	M1404_00625	M1404_00625	dapB	813	4-hydroxy-tetrahydrodipicolinate reductase	1	1	0.00136612	TRUE	0	0	0	TRUE	-1.54296	-1.18576
PmVP161_0720	ttrR	579	Tetrathionate response regulatory protein TtrR	261	13	0.0249042	FALSE	316	12	0.0229885	FALSE	0.161364	6.11028	0.769726	FALSE	FALSE	342	10	0.0191571	FALSE	0.2329	6.15167	0.564918	FALSE	FALSE	300	10	0.0191571	FALSE	0.0820052	6.072	0.909525	FALSE	FALSE	M1404_00626	M1404_00626	ttrR	579	Tetrathionate response regulatory protein TtrR	476	6	0.0114943	FALSE	534	9	0.0172414	FALSE	0.192579	4.80648
PmVP161_0719	ttrS	1716	Tetrathionate sensor histidine kinase TtrS	24360	91	0.0588997	FALSE	29084	95	0.0614887	FALSE	0.133629	12.6031	0.151498	FALSE	FALSE	34091	94	0.0608414	FALSE	0.324046	12.7096	4.51e-11	FALSE	FALSE	33847	91	0.0588997	FALSE	0.322303	12.7089	6.75e-06	FALSE	FALSE	M1404_00627	M1404_00627	ttrS	1716	Tetrathionate sensor histidine kinase TtrS	10573	62	0.0401294	FALSE	9233	68	0.0440129	FALSE	-0.134412	9.01498
PmVP161_0718	ttrB	738	Tetrathionate reductase subunit B	2075	19	0.0285714	FALSE	2571	30	0.0451128	FALSE	0.148271	9.32994	0.117814	FALSE	FALSE	2475	23	0.0345865	FALSE	0.0502559	9.28261	0.589602	FALSE	FALSE	2449	27	0.0406015	FALSE	0.0358662	9.27552	0.777536	FALSE	FALSE	M1404_00628	M1404_00628	ttrB	738	Tetrathionate reductase subunit B	1166	24	0.0360902	FALSE	1485	26	0.0390977	FALSE	0.342474	6.83558
PmVP161_0717	ttrC	1050	Tetrathionate reductase subunit C	674	29	0.0306878	FALSE	604	30	0.031746	FALSE	-0.0594105	8.27405	0.777986	FALSE	FALSE	691	29	0.0306878	FALSE	-0.0728965	8.27013	0.694397	FALSE	FALSE	756	32	0.0338624	FALSE	0.0591366	8.33793	0.756703	FALSE	FALSE	M1404_00629	M1404_00629	ttrC	1050	Tetrathionate reductase subunit C	1133	19	0.0201058	FALSE	1096	21	0.0222222	FALSE	-0.0903895	6.51434
PmVP161_0716	ttrA	3090	Tetrathionate reductase subunit A	4677	87	0.0312837	FALSE	5581	88	0.0316433	FALSE	0.109423	10.3357	0.193792	FALSE	FALSE	5443	88	0.0316433	FALSE	0.0547602	10.3109	0.415372	FALSE	FALSE	5233	92	0.0330816	FALSE	0.00231921	10.2846	1	FALSE	FALSE	M1404_00630	M1404_00630	ttrA	3090	Tetrathionate reductase subunit A	4046	73	0.0262496	FALSE	4520	78	0.0280475	FALSE	0.180601	8.05685
PmVP161_0715	PmVP161_0715	249	hypothetical protein	1915	16	0.0711111	FALSE	1800	13	0.0577778	FALSE	-0.213377	8.76319	0.0903672	FALSE	FALSE	1930	11	0.0488889	FALSE	-0.149313	8.79591	0.111557	FALSE	FALSE	1975	13	0.0577778	FALSE	-0.10868	8.8164	0.401422	FALSE	FALSE	M1404_00631	M1404_00631	M1404_00631	249	hypothetical protein	456	5	0.0222222	FALSE	464	7	0.0311111	FALSE	0.0832569	4.61702
PmVP161_0714	nrdB	1131	Ribonucleoside-diphosphate reductase 1 subunit beta	2	2	0.00196464	TRUE	0	0	0	TRUE	-1.68078	1.28713	0.671113	NA	NA	5	4	0.00392927	TRUE	0.144863	1.52235	1	NA	NA	5	4	0.00392927	TRUE	0.151768	1.52632	1	NA	NA	M1404_00632	M1404_00632	nrdB	1131	Ribonucleoside-diphosphate reductase 1 subunit beta	2	1	0.000982318	TRUE	0	0	0	TRUE	-3.66395	-0.814256
PmVP161_0713	PmVP161_0713	93	hypothetical protein	4	3	0.0357143	FALSE	7	3	0.0357143	FALSE	0.625126	1.64949	0.801175	NA	NA	14	3	0.0357143	FALSE	1.53642	1.96573	0.22188	NA	NA	13	3	0.0357143	FALSE	1.44177	1.92661	0.336569	NA	NA	M1404_00633	M1404_00633	M1404_00633	93	hypothetical protein	82	3	0.0357143	FALSE	88	3	0.0357143	FALSE	0.126033	2.269
PmVP161_0712	PmVP161_0712	1509	hypothetical protein	6043	60	0.0441501	FALSE	7055	66	0.0485651	FALSE	0.0998674	10.5716	0.240402	FALSE	FALSE	6792	64	0.0470935	FALSE	0.00823954	10.5282	0.977898	FALSE	FALSE	6972	64	0.0470935	FALSE	0.0518265	10.5508	0.650296	FALSE	FALSE	M1404_00634	M1404_00634	M1404_00634	1509	hypothetical protein	4757	53	0.0389993	FALSE	5068	51	0.0375276	FALSE	0.14788	7.99502
PmVP161_0711	nrdA	2271	Ribonucleoside-diphosphate reductase 1 subunit alpha	11	8	0.00391389	TRUE	5	4	0.00195695	TRUE	-1.25404	2.18054	0.267182	NA	NA	11	8	0.00391389	TRUE	-0.445146	2.37048	0.713279	NA	NA	20	16	0.00782779	TRUE	0.231961	2.61031	0.92454	NA	FALSE	M1404_00635	M1404_00635	nrdA	2271	Ribonucleoside-diphosphate reductase 1 subunit alpha	2	1	0.000489237	TRUE	2	1	0.000489237	TRUE	0.0783957	1.21187
PmVP161_0710	dacB	1464	D-alanyl-D-alanine carboxypeptidase DacB	4838	66	0.0500759	FALSE	5664	75	0.0569044	FALSE	0.0565583	10.6179	0.586655	FALSE	FALSE	5822	74	0.0561457	FALSE	0.0835894	10.6354	0.104458	FALSE	FALSE	5568	73	0.0553869	FALSE	0.0410298	10.6138	0.642306	FALSE	FALSE	M1404_00636	M1404_00636	dacB	1464	D-alanyl-D-alanine carboxypeptidase DacB	1894	48	0.0364188	FALSE	2953	41	0.0311077	FALSE	0.658126	7.02997
PmVP161_0709	greA	477	Transcription elongation factor GreA	471	12	0.027907	FALSE	335	9	0.0209302	FALSE	-0.457164	6.76527	0.00502106	FALSE	FALSE	336	9	0.0209302	FALSE	-0.537281	6.73021	0.000127434	FALSE	FALSE	387	12	0.027907	FALSE	-0.384937	6.79794	0.0258059	FALSE	FALSE	M1404_00637	M1404_00637	greA	477	Transcription elongation factor GreA	309	6	0.0139535	FALSE	9	4	0.00930233	FALSE	-0.774892	11.2036
PmVP161_0707	PmVP161_0707	6285	hypothetical protein	21212	311	0.0549761	FALSE	23522	329	0.058158	FALSE	0.0233355	12.4482	0.812485	FALSE	FALSE	24423	325	0.0574509	FALSE	0.0329961	12.4565	0.465461	FALSE	FALSE	23869	317	0.0560368	FALSE	0.0138291	12.4473	0.867798	FALSE	FALSE	M1404_00638	M1404_00638	M1404_00638	8247	hypothetical protein	102531	305	0.0410885	FALSE	111059	294	0.0396066	FALSE	0.190222	12.9328
PmVP161_0706	PmVP161_0706	303	RNA-binding protein	542	13	0.047619	FALSE	512	16	0.0586081	FALSE	-0.186329	6.97622	0.396062	FALSE	FALSE	463	8	0.029304	FALSE	-0.396012	6.88081	0.0176752	FALSE	FALSE	524	13	0.047619	FALSE	-0.203581	6.97111	0.494448	FALSE	FALSE	M1404_00639	M1404_00639	M1404_00639	303	RNA-binding protein	307	11	0.040293	FALSE	316	8	0.029304	FALSE	0.0801776	4.04569
PmVP161_0705	PmVP161_0705	960	hypothetical protein	1604	31	0.0358796	FALSE	2015	35	0.0405093	FALSE	0.0995439	9.02818	0.477702	FALSE	FALSE	2081	35	0.0405093	FALSE	0.136014	9.05137	0.0781226	FALSE	FALSE	2086	37	0.0428241	FALSE	0.169119	9.06922	0.0499715	FALSE	FALSE	M1404_00640	M1404_00640	M1404_00640	960	hypothetical protein	15347	44	0.0509259	FALSE	17367	37	0.0428241	FALSE	0.233115	9.73649
PmVP161_0704	yeaD	822	Putative glucose-6-phosphate 1-epimerase	892	19	0.0256757	FALSE	1089	20	0.027027	FALSE	0.146624	8.05384	0.319301	FALSE	FALSE	1186	22	0.0297297	FALSE	0.248044	8.11362	0.0184793	FALSE	FALSE	1063	16	0.0216216	FALSE	0.0904077	8.02849	0.525204	FALSE	FALSE	M1404_00641	M1404_00641	yeaD_1	822	Putative glucose-6-phosphate 1-epimerase	7408	29	0.0391892	FALSE	7918	32	0.0432432	FALSE	0.133205	8.64346
PmVP161_0703	dinG	1929	putative ATP-dependent helicase DinG	4084	58	0.0333909	FALSE	4649	61	0.035118	FALSE	0.066594	10.0074	0.549981	FALSE	FALSE	4886	56	0.0322395	FALSE	0.10714	10.0321	0.0742107	FALSE	FALSE	4852	68	0.039148	FALSE	0.0921341	10.0246	0.215669	FALSE	FALSE	M1404_00642	M1404_00642	yoaA	1929	putative ATP-dependent DNA helicase YoaA	47972	57	0.0328152	FALSE	50202	58	0.0333909	FALSE	0.118013	11.311
PmVP161_0702	tsaB	720	tRNA threonylcarbamoyladenosine biosynthesis protein TsaB	1	1	0.00154321	TRUE	1	1	0.00154321	TRUE	1.48999	1.28691	0.695801	NA	NA	2	2	0.00308642	TRUE	1.4605	1.27077	0.618498	NA	NA	4	3	0.00462963	TRUE	1.46381	1.2747	0.65382	NA	NA	M1404_00643	M1404_00643	tsaB	720	tRNA threonylcarbamoyladenosine biosynthesis protein TsaB	1	1	0.00154321	TRUE	5	2	0.00308642	TRUE	0.0830268	5.75788
PmVP161_0701	slp	540	Outer membrane protein slp	232	16	0.0329218	FALSE	277	20	0.0411523	FALSE	0.0763454	5.95437	0.898464	FALSE	FALSE	259	19	0.0390947	FALSE	-0.0558755	5.88991	0.900801	FALSE	FALSE	293	21	0.0432099	FALSE	0.152757	5.99802	0.576668	FALSE	FALSE	M1404_00644	M1404_00644	slp	540	Outer membrane protein Slp	641	18	0.037037	FALSE	558	14	0.0288066	FALSE	-0.162302	4.97807
PmVP161_0700	fadD	1689	Long-chain-fatty-acid--CoA ligase	6791	51	0.0335306	FALSE	5432	52	0.034188	FALSE	-0.441265	10.4858	1.76e-06	FALSE	FALSE	5299	51	0.0335306	FALSE	-0.512796	10.4574	1.94e-31	FALSE	FALSE	5843	55	0.0361604	FALSE	-0.366873	10.5211	1.15e-17	FALSE	FALSE	M1404_00645	M1404_00645	fadD	1689	Long-chain-fatty-acid--CoA ligase	2797	24	0.0157791	FALSE	2003	21	0.0138067	FALSE	-0.428536	6.96668
PmVP161_0699	rnd	1152	Ribonuclease D	2442	28	0.027001	FALSE	2198	22	0.021215	FALSE	-0.281726	9.2715	0.00229299	FALSE	FALSE	2301	21	0.0202507	FALSE	-0.217911	9.30295	0.00650409	FALSE	FALSE	2360	26	0.0250723	FALSE	-0.223287	9.30134	0.00460128	FALSE	FALSE	M1404_00646	M1404_00646	rnd	1152	Ribonuclease D	126691	22	0.021215	FALSE	143243	22	0.021215	FALSE	0.227866	12.7702
PmVP161_0698	pta	2139	Phosphate acetyltransferase	4	4	0.00207684	TRUE	5	4	0.00207684	TRUE	0.0663675	1.84888	1	NA	NA	13	8	0.00415369	TRUE	0.799114	2.08781	0.509442	NA	NA	17	15	0.00778816	TRUE	1.30507	2.30838	0.148277	NA	FALSE	M1404_00647	M1404_00647	pta	2139	Phosphate acetyltransferase	9	3	0.00155763	TRUE	2	1	0.000519211	TRUE	-1.9053	-0.517748
PmVP161_0697	ackA	1206	Acetate kinase	9	6	0.00552486	TRUE	2	2	0.00184162	TRUE	-2.17616	1.70239	0.192058	NA	NA	9	8	0.00736648	TRUE	-0.298013	2.00782	0.859995	NA	NA	12	11	0.0101289	TRUE	0.21648	2.16783	1	NA	NA	M1404_00648	M1404_00648	ackA	1206	Acetate kinase	10	3	0.00276243	TRUE	2	2	0.00184162	TRUE	-0.913714	-0.317629
PmVP161_0696	PmVP161_0696	444	hypothetical protein	16	9	0.0225	FALSE	12	3	0.0075	TRUE	0.261694	3.98157	0.769726	FALSE	NA	12	6	0.015	FALSE	-0.360498	3.69903	0.694397	FALSE	NA	20	4	0.01	TRUE	0.273249	3.99056	0.717431	FALSE	FALSE	M1404_00649	M1404_00649	M1404_00649	417	hypothetical protein	810	8	0.0212766	FALSE	864	8	0.0212766	FALSE	0.119403	5.52506
PmVP161_0695	cvpA	492	Colicin V production protein	3116	13	0.0293454	FALSE	290	9	0.020316	FALSE	-3.53762	8.67439	5.59e-257	TRUE	FALSE	270	10	0.0225734	FALSE	-3.68233	8.64874	0	TRUE	FALSE	364	12	0.027088	FALSE	-3.24266	8.69408	2.08e-212	TRUE	FALSE	M1404_00650	M1404_00650	cvpA	492	Colicin V production protein	33	3	0.00677201	FALSE	9	5	0.0112867	FALSE	-1.76627	0.585606
PmVP161_0694	purF	1515	Amidophosphoribosyltransferase	4058	63	0.0461877	FALSE	286	27	0.0197947	FALSE	-3.92046	9.13139	0	TRUE	FALSE	229	33	0.0241935	FALSE	-4.26976	9.09853	0	TRUE	FALSE	379	43	0.0315249	FALSE	-3.5515	9.15222	0	TRUE	FALSE	M1404_00651	M1404_00651	purF	1515	Amidophosphoribosyltransferase	3133	35	0.0256598	FALSE	17	10	0.00733138	FALSE	-6.7224	6.38424
PmVP161_0693	ubiX	582	Flavin prenyltransferase UbiX	27	12	0.0229008	FALSE	1	1	0.0019084	TRUE	-4.29807	2.3552	5.46e-06	TRUE	NA	3	2	0.00381679	TRUE	-3.12138	2.4027	9.83e-05	TRUE	NA	6	5	0.00954198	TRUE	-2.22737	2.4979	0.00131745	TRUE	NA	M1404_00652	M1404_00652	ubiX	588	Flavin prenyltransferase UbiX	12	4	0.00754717	FALSE	1	1	0.00188679	TRUE	-3.00207	-0.416899
PmVP161_0687	moeB	717	Molybdopterin-synthase adenylyltransferase	589	28	0.0433437	FALSE	693	24	0.0371517	FALSE	0.108036	7.23647	0.693816	FALSE	FALSE	742	24	0.0371517	FALSE	0.170007	7.27369	0.298546	FALSE	FALSE	846	25	0.0386997	FALSE	0.368722	7.38407	0.0245418	FALSE	FALSE	M1404_00653	M1404_00653	moeB	723	Molybdopterin-synthase adenylyltransferase	173	10	0.015361	FALSE	214	13	0.0199693	FALSE	0.376796	3.38523
PmVP161_0686	moeA	1221	Molybdopterin molybdenumtransferase	265	12	0.010919	TRUE	285	15	0.0136488	FALSE	0.0609867	6.28187	0.916812	FALSE	FALSE	332	13	0.0118289	TRUE	0.147586	6.33097	0.552199	FALSE	FALSE	336	15	0.0136488	TRUE	0.180817	6.34895	0.485332	FALSE	FALSE	M1404_00654	M1404_00654	moeA	1221	Molybdopterin molybdenumtransferase	3	1	0.000909918	TRUE	7	3	0.00272975	TRUE	-0.576316	1.54859
PmVP161_0685	folE	657	GTP cyclohydrolase 1	1	1	0.00168919	TRUE	0	0	0	TRUE	-0.501396	2.62288	0.652266	NA	NA	3	3	0.00506757	TRUE	-0.0886596	2.76125	1	NA	NA	1	1	0.00168919	TRUE	-0.820198	2.52664	0.346878	NA	NA	M1404_00655	M1404_00655	folE	657	GTP cyclohydrolase 1	2	2	0.00337838	TRUE	0	0	0	TRUE	-2.76361	-1.02552
PmVP161_0684	acs	1962	Acetyl-coenzyme A synthetase	3140	65	0.0368063	FALSE	3540	62	0.0351076	FALSE	0.0488935	9.71977	0.743229	FALSE	FALSE	3615	70	0.0396376	FALSE	0.046073	9.72193	0.508256	FALSE	FALSE	3649	70	0.0396376	FALSE	0.0635124	9.73125	0.469209	FALSE	FALSE	M1404_00656	M1404_00656	acs	1962	Acetyl-coenzyme A synthetase	146972	56	0.0317101	FALSE	161244	54	0.0305776	FALSE	0.186941	12.9625
PmVP161_0683	xthA	843	Exodeoxyribonuclease III	150	18	0.0237154	FALSE	140	18	0.0237154	FALSE	-0.22196	5.15289	0.586655	FALSE	FALSE	159	14	0.0184453	FALSE	-0.0674359	5.22738	0.895804	FALSE	FALSE	147	22	0.0289855	FALSE	-0.182481	5.17304	0.640644	FALSE	FALSE	M1404_00657	M1404_00657	xthA	843	Exodeoxyribonuclease III	2	2	0.00263505	TRUE	2	2	0.00263505	TRUE	-0.767138	-0.365891
PmVP161_0682	PmVP161_0682	774	hypothetical protein	1673	47	0.0674319	FALSE	1644	44	0.0631277	FALSE	-0.124454	9.6097	0.192058	FALSE	FALSE	1662	46	0.0659971	FALSE	-0.111064	9.61894	0.0977096	FALSE	FALSE	1681	48	0.0688666	FALSE	-0.153202	9.59926	0.0265355	FALSE	FALSE	M1404_00658	M1404_00658	M1404_00658	774	hypothetical protein	5095	18	0.025825	FALSE	6034	17	0.0243902	FALSE	0.303446	8.18013
PmVP161_0681	PmVP161_0681	702	hypothetical protein	5058	37	0.0585443	FALSE	6081	37	0.0585443	FALSE	0.14262	10.3384	0.178444	FALSE	FALSE	5983	39	0.0617089	FALSE	0.0821554	10.3107	0.152436	FALSE	FALSE	6464	47	0.0743671	FALSE	0.199056	10.3727	0.0185516	FALSE	FALSE	M1404_00659	M1404_00659	M1404_00659	702	hypothetical protein	615	33	0.0522152	FALSE	689	32	0.0506329	FALSE	0.241292	5.13281
PmVP161_0680	yhcB	414	Inner membrane protein YhcB	2689	27	0.0723861	FALSE	2714	20	0.0536193	FALSE	-0.096967	9.3071	0.549981	FALSE	FALSE	2899	25	0.0670241	FALSE	-0.0477526	9.33428	0.706161	FALSE	FALSE	2819	28	0.075067	FALSE	-0.0742681	9.32168	0.521528	FALSE	FALSE	M1404_00660	M1404_00660	yhcB	414	Inner membrane protein YhcB	5890	24	0.0643432	FALSE	6512	23	0.0616622	FALSE	0.192882	8.32905
PmVP161_0679	ycaO	1761	Ribosomal protein S12 methylthiotransferase accessory factor YcaO	3021	51	0.0321767	FALSE	3041	56	0.0353312	FALSE	-0.122583	9.48713	0.311312	FALSE	FALSE	3432	56	0.0353312	FALSE	0.0139382	9.55792	0.936801	FALSE	FALSE	3343	54	0.0340694	FALSE	-0.0129263	9.54478	0.959858	FALSE	FALSE	M1404_00661	M1404_00661	ycaO	1761	Ribosomal protein S12 methylthiotransferase accessory factor YcaO	4992	46	0.0290221	FALSE	5108	45	0.0283912	FALSE	0.077361	8.12727
PmVP161_0678	PmVP161_0678	717	hypothetical protein	685	23	0.0356037	FALSE	740	24	0.0371517	FALSE	-0.037005	7.70611	0.950956	FALSE	FALSE	756	22	0.0340557	FALSE	-0.0513385	7.70176	0.86324	FALSE	FALSE	729	22	0.0340557	FALSE	-0.108381	7.67411	0.541258	FALSE	FALSE	M1404_00662	M1404_00662	M1404_00662	717	hypothetical protein	5142	21	0.0325077	FALSE	5187	18	0.0278638	FALSE	0.0660318	8.06529
PmVP161_0677	gloB	702	Hydroxyacylglutathione hydrolase	74	13	0.0205696	FALSE	74	13	0.0205696	FALSE	-0.122217	4.25249	0.908744	FALSE	FALSE	97	12	0.0189873	FALSE	0.228785	4.42512	0.596425	FALSE	FALSE	88	16	0.0253165	FALSE	0.0954788	4.35806	0.945342	FALSE	FALSE	M1404_00663	M1404_00663	gloB	702	Hydroxyacylglutathione hydrolase	1973	23	0.0363924	FALSE	1934	17	0.0268987	FALSE	0.0143897	6.90503
PmVP161_0676	hemA	1305	Glutamyl-tRNA reductase	7	7	0.00595745	TRUE	5	5	0.00425532	TRUE	-0.740845	5.34026	0.0375791	NA	NA	9	6	0.00510638	TRUE	-0.901591	5.27739	0.00242814	NA	NA	14	10	0.00851064	TRUE	-0.672166	5.36466	0.0469431	NA	NA	M1404_00664	M1404_00664	hemA	1305	Glutamyl-tRNA reductase	2	2	0.00170213	TRUE	3	3	0.00255319	TRUE	1.18862	-0.749142
PmVP161_0675	nagC	1224	N-acetylglucosamine repressor	6	3	0.00272232	TRUE	9	6	0.00544465	TRUE	0.856446	2.41815	0.544315	NA	NA	14	11	0.00998185	TRUE	1.00439	2.49291	0.361627	NA	NA	9	7	0.00635209	TRUE	1.0735	2.52593	0.22952	NA	NA	M1404_00665	M1404_00665	nagC	1224	N-acetylglucosamine repressor	181	9	0.00816697	FALSE	163	4	0.00362976	TRUE	-0.229131	3.28549
PmVP161_0674	PmVP161_0674	77	tRNA-Met	1	1	0.0142857	FALSE	0	0	0	TRUE	-1.62728	0.982204	1	NA	NA	0	0	0	TRUE	-1.64038	0.966006	1	NA	NA	0	0	0	TRUE	-1.63802	0.969982	1	NA	NA	M1404_00666	M1404_00666	M1404_00666	77	tRNA-Met(cat)	1	1	0.0142857	FALSE	0	0	0	TRUE	-1.57637	-1.18538
PmVP161_0673	PmVP161_0673	85	tRNA-Leu	0	0	0	TRUE	0	0	0	TRUE	NA	NA	NA	NA	NA	0	0	0	TRUE	NA	NA	NA	NA	NA	0	0	0	TRUE	NA	NA	NA	NA	NA	M1404_00667	M1404_00667	M1404_00667	85	tRNA-Leu(tag)	0	0	0	TRUE	3	1	0.012987	FALSE	3.16369	-0.951329
PmVP161_0672	PmVP161_0672	75	tRNA-Gln	0	0	0	TRUE	0	0	0	TRUE	NA	NA	NA	NA	NA	0	0	0	TRUE	NA	NA	NA	NA	NA	0	0	0	TRUE	NA	NA	NA	NA	NA	M1404_00668	M1404_00668	M1404_00668	75	tRNA-Gln(ttg)	0	0	0	TRUE	3	1	0.0147059	FALSE	2.81666	-1.02497
PmVP161_0671	PmVP161_0671	75	tRNA-Gln	117	1	0.0147059	FALSE	90	1	0.0147059	FALSE	-0.495553	4.69709	0.279358	FALSE	FALSE	84	1	0.0147059	FALSE	-0.635326	4.64099	0.0411973	FALSE	FALSE	101	1	0.0147059	TRUE	-0.363475	4.75362	0.331782	FALSE	FALSE	M1404_00669	M1404_00669	M1404_00669	75	tRNA-Gln(ttg)	26	2	0.0294118	FALSE	22	1	0.0147059	FALSE	-0.135516	0.726967
PmVP161_0670	PmVP161_0670	1269	hypothetical protein	4181	53	0.0463692	FALSE	4876	60	0.0524934	FALSE	0.0705929	10.7199	0.425549	FALSE	FALSE	4634	60	0.0524934	FALSE	0.0340241	10.7048	0.550029	FALSE	FALSE	4964	67	0.0586177	FALSE	0.102858	10.7406	0.0652216	FALSE	FALSE	M1404_00670	M1404_00670	M1404_00670	1269	hypothetical protein	65418	60	0.0524934	FALSE	70030	60	0.0524934	FALSE	0.15223	11.7796
PmVP161_0669	prlC	2040	Oligopeptidase A	2913	55	0.0299564	FALSE	3264	58	0.0315904	FALSE	0.0142267	9.63769	0.979269	FALSE	FALSE	3099	53	0.0288671	FALSE	-0.0743768	9.59667	0.318098	FALSE	FALSE	3221	51	0.0277778	FALSE	0.00967311	9.63923	0.984568	FALSE	FALSE	M1404_00671	M1404_00671	prlC	2040	Oligopeptidase A	771	44	0.0239651	FALSE	545	43	0.0234205	FALSE	-0.64096	8.17404
PmVP161_0668	ybaN	363	Inner membrane protein YbaN	462	10	0.030581	FALSE	557	14	0.0428135	FALSE	0.158966	6.91479	0.558554	FALSE	FALSE	541	15	0.0458716	FALSE	0.0675556	6.87097	0.758512	FALSE	FALSE	594	11	0.0336391	FALSE	0.208507	6.94666	0.356639	FALSE	FALSE	M1404_00672	M1404_00672	ybaN	363	Inner membrane protein YbaN	999	19	0.058104	FALSE	1375	20	0.0611621	FALSE	0.531702	5.96023
PmVP161_0667	oppA_1	1572	Periplasmic oligopeptide-binding protein	2192	47	0.0332155	FALSE	2870	46	0.0325088	FALSE	0.217366	10.0083	0.0029185	FALSE	FALSE	3154	55	0.0388693	FALSE	0.267087	10.0399	1.44e-07	FALSE	FALSE	2923	54	0.0381625	FALSE	0.203889	10.0054	0.0016266	FALSE	FALSE	M1404_00673	M1404_00673	oppA_1	1572	Periplasmic oligopeptide-binding protein	2623	39	0.0275618	FALSE	2846	38	0.0268551	FALSE	0.299911	7.90323
PmVP161_0666	ribA	660	GTP cyclohydrolase-2	5	4	0.00673401	TRUE	3	2	0.003367	TRUE	-0.398642	1.5386	1	NA	NA	7	3	0.00505051	TRUE	0.641425	1.78534	0.678914	NA	NA	4	4	0.00673401	TRUE	-0.139376	1.58291	1	NA	NA	M1404_00674	M1404_00674	ribA	660	GTP cyclohydrolase-2	1	1	0.0016835	TRUE	8	1	0.0016835	TRUE	2.26301	-0.412761
PmVP161_0665	pgpB	750	Phosphatidylglycerophosphatase B	1	1	0.00148148	TRUE	3	3	0.00444444	TRUE	0.253339	4.83631	0.571574	NA	NA	5	2	0.00296296	TRUE	0.26343	4.844	0.618498	NA	NA	4	4	0.00592593	TRUE	0.278156	4.85339	0.545137	NA	NA	M1404_00675	M1404_00675	pgpB	750	Phosphatidylglycerophosphatase B	0	0	0	TRUE	4	2	0.00296296	TRUE	1.62637	-0.88017
PmVP161_0664	nagK	915	N-acetyl-D-glucosamine kinase	1811	36	0.0436893	FALSE	2087	41	0.0497573	FALSE	0.0888939	8.85129	0.506427	FALSE	FALSE	2244	37	0.0449029	FALSE	0.159107	8.89249	0.0524357	FALSE	FALSE	2148	31	0.0376214	FALSE	0.0947164	8.85842	0.387274	FALSE	FALSE	M1404_00676	M1404_00676	nagK	915	N-acetyl-D-glucosamine kinase	348	18	0.0218447	FALSE	386	14	0.0169903	FALSE	0.208861	4.2816
PmVP161_0663	PmVP161_0663	693	hypothetical protein	657	17	0.0272436	FALSE	848	22	0.0352564	FALSE	0.214413	7.51838	0.166062	FALSE	FALSE	804	20	0.0320513	FALSE	0.100023	7.46161	0.580526	FALSE	FALSE	734	21	0.0336538	FALSE	-0.00601834	7.40691	1	FALSE	FALSE	M1404_00677	M1404_00677	M1404_00677	693	hypothetical protein	619	16	0.025641	FALSE	346	11	0.0176282	FALSE	-0.776494	4.66518
PmVP161_0662	PmVP161_0662	741	hypothetical protein	2149	34	0.0509745	FALSE	2630	23	0.0344828	FALSE	0.162452	9.21594	0.100196	FALSE	FALSE	2721	29	0.0434783	FALSE	0.174531	9.2267	0.127089	FALSE	FALSE	2819	28	0.041979	FALSE	0.230652	9.25717	0.0026935	FALSE	FALSE	M1404_00678	M1404_00678	M1404_00678	741	hypothetical protein	11610	31	0.0464768	FALSE	12841	31	0.0464768	FALSE	0.202888	9.31297
PmVP161_0661	PmVP161_0661	135	hypothetical protein	1	1	0.00819672	TRUE	0	0	0	TRUE	-1.62787	0.982209	1	NA	NA	0	0	0	TRUE	-1.64082	0.96601	1	NA	NA	2	1	0.00819672	TRUE	0.622321	1.13038	1	NA	NA	M1404_00679	M1404_00679	M1404_00679	135	hypothetical protein	0	0	0	TRUE	0	0	0	TRUE	NA	NA
PmVP161_0660	ydjA	555	Putative NAD(P)H nitroreductase YdjA	1355	5	0.01	TRUE	1493	8	0.016	FALSE	-0.0707756	9.44464	0.708257	FALSE	FALSE	1656	11	0.022	FALSE	0.00287431	9.48471	1	FALSE	FALSE	1606	8	0.016	TRUE	-0.0475407	9.45973	0.738352	FALSE	FALSE	M1404_00680	M1404_00680	ydjA	555	Putative NAD(P)H nitroreductase YdjA	349	4	0.008	FALSE	415	5	0.01	FALSE	0.290674	4.37489
PmVP161_0659	sppA	1884	Protease 4	7707	65	0.0383255	FALSE	8625	67	0.0395047	FALSE	0.0543024	11.1932	0.584276	FALSE	FALSE	8276	70	0.0412736	FALSE	-0.0389243	11.1497	0.439356	FALSE	FALSE	8292	76	0.0448113	FALSE	-0.0152476	11.1619	0.855602	FALSE	FALSE	M1404_00681	M1404_00681	sppA	1884	Protease 4	3292	57	0.0336085	FALSE	3419	59	0.0347877	FALSE	0.0708991	7.51406
PmVP161_0658	PmVP161_0658	375	hypothetical protein	628	14	0.0414201	FALSE	782	16	0.0473373	FALSE	0.186697	7.38447	0.561941	FALSE	FALSE	905	14	0.0414201	FALSE	0.355063	7.48302	0.0853414	FALSE	FALSE	834	15	0.0443787	FALSE	0.245749	7.42134	0.180873	FALSE	FALSE	M1404_00682	M1404_00682	M1404_00682	375	hypothetical protein	87	7	0.0207101	FALSE	33	3	0.00887574	FALSE	-0.998882	2.35815
PmVP161_0657	uspE	939	Universal stress protein E	1845	31	0.036643	FALSE	2247	35	0.0413712	FALSE	0.162796	8.89766	0.162738	FALSE	FALSE	2196	36	0.0425532	FALSE	0.0904301	8.86359	0.552199	FALSE	FALSE	2189	30	0.035461	FALSE	0.0962046	8.86678	0.41352	FALSE	FALSE	M1404_00683	M1404_00683	uspE	939	Universal stress protein E	3201	39	0.0460993	FALSE	3951	39	0.0460993	FALSE	0.353934	7.57644
PmVP161_0656	fnr_2	759	Anaerobic regulatory protein	1041	23	0.0336257	FALSE	1107	21	0.0307018	FALSE	-0.190891	8.25948	0.1625	FALSE	FALSE	952	21	0.0307018	FALSE	-0.425059	8.1536	5.27e-05	FALSE	FALSE	1089	19	0.0277778	FALSE	-0.200502	8.25767	0.0829497	FALSE	FALSE	M1404_00684	M1404_00684	fnr	759	Anaerobic regulatory protein	1147	29	0.0423977	FALSE	1089	21	0.0307018	FALSE	-0.0236646	5.86592
PmVP161_0655	PmVP161_0655	102	hypothetical protein	403	11	0.119565	FALSE	530	8	0.0869565	FALSE	0.272669	6.7831	0.192058	FALSE	FALSE	419	13	0.141304	FALSE	-0.105258	6.58968	0.711895	FALSE	FALSE	472	8	0.0869565	FALSE	0.0730459	6.68101	0.873295	FALSE	FALSE	M1404_00685	M1404_00685	M1404_00685	102	hypothetical protein	46	7	0.076087	FALSE	38	5	0.0543478	FALSE	-0.185279	1.37222
PmVP161_0654	ftnA_2	498	putative bacterial non-heme ferritin	1516	18	0.0400891	FALSE	1728	21	0.0467706	FALSE	-0.0113713	8.86518	1	FALSE	FALSE	1766	20	0.0445434	FALSE	0.0365192	8.89295	0.812842	FALSE	FALSE	1570	22	0.0489978	FALSE	-0.0982721	8.82552	0.486959	FALSE	FALSE	M1404_00686	M1404_00686	ftnA_1	498	putative bacterial non-heme ferritin	1789	26	0.0579065	FALSE	1390	20	0.0445434	FALSE	-0.0116146	9.51418
PmVP161_0653	ftnA_1	486	putative bacterial non-heme ferritin	1614	12	0.0273973	FALSE	1660	14	0.0319635	FALSE	-0.103023	9.0993	0.333802	FALSE	FALSE	1666	14	0.0319635	FALSE	-0.0896846	9.10861	0.256795	FALSE	FALSE	1600	12	0.0273973	FALSE	-0.0797524	9.11405	0.686903	FALSE	FALSE	M1404_00687	M1404_00687	ftnA_2	486	putative bacterial non-heme ferritin	877	17	0.0388128	FALSE	680	15	0.0342466	FALSE	-0.30967	5.39982
PmVP161_0652	aroF	1053	Phospho-2-dehydro-3-deoxyheptonate aldolase, Tyr-sensitive	5020	42	0.0443038	FALSE	4950	36	0.0379747	FALSE	-0.145691	10.1966	0.0645545	FALSE	FALSE	5340	37	0.0390295	FALSE	-0.0750188	10.2338	0.317009	FALSE	FALSE	5205	44	0.0464135	FALSE	-0.0964529	10.2238	0.257186	FALSE	FALSE	M1404_00688	M1404_00688	aroF	1053	Phospho-2-dehydro-3-deoxyheptonate aldolase, Tyr-sensitive	7222	44	0.0464135	FALSE	7782	50	0.0527426	FALSE	0.188579	8.71741
PmVP161_0651	tyrA	1125	T-protein	4068	45	0.0444225	FALSE	4432	52	0.0513327	FALSE	0.000698137	9.95062	1	FALSE	FALSE	4508	51	0.0503455	FALSE	-0.0122317	9.94746	0.929083	FALSE	FALSE	4481	51	0.0503455	FALSE	-0.0137473	9.94715	0.937931	FALSE	FALSE	M1404_00689	M1404_00689	tyrA	1125	T-protein	1131	36	0.035538	FALSE	1609	28	0.0276407	FALSE	0.566355	6.16206
NA	NA	NA	NA	NA	NA	NA	NA	NA	NA	NA	NA	NA	NA	NA	NA	NA	NA	NA	NA	NA	NA	NA	NA	NA	NA	NA	NA	NA	NA	NA	NA	NA	NA	NA	NA	M1404_00690	M1404_00690	2406	hypothetical protein	87539	83	0.0383195	FALSE	98766	86	0.0397045	FALSE	0.230142	12.3828
PmVP161_0650	yciO	624	putative protein YciO	682	28	0.0498221	FALSE	754	29	0.0516014	FALSE	0.0259787	7.40267	0.99929	FALSE	FALSE	748	31	0.0551601	FALSE	-0.019066	7.38264	1	FALSE	FALSE	794	34	0.0604982	FALSE	0.0675776	7.42832	0.857661	FALSE	FALSE	M1404_00691	M1404_00691	yciO	624	putative protein YciO	696	9	0.0160142	FALSE	660	7	0.0124555	FALSE	0.0810253	5.2867
PmVP161_0649	rluB	1038	Ribosomal large subunit pseudouridine synthase B	8	7	0.00748663	TRUE	3	3	0.00320856	TRUE	0.275063	8.17456	0.0442559	NA	NA	6	5	0.00534759	TRUE	0.00200085	8.03402	1	NA	NA	5	4	0.00427808	TRUE	0.104619	8.08711	0.605493	NA	NA	M1404_00692	M1404_00692	rluB	1038	Ribosomal large subunit pseudouridine synthase B	6	2	0.00213904	TRUE	3	1	0.00106952	TRUE	-0.481808	0.0847228
PmVP161_0648	cysB	972	HTH-type transcriptional regulator CysB	4	4	0.00457143	TRUE	0	0	0	TRUE	-3.22741	1.21681	0.378226	NA	NA	5	4	0.00457143	TRUE	0.142957	1.52235	1	NA	NA	5	4	0.00457143	TRUE	0.59776	1.63733	0.810483	NA	NA	M1404_00693	M1404_00693	cysB	972	HTH-type transcriptional regulator CysB	2	1	0.00114286	TRUE	2	2	0.00228571	TRUE	0.072141	-0.951633
PmVP161_0647	yfhM	5718	putative lipoprotein YfhM	21675	263	0.0510977	FALSE	23772	244	0.0474063	FALSE	-0.00632996	12.5699	1	FALSE	FALSE	25490	272	0.0528463	FALSE	0.0568695	12.6053	0.33932	FALSE	FALSE	25101	277	0.0538178	FALSE	0.0412747	12.5977	0.486959	FALSE	FALSE	M1404_00694	M1404_00694	yfhM	5718	Alpha-2-macroglobulin	69315	197	0.0382747	FALSE	77065	188	0.0365261	FALSE	0.194114	11.9887
PmVP161_0646	dapD	825	2,3,4,5-tetrahydropyridine-2,6-dicarboxylate N-succinyltransferase	2	2	0.00269179	TRUE	1	1	0.00134589	TRUE	-1.68146	1.28715	0.695801	NA	NA	5	5	0.00672948	TRUE	1.07572	1.78531	0.415372	NA	NA	1	1	0.00134589	TRUE	-0.13625	1.46748	1	NA	NA	M1404_00695	M1404_00695	dapD	825	2,3,4,5-tetrahydropyridine-2,6-dicarboxylate N-succinyltransferase	1	1	0.00134589	TRUE	0	0	0	TRUE	-1.57041	-1.18544
PmVP161_0645	PmVP161_0645	1083	hypothetical protein	3405	53	0.054359	FALSE	4425	57	0.0584615	FALSE	0.249628	9.86669	0.0127055	FALSE	FALSE	4046	56	0.0574359	FALSE	0.0864243	9.78384	0.216579	FALSE	FALSE	4200	56	0.0574359	FALSE	0.148384	9.8166	0.0259552	FALSE	FALSE	M1404_00696	M1404_00696	M1404_00696	1083	hypothetical protein	27488	38	0.0389744	FALSE	28698	32	0.0328205	FALSE	0.116987	10.5079
PmVP161_0644	tehB	861	putative S-adenosyl-L-methionine-dependent methyltransferase TehB	1432	29	0.0374194	FALSE	1613	26	0.0335484	FALSE	0.0473994	8.47301	0.887593	FALSE	FALSE	1683	21	0.0270968	FALSE	0.073046	8.49004	0.567181	FALSE	FALSE	1653	26	0.0335484	FALSE	0.0537434	8.48027	0.80715	FALSE	FALSE	M1404_00697	M1404_00697	tehB	861	putative S-adenosyl-L-methionine-dependent methyltransferase TehB	365	16	0.0206452	FALSE	486	20	0.0258065	FALSE	0.47219	4.48948
PmVP161_0643	cspC	210	Cold shock-like protein CspC	360	11	0.0582011	FALSE	331	11	0.0582011	FALSE	-0.0769986	6.53962	0.902121	FALSE	FALSE	320	8	0.042328	FALSE	-0.195411	6.48488	0.503337	FALSE	FALSE	294	8	0.042328	FALSE	-0.327475	6.42378	0.0982673	FALSE	FALSE	M1404_00698	M1404_00698	cspC	210	Cold shock-like protein CspC	69	5	0.026455	FALSE	57	6	0.031746	FALSE	-0.150841	1.88343
NA	NA	NA	NA	NA	NA	NA	NA	NA	NA	NA	NA	NA	NA	NA	NA	NA	NA	NA	NA	NA	NA	NA	NA	NA	NA	NA	NA	NA	NA	NA	NA	NA	NA	NA	NA	M1404_00699	M1404_00699	495	hypothetical protein	2778	18	0.0403587	FALSE	2858	18	0.0403587	FALSE	0.100626	7.19548
NA	NA	NA	NA	NA	NA	NA	NA	NA	NA	NA	NA	NA	NA	NA	NA	NA	NA	NA	NA	NA	NA	NA	NA	NA	NA	NA	NA	NA	NA	NA	NA	NA	NA	NA	NA	M1404_00700	intA_1	1212	Prophage integrase IntA	3850	35	0.0320807	FALSE	3875	36	0.0329972	FALSE	0.0954447	8.08492
PmVP161_0642	PmVP161_0642	77	tRNA-Val	0	0	0	TRUE	0	0	0	TRUE	NA	NA	NA	NA	NA	0	0	0	TRUE	NA	NA	NA	NA	NA	1	1	0.0142857	TRUE	1.53475	0.969912	1	NA	NA	M1404_00701	M1404_00701	M1404_00701	77	tRNA-Val(gac)	0	0	0	TRUE	2	1	0.0142857	FALSE	2.35193	-1.10272
PmVP161_0641	pykA	1440	Pyruvate kinase II	4	3	0.00231482	TRUE	4	3	0.00231482	TRUE	-1.33624	1.80183	0.447166	NA	NA	4	4	0.00308642	TRUE	-1.08183	1.83287	0.439356	NA	NA	5	5	0.00385803	TRUE	-0.289879	2.01186	0.963067	NA	NA	M1404_00702	M1404_00702	pykA	1440	Pyruvate kinase II	1	1	0.000771605	TRUE	1	1	0.000771605	TRUE	0.0530457	-1.10257
PmVP161_0640	ydgJ	1047	putative oxidoreductase YdgJ	568	32	0.0339343	FALSE	776	35	0.0371156	FALSE	0.323523	7.30192	0.183013	FALSE	FALSE	760	30	0.0318134	FALSE	0.265238	7.27419	0.160599	FALSE	FALSE	807	40	0.0424178	FALSE	0.358101	7.32627	0.0504133	FALSE	FALSE	M1404_00703	M1404_00703	ydgJ	1053	putative oxidoreductase YdgJ	3989	15	0.0158228	FALSE	4759	16	0.0168776	FALSE	0.310348	7.82766
PmVP161_0639	mdtK	1395	Multidrug resistance protein MdtK	2309	53	0.0421975	FALSE	2902	48	0.0382166	FALSE	0.197035	9.26438	0.0357431	FALSE	FALSE	2982	53	0.0421975	FALSE	0.206918	9.27431	0.00181003	FALSE	FALSE	3187	49	0.0390127	FALSE	0.305206	9.32838	0.000159348	FALSE	FALSE	M1404_00704	M1404_00704	mdtK	1395	Multidrug resistance protein MdtK	1610	39	0.031051	FALSE	1899	40	0.0318471	FALSE	0.326662	6.58614
PmVP161_0638	ribC	615	Riboflavin synthase	1	1	0.00180505	TRUE	2	2	0.00361011	TRUE	0.203403	4.62254	0.769726	NA	NA	11	4	0.00722022	TRUE	0.215566	4.63312	0.618498	NA	NA	5	4	0.00722022	TRUE	0.455108	4.76413	0.290171	NA	NA	M1404_00705	M1404_00705	ribC	615	Riboflavin synthase	0	0	0	TRUE	3	2	0.00361011	TRUE	3.23154	-0.949937
PmVP161_0637	PmVP161_0637	585	hypothetical protein	863	15	0.028463	FALSE	1112	15	0.028463	FALSE	0.244116	7.85185	0.0426104	FALSE	FALSE	1101	15	0.028463	FALSE	0.194982	7.83001	0.0820712	FALSE	FALSE	1046	17	0.0322581	FALSE	0.128082	7.79392	0.355391	FALSE	FALSE	M1404_00706	M1404_00706	M1404_00706	585	hypothetical protein	237	10	0.0189753	FALSE	297	11	0.0208729	FALSE	0.408487	3.85298
PmVP161_0636	gmhA_1	588	Phosphoheptose isomerase	260	20	0.0377358	FALSE	236	14	0.0264151	FALSE	-0.252534	5.90706	0.552146	FALSE	FALSE	263	12	0.0226415	FALSE	-0.128494	5.96654	0.786011	FALSE	FALSE	228	15	0.0283019	FALSE	-0.33068	5.87274	0.40703	FALSE	FALSE	M1404_00707	M1404_00707	gmhA_1	588	Phosphoheptose isomerase	10	4	0.00754717	FALSE	6	3	0.00566038	TRUE	0.368697	7.20394
PmVP161_0635	PmVP161_0635	360	hypothetical protein	51	3	0.00925926	TRUE	55	5	0.0154321	FALSE	-0.0138452	3.82547	1	FALSE	FALSE	65	6	0.0185185	FALSE	0.187574	3.9227	0.76176	FALSE	FALSE	71	7	0.0216049	FALSE	0.340102	4.00092	0.573789	FALSE	FALSE	M1404_00708	M1404_00708	M1404_00708	360	hypothetical protein	147	3	0.00925926	FALSE	105	4	0.0123457	FALSE	-0.416664	2.80514
PmVP161_0634	lpoA	1713	Penicillin-binding protein activator LpoA	15	13	0.00843061	TRUE	8	6	0.00389105	TRUE	0.117142	8.71	0.403881	FALSE	NA	3	2	0.00129702	TRUE	0.0905039	8.69997	0.467426	FALSE	NA	14	10	0.00648508	TRUE	0.223131	8.77123	0.0320185	FALSE	NA	M1404_00709	M1404_00709	lpoA	1713	Penicillin-binding protein activator LpoA	3	1	0.000648508	TRUE	2	2	0.00129702	TRUE	0.647371	3.32185
PmVP161_0633	rsmI	846	Ribosomal RNA small subunit methyltransferase I	2487	15	0.019685	FALSE	2209	22	0.0288714	FALSE	-0.183226	9.55052	0.0275734	FALSE	FALSE	2250	25	0.0328084	FALSE	-0.222977	9.53412	9.74e-05	FALSE	FALSE	2282	19	0.0249344	FALSE	-0.193807	9.54876	0.0210607	FALSE	FALSE	M1404_00710	M1404_00710	rsmI	846	Ribosomal RNA small subunit methyltransferase I	871	14	0.0183727	FALSE	571	14	0.0183727	FALSE	-0.554539	5.23863
PmVP161_0632	pbpC	2358	Penicillin-binding protein 1C	6245	88	0.0414508	FALSE	7327	98	0.0461611	FALSE	0.108642	10.748	0.13216	FALSE	FALSE	7307	102	0.0480452	FALSE	0.0639482	10.7285	0.162876	FALSE	FALSE	7457	88	0.0414508	FALSE	0.0985534	10.7467	0.0544086	FALSE	FALSE	M1404_00711	M1404_00711	pbpC	2358	Penicillin-binding protein 1C	3070	60	0.0282619	FALSE	3362	60	0.0282619	FALSE	0.202231	7.7101
PmVP161_0631	asnS	1404	Asparagine--tRNA ligase	3	3	0.00237342	TRUE	4	3	0.00237342	TRUE	0.781096	1.53842	0.782688	NA	NA	5	3	0.00237342	TRUE	0.508538	1.46344	0.900801	NA	NA	7	5	0.0039557	TRUE	1.30123	1.68967	0.380431	NA	NA	M1404_00712	M1404_00712	asnS	1404	Asparagine--tRNA ligase	5	4	0.00316456	TRUE	2	1	0.000791139	TRUE	-0.593829	-0.687695
PmVP161_0630	mlc	1212	Protein mlc	671	47	0.0430797	FALSE	560	42	0.0384968	FALSE	-0.391447	7.31128	0.0498889	FALSE	FALSE	668	40	0.0366636	FALSE	-0.162429	7.41742	0.550029	FALSE	FALSE	657	46	0.0421632	FALSE	-0.172415	7.41375	0.440743	FALSE	FALSE	M1404_00713	M1404_00713	mlc	1212	Protein mlc	2122	43	0.0394134	FALSE	2102	45	0.0412466	FALSE	0.0668435	8.8542
PmVP161_0629	bioD1_1	735	ATP-dependent dethiobiotin synthetase BioD 1	4780	42	0.0634441	FALSE	5796	42	0.0634441	FALSE	0.13812	10.3406	0.0997907	FALSE	FALSE	5681	44	0.0664653	FALSE	0.0896871	10.3191	0.173848	FALSE	FALSE	5633	45	0.0679758	FALSE	0.0754469	10.312	0.289635	FALSE	FALSE	M1404_00714	M1404_00714	bioD1_1	735	ATP-dependent dethiobiotin synthetase BioD 1	4770	32	0.0483384	FALSE	5392	38	0.0574018	FALSE	0.236415	8.04883
PmVP161_0628	PmVP161_0628	615	hypothetical protein	1	1	0.00180505	TRUE	1	1	0.00180505	TRUE	-0.396381	6.67943	0.107166	NA	NA	1	1	0.00180505	TRUE	-0.203392	6.76859	0.283459	NA	NA	7	6	0.0108303	TRUE	-0.0490151	6.84554	0.920149	NA	NA	M1404_00715	M1404_00715	M1404_00715	615	hypothetical protein	0	0	0	TRUE	0	0	0	TRUE	0.0420696	-0.187108
PmVP161_0627	rplY	285	50S ribosomal protein L25	3	3	0.0116732	TRUE	1	1	0.00389105	TRUE	-1.31475	1.21674	0.858803	NA	NA	2	1	0.00389105	TRUE	-0.619071	1.27086	1	NA	NA	0	0	0	TRUE	-2.87514	1.13051	0.505781	NA	NA	M1404_00716	M1404_00716	rplY	285	50S ribosomal protein L25	1	1	0.00389105	TRUE	0	0	0	TRUE	-0.819615	2.62141
PmVP161_0626	PmVP161_0626	843	hypothetical protein	4822	50	0.0658762	FALSE	5466	56	0.0737813	FALSE	0.0591327	10.2432	0.56378	FALSE	FALSE	5671	53	0.0698287	FALSE	0.076071	10.2555	0.349377	FALSE	FALSE	5467	57	0.0750988	FALSE	0.0291032	10.2318	0.757379	FALSE	FALSE	M1404_00717	M1404_00717	M1404_00717	843	hypothetical protein	149	15	0.0197628	FALSE	134	16	0.0210804	FALSE	-0.296293	3.24889
PmVP161_0625	truA	795	tRNA pseudouridine synthase A	313	20	0.027933	FALSE	96	15	0.0209497	FALSE	-1.82595	5.8004	7.06e-16	FALSE	FALSE	110	13	0.0181564	FALSE	-1.52989	5.86377	3.4e-10	FALSE	FALSE	97	16	0.0223464	FALSE	-1.69329	5.8256	4.25e-12	FALSE	FALSE	M1404_00718	M1404_00718	truA	795	tRNA pseudouridine synthase A	4	2	0.0027933	TRUE	21	4	0.00558659	TRUE	2.33629	0.0856922
PmVP161_0624	accD	915	Acetyl-coenzyme A carboxylase carboxyl transferase subunit beta	2	2	0.00242718	TRUE	0	0	0	TRUE	-2.3716	1.0647	0.769726	NA	NA	3	2	0.00242718	TRUE	0.35395	1.27082	1	NA	NA	1	1	0.00121359	TRUE	-0.849975	1.13044	1	NA	NA	M1404_00719	M1404_00719	accD	915	Acetyl-coenzyme A carboxylase carboxyl transferase subunit beta	0	0	0	TRUE	0	0	0	TRUE	1.59669	-1.18543
PmVP161_0623	folC	1329	Dihydrofolate synthase/folylpolyglutamate synthase	3	3	0.00250627	TRUE	5	5	0.00417711	TRUE	-0.117774	2.0646	1	NA	NA	2	2	0.00167084	TRUE	-1.73006	1.73668	0.255065	NA	NA	13	8	0.00668338	TRUE	0.505928	2.2747	0.807291	NA	NA	M1404_00720	M1404_00720	folC	1329	Dihydrofolate synthase/folylpolyglutamate synthase	6	2	0.00167084	TRUE	1	1	0.000835422	TRUE	-0.863779	-0.629844
PmVP161_0622	pspA	651	Phosphoserine phosphatase 1	2875	21	0.0358362	FALSE	3288	25	0.0426621	FALSE	0.0733446	9.51556	0.599736	FALSE	FALSE	3426	24	0.0409556	FALSE	0.0964691	9.53133	0.237234	FALSE	FALSE	3359	23	0.0392491	FALSE	0.0696037	9.51761	0.477994	FALSE	FALSE	M1404_00721	M1404_00721	pspA	651	Phosphoserine phosphatase 1	554	20	0.0341297	FALSE	860	21	0.0358362	FALSE	0.686556	5.32925
PmVP161_0621	rluA_1	663	Ribosomal large subunit pseudouridine synthase A	1473	35	0.0586265	FALSE	1922	33	0.0552764	FALSE	0.260681	8.6331	0.0334889	FALSE	FALSE	1773	33	0.0552764	FALSE	0.10796	8.5555	0.383413	FALSE	FALSE	1906	29	0.0485762	FALSE	0.212593	8.6117	0.0898413	FALSE	FALSE	M1404_00722	M1404_00722	rluA_1	663	Dual-specificity RNA pseudouridine synthase RluA	1176	14	0.0234506	FALSE	1177	17	0.0284757	FALSE	0.243364	9.75215
PmVP161_0620	PmVP161_0620	519	hypothetical protein	3059	17	0.0363248	FALSE	3392	20	0.042735	FALSE	0.0247553	9.56734	0.929911	FALSE	FALSE	3634	17	0.0363248	FALSE	0.0806169	9.59977	0.255702	FALSE	FALSE	3678	18	0.0384615	FALSE	0.107535	9.61403	0.218994	FALSE	FALSE	M1404_00723	M1404_00723	M1404_00723	519	hypothetical protein	1030	20	0.042735	FALSE	955	17	0.0363248	FALSE	-0.127011	5.92876
PmVP161_0619	pheS	984	Phenylalanine--tRNA ligase alpha subunit	2	1	0.00112867	TRUE	1	1	0.00112867	TRUE	-0.824769	1.14265	1	NA	NA	4	4	0.00451467	TRUE	1.24098	1.46338	0.535713	NA	NA	2	2	0.00225734	TRUE	-0.121465	1.2044	1	NA	NA	M1404_00724	M1404_00724	pheS	984	Phenylalanine--tRNA ligase alpha subunit	2	1	0.00112867	TRUE	3	2	0.00225734	TRUE	0.0110795	-0.813124
PmVP161_0618	PmVP161_0618	450	hypothetical protein	71	9	0.0222222	FALSE	133	14	0.0345679	FALSE	0.756987	4.68057	0.0375791	FALSE	FALSE	109	12	0.0296296	FALSE	0.449728	4.50733	0.260584	FALSE	FALSE	103	13	0.0320988	FALSE	0.361148	4.45932	0.486959	FALSE	FALSE	M1404_00725	M1404_00725	M1404_00725	480	hypothetical protein	172	4	0.00925926	FALSE	121	5	0.0115741	FALSE	-0.445073	2.99663
PmVP161_0617	pheT	2388	Phenylalanine--tRNA ligase beta subunit	11	9	0.00418605	TRUE	8	8	0.00372093	TRUE	-0.784527	2.10434	0.588088	NA	NA	17	14	0.00651163	TRUE	0.220231	2.40204	0.987936	NA	FALSE	17	15	0.00697674	TRUE	0.381987	2.4673	0.832582	NA	FALSE	M1404_00726	M1404_00726	pheT	2388	Phenylalanine--tRNA ligase beta subunit	1	1	0.000465116	TRUE	0	0	0	TRUE	1.34401	-0.950266
PmVP161_0616	ihfA	297	Integration host factor subunit alpha	2	2	0.00746269	TRUE	1	1	0.00373134	TRUE	0.392707	4.2774	0.517891	NA	NA	0	0	0	TRUE	-0.0496382	4.05843	1	NA	NA	1	1	0.00373134	TRUE	-0.10766	4.03238	0.958052	NA	NA	M1404_00727	M1404_00727	ihfA	297	Integration host factor subunit alpha	0	0	0	TRUE	0	0	0	TRUE	2.30926	-1.10329
PmVP161_0615	mepS	516	Murein DD-endopeptidase MepS/Murein LD-carboxypeptidase	3651	21	0.0451613	FALSE	4687	22	0.0473118	FALSE	0.234139	9.93175	0.000364739	FALSE	FALSE	4644	22	0.0473118	FALSE	0.191785	9.91326	0.000988861	FALSE	FALSE	4637	23	0.0494624	FALSE	0.195466	9.91529	0.00343153	FALSE	FALSE	M1404_00728	M1404_00728	mepS	516	Murein DD-endopeptidase MepS/Murein LD-carboxypeptidase	137	12	0.0258065	FALSE	255	16	0.0344086	FALSE	0.941888	3.40243
PmVP161_0614	ybhK	927	Putative gluconeogenesis factor	1301	23	0.0275449	FALSE	1395	24	0.0287425	FALSE	-0.00671404	9.49386	1	FALSE	FALSE	1338	25	0.0299401	FALSE	0.0177168	9.50967	0.926981	FALSE	FALSE	1351	28	0.0335329	FALSE	0.0298582	9.51619	0.834928	FALSE	FALSE	M1404_00729	M1404_00729	ybhK	927	Putative gluconeogenesis factor	40152	38	0.045509	FALSE	37278	34	0.0407186	FALSE	-0.0529595	10.9682
PmVP161_0613	moaA	1014	GTP 3',8-cyclase	495	28	0.0306681	FALSE	630	29	0.0317634	FALSE	0.215087	7.05475	0.347655	FALSE	FALSE	649	31	0.033954	FALSE	0.230876	7.06806	0.258664	FALSE	FALSE	773	29	0.0317634	FALSE	0.484256	7.21262	0.00181798	FALSE	FALSE	M1404_00730	M1404_00730	moaA	1014	GTP 3',8-cyclase	28	7	0.00766703	FALSE	6	3	0.00328587	TRUE	-2.07647	0.370273
PmVP161_0612	moaC	477	Cyclic pyranopterin monophosphate synthase	135	16	0.0372093	FALSE	156	13	0.0302326	FALSE	0.0852523	5.15657	0.899307	FALSE	FALSE	150	12	0.027907	FALSE	-0.00828529	5.11221	1	FALSE	FALSE	210	9	0.0209302	FALSE	0.483206	5.37698	0.190135	FALSE	FALSE	M1404_00731	M1404_00731	moaC	477	Cyclic pyranopterin monophosphate synthase	51	4	0.00930233	FALSE	17	4	0.00930233	FALSE	-1.82739	1.33808
PmVP161_0611	moaD	246	Molybdopterin synthase sulfur carrier subunit	153	9	0.0405405	FALSE	167	8	0.036036	FALSE	0.00334471	5.28706	1	FALSE	FALSE	160	10	0.045045	FALSE	-0.0956448	5.24071	0.821279	FALSE	FALSE	187	5	0.0225225	FALSE	0.15827	5.36984	0.685331	FALSE	FALSE	M1404_00732	M1404_00732	moaD	246	Molybdopterin synthase sulfur carrier subunit	2	2	0.00900901	FALSE	1	1	0.0045045	TRUE	-0.680447	-1.02519
PmVP161_0610	moaE	453	Molybdopterin synthase catalytic subunit	20	3	0.00735294	TRUE	32	5	0.0122549	FALSE	0.54412	2.98173	0.546357	FALSE	FALSE	19	3	0.00735294	TRUE	-0.228627	2.65993	0.914363	FALSE	FALSE	28	3	0.00735294	TRUE	0.375005	2.90466	0.670935	FALSE	FALSE	M1404_00733	M1404_00733	moaE	453	Molybdopterin synthase catalytic subunit	42	3	0.00735294	FALSE	35	2	0.00490196	TRUE	-0.206306	1.26749
PmVP161_0609	aspC	1191	Aspartate aminotransferase	4344	57	0.0531716	FALSE	885	37	0.0345149	FALSE	-2.3901	9.42956	3.8e-35	TRUE	FALSE	1245	39	0.0363806	FALSE	-1.95879	9.50318	9.83e-21	FALSE	FALSE	1058	44	0.0410448	FALSE	-2.17546	9.46412	7.82e-14	TRUE	FALSE	M1404_00734	M1404_00734	aspC	1191	Aspartate aminotransferase	844	26	0.0242537	FALSE	15	11	0.0102612	FALSE	-5.78109	4.79326
PmVP161_0608	purK	1089	N5-carboxyaminoimidazole ribonucleotide synthase	1508	47	0.0479103	FALSE	258	20	0.0203874	FALSE	-2.65296	7.8139	6.37e-93	TRUE	FALSE	341	25	0.0254842	FALSE	-2.28585	7.85957	1.61e-55	TRUE	FALSE	439	26	0.0265036	FALSE	-1.94169	7.93296	9.14e-54	FALSE	FALSE	M1404_00735	M1404_00735	purK	1086	N5-carboxyaminoimidazole ribonucleotide synthase	1326	27	0.0276074	FALSE	22	11	0.0112474	FALSE	-5.83547	5.13523
PmVP161_0607	purE	501	N5-carboxyaminoimidazole ribonucleotide mutase	288	14	0.0310421	FALSE	31	6	0.0133038	FALSE	-3.37059	5.72333	3.46e-41	TRUE	FALSE	10	4	0.00886918	TRUE	-5.02631	5.61166	4.48e-83	TRUE	NA	47	7	0.0155211	TRUE	-2.81013	5.77458	7.1e-41	TRUE	FALSE	M1404_00736	M1404_00736	purE	501	N5-carboxyaminoimidazole ribonucleotide mutase	231	11	0.0243902	FALSE	0	0	0	TRUE	-7.2259	2.67472
PmVP161_0606	pepN	2610	Aminopeptidase N	8802	123	0.0523627	FALSE	8519	133	0.0566198	FALSE	-0.167096	10.9876	0.00536238	FALSE	FALSE	9013	121	0.0515113	FALSE	-0.122983	11.0117	0.00151052	FALSE	FALSE	8855	128	0.0544913	FALSE	-0.146001	11.0012	0.000513688	FALSE	FALSE	M1404_00737	M1404_00737	pepN	2610	Aminopeptidase N	32723	101	0.042997	FALSE	33501	95	0.0404427	FALSE	0.0903049	10.7451
PmVP161_0605	pyrD	1020	Dihydroorotate dehydrogenase (quinone)	1083	20	0.0217865	FALSE	1016	27	0.0294118	FALSE	-0.148555	8.0855	0.332144	FALSE	FALSE	1212	29	0.0315904	FALSE	0.0769551	8.20206	0.603761	FALSE	FALSE	1138	22	0.0239651	FALSE	-0.0276646	8.1483	0.934427	FALSE	FALSE	M1404_00738	M1404_00738	pyrD	1020	Dihydroorotate dehydrogenase (quinone)	22569	21	0.0228758	FALSE	23941	18	0.0196078	FALSE	0.140769	10.2398
PmVP161_0604	yciV	834	5'-3' exoribonuclease	2765	42	0.0559254	FALSE	3423	41	0.0545939	FALSE	0.170338	9.51157	0.0580713	FALSE	FALSE	3392	43	0.057257	FALSE	0.129151	9.49388	0.12269	FALSE	FALSE	3191	42	0.0559254	FALSE	0.0505702	9.45302	0.620027	FALSE	FALSE	M1404_00739	M1404_00739	yciV	834	5'-3' exoribonuclease	61981	20	0.0266312	FALSE	68661	17	0.0226365	FALSE	0.19925	11.7243
PmVP161_0603	topA_1	2607	DNA topoisomerase 1	19	9	0.00383468	TRUE	9	5	0.00213038	TRUE	-1.35298	3.33882	0.00475751	FALSE	NA	8	6	0.00255646	TRUE	-1.8606	3.21928	9.77e-05	FALSE	NA	12	8	0.00340861	TRUE	-1.52387	3.29288	0.00208561	FALSE	NA	M1404_00740	M1404_00740	topA_1	2607	DNA topoisomerase 1	4	3	0.00127823	TRUE	0	0	0	TRUE	-0.811231	-0.813108
PmVP161_0602	PmVP161_0602	279	hypothetical protein	69	8	0.031746	FALSE	33	3	0.0119048	FALSE	-1.23494	3.81512	0.00180983	FALSE	FALSE	41	3	0.0119048	TRUE	-0.962662	3.89063	0.00979882	FALSE	FALSE	33	3	0.0119048	TRUE	-1.26337	3.80268	0.0103027	FALSE	FALSE	M1404_00741	M1404_00741	M1404_00741	279	hypothetical protein	349	1	0.00396825	TRUE	317	1	0.00396825	TRUE	-0.106599	4.13553
PmVP161_0601	PmVP161_0601	393	hypothetical protein	233	6	0.0169492	FALSE	151	5	0.0141243	FALSE	-0.570371	5.81609	0.00898826	FALSE	FALSE	167	8	0.0225989	FALSE	-0.389714	5.89135	0.0953376	FALSE	FALSE	142	10	0.0282486	FALSE	-0.729053	5.75273	0.000230583	FALSE	FALSE	M1404_00742	M1404_00742	M1404_00742	393	hypothetical protein	20	7	0.019774	FALSE	15	4	0.0112994	FALSE	0.0397531	0.508346
PmVP161_0600	yqjD	312	putative protein YqjD	4	2	0.00711744	TRUE	22	5	0.0177936	FALSE	2.20468	2.2862	0.0825806	NA	FALSE	11	5	0.0177936	FALSE	1.20709	1.83256	0.325963	NA	NA	16	7	0.024911	FALSE	1.81941	2.09158	0.0986671	NA	FALSE	M1404_00743	M1404_00743	yqjD	312	putative protein YqjD	0	0	0	TRUE	11	1	0.00355872	TRUE	4.52517	-0.518054
PmVP161_0599	sbcB	1428	Exodeoxyribonuclease I	5	3	0.00233281	TRUE	3	3	0.00233281	TRUE	-1.00286	1.53868	0.774488	NA	NA	9	6	0.00466563	TRUE	0.541762	1.87845	0.812565	NA	NA	8	7	0.00544324	TRUE	0.243746	1.78933	0.94649	NA	NA	M1404_00744	M1404_00744	sbcB	1428	Exodeoxyribonuclease I	4979	11	0.00855366	FALSE	4275	9	0.00699844	FALSE	-0.163392	7.90439
PmVP161_0598	PmVP161_0598	867	hypothetical protein	2238	28	0.0358515	FALSE	2262	21	0.0268886	FALSE	-0.107031	9.03824	0.511278	FALSE	FALSE	2267	22	0.028169	FALSE	-0.140725	9.02438	0.0918384	FALSE	FALSE	2233	27	0.0345711	FALSE	-0.158618	9.01665	0.231945	FALSE	FALSE	M1404_00745	M1404_00745	M1404_00745	867	hypothetical protein	555	24	0.0307298	FALSE	492	13	0.0166453	FALSE	0.116111	4.9383
PmVP161_0596	mukB	4482	Chromosome partition protein MukB	9	8	0.00198314	TRUE	3	3	0.000743679	TRUE	0.161392	4.52347	0.842535	NA	NA	7	7	0.00173525	TRUE	0.153799	4.52211	0.758512	NA	NA	25	19	0.00470996	TRUE	0.497521	4.70792	0.139634	NA	FALSE	M1404_00746	M1404_00746	mukB	4488	Chromosome partition protein MukB	8	4	0.000990099	TRUE	8	5	0.00123762	TRUE	0.0652949	-0.272575
PmVP161_0595	mukE	732	Chromosome partition protein MukE	0	0	0	TRUE	0	0	0	TRUE	NA	NA	NA	NA	NA	0	0	0	TRUE	1.53311	0.965955	1	NA	NA	3	3	0.00455235	TRUE	2.74414	1.13033	0.509844	NA	NA	M1404_00747	M1404_00747	mukE	732	Chromosome partition protein MukE	1	1	0.00151745	TRUE	3	2	0.0030349	TRUE	0.059492	-0.813965
PmVP161_0594	mukF	1326	Chromosome partition protein MukF	3	3	0.00251256	TRUE	2	2	0.00167504	TRUE	-0.0139591	6.75692	1	NA	NA	2	2	0.00167504	TRUE	0.0440835	6.78966	0.911996	NA	NA	16	13	0.0108878	TRUE	0.211393	6.8793	0.364124	NA	FALSE	M1404_00748	M1404_00748	mukF	1326	Chromosome partition protein MukF	1	1	0.000837521	TRUE	10	2	0.00167504	TRUE	1.49331	-0.103548
PmVP161_0593	ttcA	939	tRNA-cytidine(32) 2-sulfurtransferase	1746	36	0.0425532	FALSE	2041	41	0.0484634	FALSE	0.0620814	8.89573	0.697319	FALSE	FALSE	2135	45	0.0531915	FALSE	0.0817771	8.90972	0.456893	FALSE	FALSE	2115	42	0.0496454	FALSE	0.0805134	8.90929	0.493151	FALSE	FALSE	M1404_00749	M1404_00749	ttcA	939	tRNA-cytidine(32) 2-sulfurtransferase	866	28	0.0330969	FALSE	1043	25	0.0295508	FALSE	0.31614	5.64025
PmVP161_0592	msrA	525	Peptide methionine sulfoxide reductase MsrA	148	8	0.0169133	FALSE	175	7	0.0147992	FALSE	0.202293	6.01496	0.630062	FALSE	FALSE	201	12	0.02537	FALSE	0.285149	6.06471	0.206591	FALSE	FALSE	221	12	0.02537	FALSE	0.356482	6.10467	0.0866759	FALSE	FALSE	M1404_00750	M1404_00750	msrA	525	Peptide methionine sulfoxide reductase MsrA	146	10	0.0211416	FALSE	275	11	0.0232558	FALSE	0.971569	3.63036
PmVP161_0590	rplT	354	50S ribosomal protein L20	0	0	0	TRUE	0	0	0	TRUE	NA	NA	NA	NA	NA	1	1	0.0031348	TRUE	3.09951	1.20034	0.310982	NA	NA	0	0	0	TRUE	3.8397	1.40587	0.0967874	NA	NA	M1404_00751	M1404_00751	rplT	354	50S ribosomal protein L20	1	1	0.0031348	TRUE	0	0	0	TRUE	0.0203208	-1.10292
PmVP161_0589	rpmI	198	50S ribosomal protein L35	2	1	0.00558659	TRUE	0	0	0	TRUE	-2.37267	1.06471	0.769726	NA	NA	0	0	0	TRUE	-2.38817	1.04849	0.719624	NA	NA	1	1	0.00558659	TRUE	-0.84917	1.13046	1	NA	NA	M1404_00752	M1404_00752	rpmI	198	50S ribosomal protein L35	0	0	0	TRUE	0	0	0	TRUE	NA	NA
PmVP161_0588	infC	465	Translation initiation factor IF-3	0	0	0	TRUE	1	1	0.00238663	TRUE	0.820002	2.87179	0.588538	NA	NA	0	0	0	TRUE	-0.0757978	2.49321	1	NA	NA	1	1	0.00238663	TRUE	0.29397	2.63725	0.905716	NA	NA	M1404_00753	M1404_00753	infC	465	Translation initiation factor IF-3	0	0	0	TRUE	0	0	0	TRUE	NA	NA
NA	NA	NA	NA	NA	NA	NA	NA	NA	NA	NA	NA	NA	NA	NA	NA	NA	NA	NA	NA	NA	NA	NA	NA	NA	NA	NA	NA	NA	NA	NA	NA	NA	NA	NA	NA	M1404_00754	yeaD_2	825	Putative glucose-6-phosphate 1-epimerase	1546	29	0.039031	FALSE	1735	27	0.0363392	FALSE	0.209553	6.43011
NA	NA	NA	NA	NA	NA	NA	NA	NA	NA	NA	NA	NA	NA	NA	NA	NA	NA	NA	NA	NA	NA	NA	NA	NA	NA	NA	NA	NA	NA	NA	NA	NA	NA	NA	NA	M1404_00755	chuR_1	1134	Anaerobic sulfatase-maturating enzyme	5988	32	0.0313418	FALSE	6615	33	0.0323213	FALSE	0.199771	8.36186
PmVP161_0587	fnr_1	597	Anaerobic regulatory protein	811	27	0.0501859	FALSE	850	32	0.0594796	FALSE	-0.0295014	7.63369	0.967424	FALSE	FALSE	836	31	0.0576208	FALSE	-0.0896866	7.60641	0.650422	FALSE	FALSE	785	30	0.0557621	FALSE	-0.155124	7.575	0.31037	FALSE	FALSE	M1404_00756	M1404_00756	M1404_00756	594	Transcriptional regulator LdrP	30089	39	0.0728972	FALSE	30316	34	0.0635514	FALSE	0.0654974	10.6112
NA	NA	NA	NA	NA	NA	NA	NA	NA	NA	NA	NA	NA	NA	NA	NA	NA	NA	NA	NA	NA	NA	NA	NA	NA	NA	NA	NA	NA	NA	NA	NA	NA	NA	NA	NA	M1404_00757	M1404_00757	1446	Multifunctional alkaline phosphatase superfamily protein	6382	45	0.0345622	FALSE	6842	36	0.0276498	FALSE	0.143397	8.46335
NA	NA	NA	NA	NA	NA	NA	NA	NA	NA	NA	NA	NA	NA	NA	NA	NA	NA	NA	NA	NA	NA	NA	NA	NA	NA	NA	NA	NA	NA	NA	NA	NA	NA	NA	NA	M1404_00758	yidK	1680	putative symporter YidK	11481	61	0.0403439	FALSE	11781	64	0.042328	FALSE	0.094289	9.24929
PmVP161_0586	PmVP161_0586	801	hypothetical protein	4064	43	0.0596394	FALSE	4299	45	0.0624133	FALSE	-0.0455742	9.93586	0.689147	FALSE	FALSE	4420	46	0.0638003	FALSE	-0.0429824	9.94037	0.618498	FALSE	FALSE	4550	47	0.0651872	FALSE	0.00367959	9.96422	1	FALSE	FALSE	M1404_00759	M1404_00759	M1404_00759	801	hypothetical protein	1144	37	0.0513176	FALSE	1022	29	0.0402219	FALSE	-0.121419	6.12508
PmVP161_0585	thrS	1932	Threonine--tRNA ligase	6	5	0.00287522	TRUE	6	5	0.00287522	TRUE	-0.882381	3.6507	0.0651298	NA	NA	7	5	0.00287522	TRUE	-1.24683	3.53755	0.00485092	NA	NA	3	3	0.00172513	TRUE	-1.18818	3.55595	0.0111168	NA	NA	M1404_00760	M1404_00760	thrS	1932	Threonine--tRNA ligase	2	2	0.00115009	TRUE	2	2	0.00115009	TRUE	0.553331	-0.880118
PmVP161_0584	hbpA	1596	Heme-binding protein A	4	3	0.00208768	TRUE	1	1	0.000695894	TRUE	-0.951086	1.35425	0.905714	NA	NA	4	3	0.00208768	TRUE	-0.142075	1.46351	1	NA	NA	9	8	0.00556715	TRUE	1.33195	1.88227	0.331782	NA	NA	M1404_00761	M1404_00761	hbpA	1596	Heme-binding protein A	2	2	0.00139179	TRUE	7	4	0.00278358	TRUE	0.0300267	-0.365009
NA	NA	NA	NA	NA	NA	NA	NA	NA	NA	NA	NA	NA	NA	NA	NA	NA	NA	NA	NA	NA	NA	NA	NA	NA	NA	NA	NA	NA	NA	NA	NA	NA	NA	NA	NA	M1404_00762	M1404_00762	1371	hypothetical protein	3324	45	0.0364668	FALSE	3430	45	0.0364668	FALSE	-0.0503201	8.2357
NA	NA	NA	NA	NA	NA	NA	NA	NA	NA	NA	NA	NA	NA	NA	NA	NA	NA	NA	NA	NA	NA	NA	NA	NA	NA	NA	NA	NA	NA	NA	NA	NA	NA	NA	NA	M1404_00763	M1404_00763	420	hypothetical protein	12501	22	0.0582011	FALSE	13050	25	0.0661376	FALSE	0.116863	9.37005
NA	NA	NA	NA	NA	NA	NA	NA	NA	NA	NA	NA	NA	NA	NA	NA	NA	NA	NA	NA	NA	NA	NA	NA	NA	NA	NA	NA	NA	NA	NA	NA	NA	NA	NA	NA	M1404_00764	M1404_00764	597	hypothetical protein	2385	30	0.0557621	FALSE	2392	31	0.0576208	FALSE	0.0541896	6.95469
PmVP161_0582	putA	3597	Bifunctional protein PutA	7530	109	0.0336628	FALSE	8742	113	0.0348981	FALSE	0.086002	10.9001	0.279358	FALSE	FALSE	9110	128	0.0395306	FALSE	0.112916	10.9179	0.0284588	FALSE	FALSE	9258	123	0.0379864	FALSE	0.138153	10.9313	0.0101611	FALSE	FALSE	M1404_00765	M1404_00765	putA	3597	Bifunctional protein PutA	22084	120	0.0370599	FALSE	23317	123	0.0379864	FALSE	0.148488	10.2244
PmVP161_0581	putP_2	1503	Sodium/proline symporter	2558	44	0.0325203	FALSE	2623	49	0.0362158	FALSE	-0.0978064	9.25867	0.450219	FALSE	FALSE	2700	51	0.037694	FALSE	-0.0820866	9.26923	0.302936	FALSE	FALSE	2751	46	0.0339985	FALSE	-0.0484484	9.28648	0.704202	FALSE	FALSE	M1404_00766	M1404_00766	putP_1	1503	Sodium/proline symporter	28282	52	0.0384331	FALSE	32046	49	0.0362158	FALSE	0.231406	10.6187
PmVP161_0580	PmVP161_0580	867	putative ketoamine kinase	1203	42	0.0537772	FALSE	1452	36	0.0460947	FALSE	0.0245315	8.70704	0.952328	FALSE	FALSE	1450	36	0.0460947	FALSE	-0.0173801	8.68904	0.942729	FALSE	FALSE	1407	41	0.0524968	FALSE	-0.0320985	8.68212	0.869154	FALSE	FALSE	M1404_00767	M1404_00767	M1404_00767	867	putative ketoamine kinase	55916	30	0.0384123	FALSE	64489	25	0.0320102	FALSE	0.259636	11.6103
PmVP161_0579	ompA_1	819	Outer membrane protein A	5529	47	0.0636856	FALSE	5415	41	0.0555556	FALSE	-0.152147	10.3177	0.174818	FALSE	FALSE	6090	45	0.0609756	FALSE	-0.0207469	10.385	0.853806	FALSE	FALSE	5791	46	0.0623306	FALSE	-0.086427	10.3529	0.22589	FALSE	FALSE	M1404_00768	M1404_00768	ompA_2	819	Outer membrane protein A	1203	39	0.0528455	FALSE	1434	44	0.0596206	FALSE	0.285387	6.09719
PmVP161_0578	sohB	1062	putative protease SohB	1767	36	0.0376569	FALSE	2007	33	0.0345188	FALSE	0.059239	9.65224	0.67543	FALSE	FALSE	1935	44	0.0460251	FALSE	0.00992054	9.63063	0.987936	FALSE	FALSE	1996	33	0.0345188	FALSE	0.0343598	9.64347	0.818525	FALSE	FALSE	M1404_00769	M1404_00769	sohB	1062	putative protease SohB	3541	26	0.0271967	FALSE	3919	29	0.0303347	FALSE	0.109228	8.87969
PmVP161_0577	trpE	1551	Anthranilate synthase component 1	7506	65	0.0465616	FALSE	8413	77	0.0551576	FALSE	0.0417237	10.8675	0.720334	FALSE	FALSE	8795	62	0.0444126	FALSE	0.0701409	10.8856	0.274975	FALSE	FALSE	8712	70	0.0501433	FALSE	0.0610755	10.8812	0.493489	FALSE	FALSE	M1404_00770	M1404_00770	trpE	1551	Anthranilate synthase component 1	72039	58	0.0415473	FALSE	76989	72	0.0515759	FALSE	0.150729	11.9138
PmVP161_0576	trpG	588	Anthranilate synthase component 2	4442	36	0.0679245	FALSE	4933	34	0.0641509	FALSE	0.028293	10.0911	0.848201	FALSE	FALSE	5152	38	0.0716981	FALSE	0.0537257	10.1077	0.538311	FALSE	FALSE	5084	42	0.0792453	FALSE	0.0414255	10.1017	0.638636	FALSE	FALSE	M1404_00771	M1404_00771	trpG	588	Anthranilate synthase component 2	576	17	0.0320755	FALSE	559	22	0.0415094	FALSE	0.0165318	4.898
PmVP161_0575	PmVP161_0575	885	hypothetical protein	1666	23	0.0288582	FALSE	2212	30	0.0376412	FALSE	0.314669	8.93228	0.00637515	FALSE	FALSE	2124	29	0.0363864	FALSE	0.198428	8.87333	0.0116799	FALSE	FALSE	2258	27	0.033877	FALSE	0.298721	8.92849	0.00222741	FALSE	FALSE	M1404_00772	M1404_00772	M1404_00772	885	hypothetical protein	150546	33	0.0414053	FALSE	158105	39	0.0489335	FALSE	0.124226	12.9638
PmVP161_0574	trpGD	1002	Bifunctional protein TrpGD	1500	29	0.0321508	FALSE	1751	37	0.04102	FALSE	0.101342	8.57135	0.447026	FALSE	FALSE	1773	32	0.0354767	FALSE	0.0796622	8.56398	0.467426	FALSE	FALSE	1789	26	0.0288248	FALSE	0.10486	8.57731	0.542491	FALSE	FALSE	M1404_00773	M1404_00773	trpGD	1002	Bifunctional protein TrpGD	2769	23	0.0254989	FALSE	2870	27	0.0299335	FALSE	0.121848	7.24034
PmVP161_0573	trpC	1410	Tryptophan biosynthesis protein TrpCF	3653	63	0.0496454	FALSE	4054	61	0.0480693	FALSE	0.0263044	9.80945	0.906559	FALSE	FALSE	4058	65	0.0512214	FALSE	-0.0075355	9.79585	1	FALSE	FALSE	3936	70	0.0551615	FALSE	-0.0448427	9.77754	0.716939	FALSE	FALSE	M1404_00774	M1404_00774	trpC	1410	Tryptophan biosynthesis protein TrpCF	3802	47	0.037037	FALSE	4181	41	0.0323089	FALSE	0.193287	7.69771
PmVP161_0572	ydfG	759	NADP-dependent 3-hydroxy acid dehydrogenase YdfG	1103	22	0.0321637	FALSE	1266	25	0.0365497	FALSE	0.082557	8.11656	0.747682	FALSE	FALSE	1282	21	0.0307018	FALSE	0.0561215	8.10697	0.774138	FALSE	FALSE	1400	21	0.0307018	FALSE	0.190377	8.17843	0.262389	FALSE	FALSE	M1404_00775	M1404_00775	ydfG	759	NADP-dependent 3-hydroxy acid dehydrogenase YdfG	829	24	0.0350877	FALSE	932	20	0.0292398	FALSE	0.233489	5.52797
PmVP161_0571	trpB	1209	Tryptophan synthase beta chain	1764	35	0.0321396	FALSE	1939	33	0.030303	FALSE	0.0124636	8.75534	1	FALSE	FALSE	1826	32	0.0293848	FALSE	-0.110592	8.69684	0.399314	FALSE	FALSE	1844	30	0.0275482	FALSE	-0.0888096	8.70825	0.60066	FALSE	FALSE	M1404_00776	M1404_00776	trpB	1209	Tryptophan synthase beta chain	162025	36	0.0330579	FALSE	186091	36	0.0330579	FALSE	0.251923	13.139
PmVP161_0570	trpA	807	Tryptophan synthase alpha chain	256	12	0.0165062	FALSE	272	17	0.0233838	FALSE	-0.0344767	5.98238	1	FALSE	FALSE	249	15	0.0206327	FALSE	-0.200383	5.90417	0.497576	FALSE	FALSE	279	16	0.0220083	FALSE	-0.0286209	5.9885	0.998938	FALSE	FALSE	M1404_00777	M1404_00777	trpA	807	Tryptophan synthase alpha chain	1832	22	0.0302613	FALSE	1321	27	0.0371389	FALSE	-0.418698	6.34989
PmVP161_0569	tdhA	2229	TonB-dependent heme receptor A	17185	139	0.0692576	FALSE	19801	135	0.0672646	FALSE	0.07444	12.1772	0.331226	FALSE	FALSE	20072	128	0.0637768	FALSE	0.0590385	12.1728	0.174526	FALSE	FALSE	20202	134	0.0667663	FALSE	0.0696517	12.1786	0.22952	FALSE	FALSE	M1404_00778	M1404_00778	tdhA_1	1635	TonB-dependent heme receptor A	3781	58	0.0394022	FALSE	4326	66	0.044837	FALSE	0.180552	7.88166
NA	NA	NA	NA	NA	NA	NA	NA	NA	NA	NA	NA	NA	NA	NA	NA	NA	NA	NA	NA	NA	NA	NA	NA	NA	NA	NA	NA	NA	NA	NA	NA	NA	NA	NA	NA	M1404_00779	tdhA_2	477	TonB-dependent heme receptor A	3536	26	0.0604651	FALSE	3629	23	0.0534884	FALSE	0.0786106	7.53572
PmVP161_0568	can	690	Carbonic anhydrase 2	1	1	0.00161031	TRUE	0	0	0	TRUE	-2.37309	1.06471	0.769726	NA	NA	1	1	0.00161031	TRUE	-0.12843	1.20046	1	NA	NA	4	4	0.00644122	TRUE	0.718106	1.34187	0.890136	NA	NA	M1404_00780	M1404_00780	can	690	Carbonic anhydrase 2	4	2	0.00322061	TRUE	0	0	0	TRUE	-1.92521	-0.517816
PmVP161_0567	PmVP161_0567	858	hypothetical protein	303	22	0.0284605	FALSE	513	23	0.0297542	FALSE	0.0517058	7.26733	0.952328	FALSE	FALSE	446	22	0.0284605	FALSE	-0.00489105	7.24266	1	FALSE	FALSE	514	19	0.0245796	FALSE	0.0774617	7.28573	0.7952	FALSE	FALSE	M1404_00781	M1404_00781	M1404_00781	858	hypothetical protein	5888	25	0.0323415	FALSE	6964	24	0.0310479	FALSE	0.183013	12.2518
PmVP161_0566	trxB	954	Thioredoxin reductase	4	2	0.00232829	TRUE	7	5	0.00582072	TRUE	0.624322	1.64943	0.804064	NA	NA	9	5	0.00582072	TRUE	1.07499	1.78528	0.401173	NA	NA	11	5	0.00582072	TRUE	1.3322	1.88226	0.338816	NA	NA	M1404_00782	M1404_00782	trxB	954	Thioredoxin reductase	1	1	0.00116414	TRUE	2	1	0.00116414	TRUE	1.63303	-0.879825
PmVP161_0565	cydD_1	1764	ATP-binding/permease protein CydD	6	4	0.00251889	TRUE	2	2	0.00125945	TRUE	-1.48463	1.4798	0.591314	NA	NA	6	5	0.00314862	TRUE	-0.147601	1.68588	1	NA	NA	4	4	0.00251889	TRUE	-0.670042	1.58298	0.932338	NA	NA	M1404_00783	M1404_00783	cydD_1	1764	ATP-binding/permease protein CydD	2	1	0.000629723	TRUE	3	2	0.00125945	TRUE	0.516384	-0.88031
PmVP161_0564	msbA_1	1731	Lipid A export ATP-binding/permease protein MsbA	8	7	0.00449294	TRUE	7	7	0.00449294	TRUE	0.75642	3.71388	0.192058	NA	NA	3	3	0.00192555	TRUE	0.719938	3.69814	0.204469	NA	NA	10	7	0.00449294	TRUE	0.581821	3.62337	0.429811	NA	NA	M1404_00784	M1404_00784	msbA_2	1731	Lipid A export ATP-binding/permease protein MsbA	0	0	0	TRUE	7	4	0.00256739	TRUE	0.165606	2.35828
PmVP161_0563	tesB	879	Acyl-CoA thioesterase 2	171	14	0.0176768	FALSE	198	9	0.0113636	TRUE	0.0976944	6.53422	0.770359	FALSE	FALSE	218	11	0.0138889	TRUE	0.241141	6.6154	0.173848	FALSE	FALSE	197	11	0.0138889	TRUE	0.202521	6.59408	0.438084	FALSE	FALSE	M1404_00785	M1404_00785	tesB	879	Acyl-CoA thioesterase 2	2270	18	0.0227273	FALSE	1892	18	0.0227273	FALSE	-0.171861	6.87741
PmVP161_0562	PmVP161_0562	864	hypothetical protein	2693	27	0.0347044	FALSE	3003	25	0.0321337	FALSE	-0.0730158	10.0261	0.455081	FALSE	FALSE	3009	30	0.0385604	FALSE	-0.117112	10.0075	0.0413506	FALSE	FALSE	3252	28	0.0359897	FALSE	-0.0298941	10.051	0.750277	FALSE	FALSE	M1404_00786	M1404_00786	M1404_00786	864	hypothetical protein	859	25	0.0321337	FALSE	953	23	0.029563	FALSE	0.0342929	5.9667
PmVP161_0561	rlmM	1098	Ribosomal RNA large subunit methyltransferase M	3696	51	0.0515672	FALSE	4121	51	0.0515672	FALSE	0.0440445	9.97357	0.720334	FALSE	FALSE	4187	49	0.049545	FALSE	0.0195466	9.96464	0.821721	FALSE	FALSE	4153	45	0.0455005	FALSE	0.0125066	9.96136	0.945342	FALSE	FALSE	M1404_00787	M1404_00787	rlmM	1098	Ribosomal RNA large subunit methyltransferase M	11049	42	0.0424671	FALSE	11166	43	0.0434783	FALSE	0.0811547	9.18315
PmVP161_0560	gcvA	882	Glycine cleavage system transcriptional activator	5429	42	0.0528967	FALSE	5635	46	0.0579345	FALSE	-0.0853961	10.4339	0.447472	FALSE	FALSE	6217	48	0.0604534	FALSE	0.0290502	10.4943	0.706529	FALSE	FALSE	6206	46	0.0579345	FALSE	0.0236102	10.4919	0.840731	FALSE	FALSE	M1404_00788	M1404_00788	gcvA	882	Glycine cleavage system transcriptional activator	70	13	0.0163728	FALSE	130	14	0.0176322	FALSE	0.862571	2.55186
PmVP161_0559	ilvE	1023	Branched-chain-amino-acid aminotransferase	2258	35	0.0380022	FALSE	2500	33	0.0358306	FALSE	0.0564424	9.37053	0.777986	FALSE	FALSE	2465	34	0.0369164	FALSE	-0.0163957	9.33682	0.959487	FALSE	FALSE	2545	40	0.0434311	FALSE	0.0120201	9.35171	0.990522	FALSE	FALSE	M1404_00789	M1404_00789	ilvE	1023	Branched-chain-amino-acid aminotransferase	4224	34	0.0369164	FALSE	4510	31	0.0336591	FALSE	0.177981	14.188
PmVP161_0558	codA	1263	Cytosine deaminase	6898	56	0.0492524	FALSE	5688	50	0.0439754	FALSE	-0.40241	10.5279	6.52e-11	FALSE	FALSE	5843	52	0.0457344	FALSE	-0.399278	10.5313	2.36e-15	FALSE	FALSE	5697	48	0.0422164	FALSE	-0.429101	10.5194	4.96e-16	FALSE	FALSE	M1404_00790	M1404_00790	codA	1263	Cytosine deaminase	8604	34	0.0299033	FALSE	9837	30	0.0263852	FALSE	0.23008	8.98523
PmVP161_0557	codB	1227	Cytosine permease	6845	65	0.0588235	FALSE	7702	70	0.0633484	FALSE	0.0503455	10.8892	0.597137	FALSE	FALSE	8139	64	0.0579186	FALSE	0.104847	10.921	0.0113269	FALSE	FALSE	8137	69	0.0624434	FALSE	0.0980443	10.9177	0.166366	FALSE	FALSE	M1404_00791	M1404_00791	codB	1227	Cytosine permease	11184	72	0.0651584	FALSE	11223	60	0.0542986	FALSE	0.0777825	9.22368
PmVP161_0556	aroG	1086	Phospho-2-dehydro-3-deoxyheptonate aldolase, Phe-sensitive	161	6	0.00613497	TRUE	75	14	0.0143149	FALSE	-1.15704	5.22461	9.58e-06	FALSE	FALSE	68	11	0.0112474	TRUE	-1.27919	5.18063	8.77e-08	FALSE	FALSE	68	5	0.00511247	TRUE	-1.25843	5.18973	4.92e-09	FALSE	FALSE	M1404_00792	M1404_00792	aroG	1086	Phospho-2-dehydro-3-deoxyheptonate aldolase, Phe-sensitive	92	11	0.0112474	FALSE	78	14	0.0143149	FALSE	-0.0562032	3.00654
PmVP161_0555	lolE	1254	Lipoprotein-releasing system transmembrane protein LolE	6	5	0.0044287	TRUE	7	5	0.0044287	TRUE	0.62188	2.02379	0.668096	NA	NA	7	6	0.00531444	TRUE	0.470226	1.96593	0.849487	NA	NA	3	2	0.00177148	TRUE	-0.344714	1.7405	1	NA	NA	M1404_00793	M1404_00793	lolE	1254	Lipoprotein-releasing system transmembrane protein LolE	5	3	0.00265722	TRUE	1	1	0.00088574	TRUE	-1.85307	-0.813369
PmVP161_0554	lolD_2	684	Lipoprotein-releasing system ATP-binding protein LolD	0	0	0	TRUE	1	1	0.00162338	TRUE	1.548	0.982149	1	NA	NA	0	0	0	TRUE	NA	NA	NA	NA	NA	11	7	0.0113636	TRUE	4.4512	1.63704	0.0149069	NA	NA	M1404_00794	M1404_00794	lolD_1	684	Lipoprotein-releasing system ATP-binding protein LolD	2	2	0.00324675	TRUE	1	1	0.00162338	TRUE	-0.70462	-1.02475
PmVP161_0553	lolC	1191	Lipoprotein-releasing system transmembrane protein LolC	7	5	0.00466418	TRUE	1	1	0.000932836	TRUE	-0.122674	7.00423	0.578502	NA	NA	2	2	0.00186567	TRUE	0.102927	7.12199	0.570134	NA	NA	3	3	0.00279851	TRUE	0.0293642	7.08333	0.983026	NA	NA	M1404_00795	M1404_00795	lolC	1191	Lipoprotein-releasing system transmembrane protein LolC	3	2	0.00186567	TRUE	5	2	0.00186567	TRUE	-0.329344	0.11942
PmVP161_0552	PmVP161_0552	951	Putative 2-hydroxyacid dehydrogenase	3170	53	0.0619159	FALSE	3423	51	0.0595794	FALSE	-0.104029	9.89685	0.241895	FALSE	FALSE	3423	54	0.0630841	FALSE	-0.152772	9.87609	0.00807925	FALSE	FALSE	3354	52	0.0607477	FALSE	-0.148446	9.87895	0.0516028	FALSE	FALSE	M1404_00796	M1404_00796	M1404_00796	951	Putative 2-hydroxyacid dehydrogenase	78544	40	0.046729	FALSE	80076	33	0.0385514	FALSE	0.081028	12.0449
PmVP161_0551	kdsA	855	2-dehydro-3-deoxyphosphooctonate aldolase	3	2	0.0025974	TRUE	7	5	0.00649351	TRUE	0.988675	1.59497	0.658329	NA	NA	6	2	0.0025974	TRUE	0.749862	1.52231	0.749588	NA	NA	5	4	0.00519481	TRUE	0.963574	1.58283	0.652572	NA	NA	M1404_00797	M1404_00797	kdsA	855	2-dehydro-3-deoxyphosphooctonate aldolase	2	1	0.0012987	TRUE	0	0	0	TRUE	-2.32517	-1.10275
PmVP161_0550	PmVP161_0550	795	hypothetical protein	919	26	0.0363128	FALSE	570	25	0.0349162	FALSE	-0.654185	7.76859	4.4e-11	FALSE	FALSE	620	28	0.0391061	FALSE	-0.475606	7.84129	7.28e-05	FALSE	FALSE	626	30	0.0418994	FALSE	-0.460525	7.84952	5.44e-06	FALSE	FALSE	M1404_00798	M1404_00798	M1404_00798	795	hypothetical protein	9853	25	0.0349162	FALSE	4119	32	0.0446927	FALSE	-1.21273	8.49535
PmVP161_0549	prmC	897	Release factor glutamine methyltransferase	68	11	0.0136139	FALSE	0	0	0	TRUE	-7.37656	3.46782	6.1e-18	TRUE	NA	0	0	0	TRUE	-4.65499	3.49516	3.07e-16	TRUE	NA	5	4	0.0049505	TRUE	-4.00139	3.52877	7.82e-14	TRUE	NA	M1404_00799	M1404_00799	prmC	897	Release factor glutamine methyltransferase	71	8	0.00990099	FALSE	2	2	0.00247525	TRUE	-4.84113	1.24651
PmVP161_0548	prfA	1083	Peptide chain release factor RF1	1	1	0.00102564	TRUE	4	4	0.00410256	TRUE	-0.325467	4.11385	0.776653	NA	NA	2	2	0.00205128	TRUE	-0.284565	4.12676	0.603886	NA	NA	8	7	0.00717949	TRUE	-0.256636	4.1402	0.685926	NA	NA	M1404_00800	M1404_00800	prfA	1083	Peptide chain release factor RF1	2	1	0.00102564	TRUE	1	1	0.00102564	TRUE	-0.43188	10.7842
PmVP161_0547	pcp	465	Outer membrane lipoprotein pcp	216	13	0.0310263	FALSE	253	15	0.0357995	FALSE	0.117028	5.86021	0.811268	FALSE	FALSE	276	15	0.0357995	FALSE	0.179641	5.89754	0.504277	FALSE	FALSE	312	13	0.0310263	FALSE	0.422194	6.03285	0.0355569	FALSE	FALSE	M1404_00801	M1404_00801	pcp	465	Outer membrane lipoprotein pcp	85791	18	0.0429594	FALSE	81551	23	0.0548926	FALSE	-0.0188792	12.0811
PmVP161_0546	PmVP161_0546	306	hypothetical protein	181	15	0.0543478	FALSE	219	13	0.0471014	FALSE	0.404936	6.04256	0.109031	FALSE	FALSE	176	13	0.0471014	FALSE	0.198806	5.9332	0.444537	FALSE	FALSE	173	17	0.0615942	FALSE	0.27806	5.97678	0.274231	FALSE	FALSE	M1404_00802	M1404_00802	M1404_00802	306	hypothetical protein	188	7	0.0253623	FALSE	237	5	0.0181159	FALSE	0.387511	3.51688
PmVP161_0545	yecM	591	Protein YecM	2996	34	0.0639098	FALSE	4000	41	0.0770677	FALSE	0.266226	9.7816	0.000437549	FALSE	FALSE	3955	37	0.0695489	FALSE	0.233585	9.76834	0.000158006	FALSE	FALSE	3750	34	0.0639098	FALSE	0.140839	9.71845	0.0424769	FALSE	FALSE	M1404_00803	M1404_00803	yecM	591	Protein YecM	584	16	0.0300752	FALSE	621	17	0.0319549	FALSE	0.132518	5.01011
PmVP161_0544	argS	1734	Arginine--tRNA ligase	2	2	0.00128123	TRUE	4	4	0.00256246	TRUE	0.570288	5.55002	0.0703553	NA	NA	9	5	0.00320308	TRUE	0.55285	5.54573	0.0191686	NA	NA	4	3	0.00192184	TRUE	0.455353	5.48817	0.0897765	NA	NA	M1404_00804	M1404_00804	argS	1734	Arginine--tRNA ligase	1	1	0.000640615	TRUE	4	2	0.00128123	TRUE	-1.2515	0.682817
PmVP161_0543	mdh	936	Malate dehydrogenase	1208	28	0.0332147	FALSE	692	22	0.0260973	FALSE	-0.961821	7.84261	3.35e-09	FALSE	FALSE	683	20	0.0237248	FALSE	-1.00435	7.82319	2.59e-20	FALSE	FALSE	653	23	0.0272835	FALSE	-1.04342	7.81279	9.41e-15	FALSE	FALSE	M1404_00805	M1404_00805	mdh	936	Malate dehydrogenase	8897	33	0.0391459	FALSE	1572	26	0.0308422	FALSE	-2.47674	8.06143
PmVP161_0542	argR	468	Arginine repressor	316	10	0.0236967	FALSE	334	14	0.0331754	FALSE	0.00271517	7.1963	1	FALSE	FALSE	328	13	0.0308057	FALSE	-0.0390686	7.17812	0.901899	FALSE	FALSE	291	14	0.0331754	FALSE	-0.066191	7.16505	0.800561	FALSE	FALSE	M1404_00806	M1404_00806	argR	468	Arginine repressor	148	10	0.0236967	FALSE	146	11	0.0260664	FALSE	0.0684031	3.02798
PmVP161_0541	PmVP161_0541	888	Epimerase family protein	1801	28	0.035	FALSE	2118	28	0.035	FALSE	0.106521	8.84228	0.360204	FALSE	FALSE	2269	36	0.045	FALSE	0.172404	8.88159	0.020761	FALSE	FALSE	2226	38	0.0475	FALSE	0.154036	8.87173	0.178401	FALSE	FALSE	M1404_00807	M1404_00807	M1404_00807	888	Epimerase family protein	1288	25	0.03125	FALSE	1413	27	0.03375	FALSE	0.196563	6.1386
PmVP161_0540	purR	1005	HTH-type transcriptional repressor PurR	340	24	0.0265193	FALSE	338	24	0.0265193	FALSE	-0.124411	6.33729	0.770359	FALSE	FALSE	353	25	0.0276243	FALSE	-0.107211	6.34861	0.767655	FALSE	FALSE	309	29	0.0320442	FALSE	-0.287043	6.2635	0.218086	FALSE	FALSE	M1404_00808	M1404_00808	purR	1005	HTH-type transcriptional repressor PurR	781	29	0.0320442	FALSE	855	25	0.0276243	FALSE	0.203388	5.43121
PmVP161_0539	ppc	2640	Phosphoenolpyruvate carboxylase	5758	86	0.0361953	FALSE	6278	75	0.0315657	FALSE	-0.00941957	10.6434	0.997435	FALSE	FALSE	6447	81	0.0340909	FALSE	-0.000268305	10.6514	1	FALSE	FALSE	6510	88	0.037037	FALSE	0.0101275	10.657	0.966468	FALSE	FALSE	M1404_00809	M1404_00809	ppc	2640	Phosphoenolpyruvate carboxylase	28236	81	0.0340909	FALSE	26664	90	0.0378788	FALSE	-0.0215781	10.5316
PmVP161_0537	malP	2457	Maltodextrin phosphorylase	5295	114	0.0515371	FALSE	5881	116	0.0524412	FALSE	0.0328704	10.63	0.769726	FALSE	FALSE	6138	111	0.0501808	FALSE	0.0756557	10.6554	0.186575	FALSE	FALSE	5990	126	0.056962	FALSE	0.0417981	10.6384	0.600602	FALSE	FALSE	M1404_00810	M1404_00810	malP	2457	Maltodextrin phosphorylase	4470	84	0.0379747	FALSE	4601	87	0.0393309	FALSE	0.0878225	7.91324
PmVP161_0536	glgA	1443	Glycogen synthase	1570	49	0.0377213	FALSE	1867	44	0.0338722	FALSE	0.128783	8.73647	0.486699	FALSE	FALSE	1780	42	0.0323326	FALSE	0.0205868	8.68384	0.918375	FALSE	FALSE	1781	50	0.0384911	FALSE	0.0556932	8.70239	0.724874	FALSE	FALSE	M1404_00811	M1404_00811	glgA	1443	Glycogen synthase	3412	50	0.0384911	FALSE	3435	46	0.0354119	FALSE	0.0438778	7.53307
PmVP161_0535	glgC	1308	Glucose-1-phosphate adenylyltransferase	4405	62	0.0526316	FALSE	5384	66	0.0560272	FALSE	0.163653	10.1552	0.0185257	FALSE	FALSE	5115	66	0.0560272	FALSE	0.0547667	10.1021	0.401173	FALSE	FALSE	5123	62	0.0526316	FALSE	0.0620578	10.1061	0.513503	FALSE	FALSE	M1404_00812	M1404_00812	glgC	1308	Glucose-1-phosphate adenylyltransferase	6370	62	0.0526316	FALSE	6149	61	0.0517827	FALSE	0.00357585	8.35642
PmVP161_0534	glgX	2019	Glycogen debranching enzyme	4121	68	0.0374037	FALSE	4066	65	0.0357536	FALSE	-0.151327	9.94263	0.248289	FALSE	FALSE	4133	60	0.0330033	FALSE	-0.16497	9.93876	0.0011288	FALSE	FALSE	4183	65	0.0357536	FALSE	-0.134565	9.95408	0.0794282	FALSE	FALSE	M1404_00813	M1404_00813	glgX	1989	Glycogen debranching enzyme	1965	43	0.0240089	FALSE	1487	40	0.0223339	FALSE	-0.358746	6.49489
PmVP161_0533	glgB	2193	1,4-alpha-glucan branching enzyme GlgB	2417	58	0.029382	FALSE	2349	63	0.0319149	FALSE	-0.167084	9.12593	0.0907702	FALSE	FALSE	2397	50	0.0253293	FALSE	-0.173504	9.12513	0.0187987	FALSE	FALSE	2439	59	0.0298886	FALSE	-0.140989	9.14163	0.116563	FALSE	FALSE	M1404_00814	M1404_00814	glgB	2193	1,4-alpha-glucan branching enzyme GlgB	265	22	0.0111449	FALSE	483	27	0.0136778	FALSE	0.97058	4.38547
PmVP161_0532	malQ	2094	4-alpha-glucanotransferase	9267	91	0.0482759	FALSE	10375	98	0.0519894	FALSE	0.0407413	11.3261	0.653674	FALSE	FALSE	10107	90	0.0477454	FALSE	-0.036894	11.2905	0.459896	FALSE	FALSE	9850	96	0.0509284	FALSE	-0.0627602	11.2781	0.23741	FALSE	FALSE	M1404_00815	M1404_00815	malQ	2094	4-alpha-glucanotransferase	72068	81	0.0429708	FALSE	73104	82	0.0435013	FALSE	0.0762472	11.884
PmVP161_0531	PmVP161_0531	447	hypothetical protein	898	10	0.0248139	FALSE	988	10	0.0248139	FALSE	0.0156831	7.78831	1	FALSE	FALSE	951	11	0.0272953	FALSE	-0.0777998	7.74417	0.618498	FALSE	FALSE	976	12	0.0297767	FALSE	-0.0319532	7.76784	0.904498	FALSE	FALSE	M1404_00816	M1404_00816	M1404_00816	447	hypothetical protein	139	6	0.0148883	FALSE	85	6	0.0148883	FALSE	-0.684535	2.64392
PmVP161_0530	msrQ	591	Protein-methionine-sulfoxide reductase heme-binding subunit MsrQ	3768	37	0.0695489	FALSE	4408	35	0.0657895	FALSE	0.0909695	9.90962	0.311312	FALSE	FALSE	4550	37	0.0695489	FALSE	0.0995064	9.91782	0.0917793	FALSE	FALSE	4538	33	0.0620301	FALSE	0.105263	9.92109	0.180266	FALSE	FALSE	M1404_00817	M1404_00817	msrQ	621	Protein-methionine-sulfoxide reductase heme-binding subunit MsrQ	1428	31	0.0554562	FALSE	1624	20	0.0357782	FALSE	0.237905	6.32097
PmVP161_0529	msrP	960	Protein-methionine-sulfoxide reductase catalytic subunit MsrP	1303	28	0.0324074	FALSE	1408	30	0.0347222	FALSE	-0.163078	9.0445	0.127922	FALSE	FALSE	1337	32	0.037037	FALSE	-0.13731	9.05924	0.0882379	FALSE	FALSE	1380	31	0.0358796	FALSE	-0.127159	9.06497	0.200513	FALSE	FALSE	M1404_00818	M1404_00818	msrP	960	Protein-methionine-sulfoxide reductase catalytic subunit MsrP	9404	26	0.0300926	FALSE	11337	29	0.0335648	FALSE	0.324604	9.13244
PmVP161_0528	PmVP161_0528	321	hypothetical protein	81	8	0.0276817	FALSE	73	5	0.017301	FALSE	-0.265187	4.30504	0.795772	FALSE	FALSE	63	7	0.0242215	FALSE	-0.51877	4.20111	0.170855	FALSE	FALSE	51	4	0.0138408	TRUE	-0.81641	4.09293	0.0654778	FALSE	FALSE	M1404_00819	M1404_00819	M1404_00819	321	hypothetical protein	1	1	0.00346021	TRUE	0	0	0	TRUE	-1.57637	-1.18538
PmVP161_0527	thiI	1443	tRNA sulfurtransferase	3395	47	0.0361817	FALSE	3617	44	0.0338722	FALSE	-0.0167582	9.87159	0.945577	FALSE	FALSE	3894	48	0.0369515	FALSE	0.030622	9.89892	0.719624	FALSE	FALSE	3906	48	0.0369515	FALSE	0.068135	9.91863	0.426696	FALSE	FALSE	M1404_00820	M1404_00820	thiI	1443	tRNA sulfurtransferase	2502	28	0.021555	FALSE	2204	27	0.0207852	FALSE	-0.166057	7.03297
PmVP161_0524	xseB	246	Exodeoxyribonuclease 7 small subunit	8	4	0.018018	FALSE	12	3	0.0135135	FALSE	0.437788	2.06446	0.793487	NA	NA	21	2	0.00900901	TRUE	1.18974	2.37018	0.302981	NA	FALSE	13	1	0.0045045	TRUE	0.525226	2.09189	0.806362	NA	NA	M1404_00821	M1404_00821	xseB	246	Exodeoxyribonuclease 7 small subunit	0	0	0	TRUE	2	2	0.00900901	FALSE	2.34746	-1.10278
PmVP161_0523	ispA	888	Farnesyl diphosphate synthase	2	2	0.0025	TRUE	3	3	0.00375	TRUE	0.382993	1.28695	1	NA	NA	4	3	0.00375	TRUE	0.999273	1.40199	0.706161	NA	NA	3	3	0.00375	TRUE	0.72019	1.34187	0.89248	NA	NA	M1404_00822	M1404_00822	ispA	888	Farnesyl diphosphate synthase	4	3	0.00375	TRUE	0	0	0	TRUE	-3.08717	-0.952289
PmVP161_0522	dxs	1845	1-deoxy-D-xylulose-5-phosphate synthase	8	8	0.00481638	TRUE	7	7	0.00421433	TRUE	-0.456378	1.89484	0.969396	NA	NA	1	1	0.000602047	TRUE	-2.79289	1.57916	0.0871947	NA	NA	8	7	0.00421433	TRUE	-0.306104	1.92694	1	NA	NA	M1404_00823	M1404_00823	dxs	1845	1-deoxy-D-xylulose-5-phosphate synthase	2	2	0.00120409	TRUE	6	3	0.00180614	TRUE	1.64095	-0.628711
PmVP161_0521	PmVP161_0521	540	hypothetical protein	580	19	0.0390947	FALSE	696	17	0.0349794	FALSE	0.156152	7.23882	0.661886	FALSE	FALSE	590	18	0.037037	FALSE	-0.137382	7.09351	0.618498	FALSE	FALSE	608	15	0.0308642	FALSE	-0.0842001	7.12017	0.791506	FALSE	FALSE	M1404_00824	M1404_00824	M1404_00824	540	hypothetical protein	12316	17	0.0349794	FALSE	13657	17	0.0349794	FALSE	0.202946	9.39485
PmVP161_0520	PmVP161_0520	492	hypothetical protein	2310	26	0.0586907	FALSE	2883	24	0.0541761	FALSE	0.20418	9.28312	0.0736494	FALSE	FALSE	3015	27	0.0609481	FALSE	0.225401	9.2993	0.00032642	FALSE	FALSE	2960	29	0.0654628	FALSE	0.19928	9.28499	0.00539394	FALSE	FALSE	M1404_00825	M1404_00825	M1404_00825	492	hypothetical protein	1496	14	0.0316027	FALSE	1428	17	0.0383747	FALSE	-0.0299395	6.27668
PmVP161_0519	alsT_1	1446	Amino-acid carrier protein AlsT	17827	69	0.0529954	FALSE	1360	40	0.030722	FALSE	-3.83997	11.1917	1.15e-114	TRUE	FALSE	1255	40	0.030722	FALSE	-3.97911	11.1802	7.84e-181	TRUE	FALSE	1350	42	0.0322581	FALSE	-3.86866	11.1902	0	TRUE	FALSE	M1404_00826	M1404_00826	alsT_1	1446	Amino-acid carrier protein AlsT	45163	67	0.0514593	FALSE	965	27	0.0207373	FALSE	-5.49566	10.1998
PmVP161_0518	glnS	1680	Glutamine--tRNA ligase	8	5	0.00330688	TRUE	5	5	0.00330688	TRUE	-0.784809	2.10435	0.588538	NA	NA	9	6	0.00396825	TRUE	0.299836	2.43304	0.897321	NA	NA	6	6	0.00396825	TRUE	-0.510424	2.16798	0.684586	NA	NA	M1404_00827	M1404_00827	glnS	1680	Glutamine--tRNA ligase	4	3	0.00198413	TRUE	1	1	0.000661376	TRUE	-1.52864	-0.881092
PmVP161_0517	tdeA	1368	Toxin and drug export protein A	5	5	0.00405844	TRUE	4	2	0.00162338	TRUE	-0.108573	1.59524	1	NA	NA	10	6	0.00487013	TRUE	0.783707	1.83262	0.65976	NA	NA	1	1	0.000811688	TRUE	-1.26885	1.40616	0.721911	NA	NA	M1404_00828	M1404_00828	tdeA	1368	Toxin and drug export protein A	3	1	0.000811688	TRUE	6	2	0.00162338	TRUE	1.01107	-0.629019
PmVP161_0516	cutC	735	Copper homeostasis protein CutC	2310	22	0.0332326	FALSE	2888	16	0.0241692	FALSE	0.197955	9.23896	0.0990696	FALSE	FALSE	2608	22	0.0332326	FALSE	0.0152027	9.14703	0.939547	FALSE	FALSE	2570	22	0.0332326	FALSE	-7.16e-05	9.13966	1	FALSE	FALSE	M1404_00829	M1404_00829	cutC	735	Copper homeostasis protein CutC	287	13	0.0196375	FALSE	373	13	0.0196375	FALSE	0.452145	4.13626
PmVP161_0515	kpsF	936	Arabinose 5-phosphate isomerase KpsF	0	0	0	TRUE	0	0	0	TRUE	-0.521321	2.91774	0.712456	NA	NA	2	2	0.00237248	TRUE	-0.113688	3.06837	0.981428	NA	NA	4	4	0.00474496	TRUE	-0.151932	3.05259	0.966468	NA	NA	M1404_00830	M1404_00830	kpsF	936	Arabinose 5-phosphate isomerase KpsF	3	1	0.00118624	TRUE	0	0	0	TRUE	-2.8036	-1.02483
PmVP161_0514	PmVP161_0514	546	3-deoxy-D-manno-octulosonate 8-phosphate phosphatase KdsC	10	5	0.0101626	TRUE	3	2	0.00406504	TRUE	-1.69747	1.75288	0.360204	NA	NA	3	2	0.00406504	TRUE	-1.36672	1.78556	0.439356	NA	NA	8	6	0.0121951	TRUE	-0.448901	1.97	0.963074	NA	NA	M1404_00831	M1404_00831	M1404_00831	546	3-deoxy-D-manno-octulosonate 8-phosphate phosphatase KdsC	45	3	0.00609756	FALSE	3	3	0.00609756	FALSE	-3.65132	0.723758
PmVP161_0513	sspB	483	Stringent starvation protein B	288	13	0.0298851	FALSE	254	14	0.0321839	FALSE	-0.412215	6.07649	0.223261	FALSE	FALSE	304	15	0.0344828	FALSE	-0.18759	6.17862	0.47619	FALSE	FALSE	291	15	0.0344828	FALSE	-0.24371	6.15299	0.397182	FALSE	FALSE	M1404_00832	M1404_00832	sspB	483	Stringent starvation protein B	319	14	0.0321839	FALSE	353	15	0.0344828	FALSE	0.20902	4.15316
PmVP161_0512	sspA	639	Stringent starvation protein A	279	14	0.0243056	FALSE	232	10	0.0173611	FALSE	-0.288003	6.15345	0.426874	FALSE	FALSE	144	10	0.0173611	FALSE	-0.879287	5.90965	1.51e-06	FALSE	FALSE	200	11	0.0190972	FALSE	-0.43383	6.08931	0.0764383	FALSE	FALSE	M1404_00833	M1404_00833	sspA	639	Stringent starvation protein A	229	10	0.0173611	FALSE	68	6	0.0104167	FALSE	-1.4098	4.31217
PmVP161_0511	rpsI	393	30S ribosomal protein S9	1	1	0.00282486	TRUE	1	1	0.00282486	TRUE	-0.0848474	1.06461	1	NA	NA	0	0	0	TRUE	-1.64082	0.96601	1	NA	NA	0	0	0	TRUE	-1.63856	0.969986	1	NA	NA	M1404_00834	M1404_00834	rpsI	393	30S ribosomal protein S9	0	0	0	TRUE	1	1	0.00282486	TRUE	1.58225	-1.18559
PmVP161_0510	rplM	429	50S ribosomal protein L13	2	2	0.00516796	TRUE	1	1	0.00258398	TRUE	-0.825425	1.1427	1	NA	NA	1	1	0.00258398	TRUE	-0.855228	1.12647	1	NA	NA	2	2	0.00516796	TRUE	-0.122962	1.20443	1	NA	NA	M1404_00835	M1404_00835	rplM	429	50S ribosomal protein L13	0	0	0	TRUE	0	0	0	TRUE	NA	NA
PmVP161_0509	PmVP161_0509	345	hypothetical protein	821	10	0.0321543	FALSE	848	9	0.0289389	FALSE	-0.0761731	7.61369	0.831078	FALSE	FALSE	906	9	0.0289389	FALSE	-0.0163192	7.6467	1	FALSE	FALSE	1004	12	0.0385852	FALSE	0.137106	7.72702	0.463308	FALSE	FALSE	M1404_00836	M1404_00836	M1404_00836	345	hypothetical protein	97	5	0.0160772	FALSE	75	4	0.0128617	FALSE	-0.283494	2.28183
PmVP161_0508	grxB	648	Glutaredoxin 2	214	16	0.0273973	FALSE	249	18	0.0308219	FALSE	0.0603996	6.05213	0.945577	FALSE	FALSE	249	19	0.0325342	FALSE	-0.00524719	6.02295	1	FALSE	FALSE	293	23	0.0393836	FALSE	0.146118	6.10105	0.67086	FALSE	FALSE	M1404_00837	M1404_00837	grxB	648	Glutaredoxin 2	1432	23	0.0393836	FALSE	1860	24	0.0410959	FALSE	0.420978	6.44541
PmVP161_0507	recD	1974	RecBCD enzyme subunit RecD	3512	51	0.0287001	FALSE	3928	56	0.0315138	FALSE	0.00472925	10.1208	1	FALSE	FALSE	3797	52	0.0292628	FALSE	-0.0744223	10.0847	0.217628	FALSE	FALSE	3939	60	0.0337648	FALSE	-0.0146856	10.1149	0.911797	FALSE	FALSE	M1404_00838	M1404_00838	recD	1974	RecBCD enzyme subunit RecD	50	17	0.00956669	FALSE	50	18	0.0101294	FALSE	0.0239293	1.97924
PmVP161_0506	recB	3693	RecBCD enzyme subunit RecB	13	9	0.00270758	TRUE	17	12	0.00361011	TRUE	-0.204637	2.56715	0.954424	NA	FALSE	11	10	0.00300842	TRUE	-0.722021	2.40229	0.508256	NA	NA	13	13	0.00391095	TRUE	-0.0030063	2.6374	1	NA	NA	M1404_00839	M1404_00839	recB	3693	RecBCD enzyme subunit RecB	0	0	0	TRUE	9	3	0.000902527	TRUE	-0.510302	0.772189
PmVP161_0505	ychN	357	Protein YchN	958	14	0.0434783	FALSE	887	16	0.0496894	FALSE	-0.23418	7.75917	0.0791836	FALSE	FALSE	906	14	0.0434783	FALSE	-0.240862	7.75738	0.0306096	FALSE	FALSE	997	15	0.0465839	FALSE	-0.0958624	7.82839	0.558924	FALSE	FALSE	M1404_00840	M1404_00840	ychN	357	Protein YchN	34	3	0.00931677	FALSE	64	6	0.0186335	FALSE	0.936877	1.57546
PmVP161_0504	adeP	1311	Adenine permease AdeP	4721	63	0.0533898	FALSE	4522	65	0.0550847	FALSE	-0.166132	10.1657	0.145082	FALSE	FALSE	4738	69	0.0584746	FALSE	-0.14808	10.1771	0.00487769	FALSE	FALSE	4781	65	0.0550847	FALSE	-0.106882	10.1976	0.204271	FALSE	FALSE	M1404_00841	M1404_00841	adeP	1311	Adenine permease AdeP	16463	61	0.0516949	FALSE	19478	58	0.0491525	FALSE	0.300092	9.87255
PmVP161_0503	PmVP161_0503	1095	hypothetical protein	1729	17	0.0172414	FALSE	2041	25	0.025355	FALSE	0.107335	8.88052	0.451649	FALSE	FALSE	2132	27	0.0273834	FALSE	0.153643	8.90921	0.111108	FALSE	FALSE	2207	29	0.0294118	FALSE	0.174559	8.92065	0.31879	FALSE	FALSE	M1404_00842	M1404_00842	M1404_00842	1095	Tn3 family transposase TnXax1	1235	12	0.0121704	FALSE	1487	17	0.0172414	FALSE	0.152608	6.26043
PmVP161_0502	wbbD	801	UDP-Gal:alpha-D-GlcNAc-diphosphoundecaprenol beta-1,3-galactosyltransferase	2081	25	0.0346741	FALSE	2201	22	0.0305132	FALSE	-0.0352378	9.0383	0.941818	FALSE	FALSE	1860	22	0.0305132	FALSE	-0.303143	8.91248	3.26e-06	FALSE	FALSE	2043	26	0.036061	FALSE	-0.156199	8.98254	0.156323	FALSE	FALSE	M1404_00843	M1404_00843	wbbD	801	UDP-Gal:alpha-D-GlcNAc-diphosphoundecaprenol beta-1,3-galactosyltransferase	714	22	0.0305132	FALSE	644	27	0.037448	FALSE	-0.0844291	5.15743
PmVP161_0501	PmVP161_0501	885	hypothetical protein	183	18	0.0225847	FALSE	215	20	0.0250941	FALSE	0.0223285	6.03893	1	FALSE	FALSE	113	19	0.0238394	FALSE	-0.918494	5.63296	6.95e-05	FALSE	FALSE	150	16	0.0200753	FALSE	-0.432281	5.82694	0.136495	FALSE	FALSE	M1404_00844	M1404_00844	M1404_00844	885	hypothetical protein	0	0	0	TRUE	2	1	0.00125471	TRUE	0.679671	-0.688506
PmVP161_0500	PmVP161_0500	1188	hypothetical protein	2267	47	0.0439252	FALSE	2847	46	0.0429907	FALSE	0.213515	9.24168	0.0141789	FALSE	FALSE	2337	45	0.0420561	FALSE	-0.117397	9.07488	0.496929	FALSE	FALSE	2741	47	0.0439252	FALSE	0.121413	9.19694	0.190869	FALSE	FALSE	M1404_00845	M1404_00845	M1404_00845	1188	hypothetical protein	703	36	0.0336449	FALSE	383	31	0.028972	FALSE	-0.699495	4.96109
PmVP161_0499	PmVP161_0499	786	hypothetical protein	28	6	0.00847458	TRUE	40	6	0.00847458	TRUE	0.486842	3.41776	0.449857	FALSE	FALSE	24	6	0.00847458	TRUE	-0.36041	3.04862	0.60082	FALSE	FALSE	32	5	0.00706215	TRUE	0.10696	3.23994	1	FALSE	FALSE	M1404_00846	M1404_00846	M1404_00846	786	hypothetical protein	702	17	0.0240113	FALSE	871	18	0.0254237	FALSE	0.355662	5.36586
PmVP161_0498	lst	927	CMP-N-acetylneuraminate:beta-galactoside alpha-2,3-sialyltransferase	567	29	0.0347305	FALSE	954	29	0.0347305	FALSE	0.483263	8.36656	0.000923783	FALSE	FALSE	391	20	0.0239521	FALSE	-0.400452	7.91377	0.0469094	FALSE	FALSE	553	27	0.0323353	FALSE	-0.00200097	8.10536	1	FALSE	FALSE	M1404_00847	M1404_00847	lst	927	CMP-N-acetylneuraminate:beta-galactoside alpha-2,3-sialyltransferase	1432	40	0.0479042	FALSE	1143	38	0.045509	FALSE	0.0113847	6.67199
PmVP161_0497	PmVP161_0497	1200	hypothetical protein	29	12	0.0111111	TRUE	27	14	0.012963	FALSE	-0.303747	3.18039	0.794006	FALSE	FALSE	10	8	0.00740741	TRUE	-1.8289	2.76174	0.00147731	FALSE	NA	31	15	0.0138889	TRUE	-0.151944	3.24006	0.922891	FALSE	FALSE	M1404_00848	M1404_00848	M1404_00848	1200	hypothetical protein	12	6	0.00555556	TRUE	7	1	0.000925926	TRUE	-0.680052	-0.142502
PmVP161_0496	PmVP161_0496	744	hypothetical protein	4303	49	0.0731343	FALSE	3856	45	0.0671642	FALSE	-0.282692	9.89599	0.000495602	FALSE	FALSE	3043	43	0.0641791	FALSE	-0.659591	9.73708	3.36e-25	FALSE	FALSE	3572	45	0.0671642	FALSE	-0.422009	9.83706	4.49e-09	FALSE	FALSE	M1404_00849	M1404_00849	M1404_00849	744	hypothetical protein	13716	47	0.0701493	FALSE	1647	30	0.0447761	FALSE	-3.00768	8.61809
PmVP161_0495	PmVP161_0495	423	hypothetical protein	170	16	0.0419948	FALSE	140	13	0.0341207	FALSE	-0.504675	5.3476	0.0668929	FALSE	FALSE	135	8	0.0209974	FALSE	-0.611915	5.30212	0.00749924	FALSE	FALSE	135	9	0.023622	FALSE	-0.616225	5.30216	0.0128011	FALSE	FALSE	M1404_00850	M1404_00850	M1404_00850	423	hypothetical protein	13529	24	0.0629921	FALSE	16156	27	0.0708661	FALSE	0.298023	9.60224
NA	NA	NA	NA	NA	NA	NA	NA	NA	NA	NA	NA	NA	NA	NA	NA	NA	NA	NA	NA	NA	NA	NA	NA	NA	NA	NA	NA	NA	NA	NA	NA	NA	NA	NA	NA	M1404_00851	M1404_00851	405	hypothetical protein	401	6	0.0164384	FALSE	683	7	0.0191781	FALSE	0.758649	4.85435
PmVP161_0491	PmVP161_0491	444	hypothetical protein	126	3	0.0075	TRUE	211	5	0.0125	FALSE	0.627244	5.35689	0.140952	FALSE	FALSE	204	6	0.015	FALSE	0.53363	5.31176	0.0901318	FALSE	FALSE	214	4	0.01	TRUE	0.609127	5.35618	0.0184976	FALSE	FALSE	M1404_00852	M1404_00852	M1404_00852	456	hypothetical protein	0	0	0	TRUE	1	1	0.00243309	TRUE	1.59669	-1.18543
PmVP161_0490	PmVP161_0490	387	hypothetical protein	438	7	0.0200573	FALSE	627	8	0.0229226	FALSE	0.388005	6.98314	0.105804	FALSE	FALSE	590	9	0.025788	FALSE	0.270676	6.92147	0.185001	FALSE	FALSE	573	12	0.034384	FALSE	0.249975	6.91007	0.227298	FALSE	FALSE	M1404_00853	M1404_00853	M1404_00853	387	hypothetical protein	25	4	0.0114613	FALSE	2	1	0.00286533	TRUE	-3.29842	0.150783
NA	NA	NA	NA	NA	NA	NA	NA	NA	NA	NA	NA	NA	NA	NA	NA	NA	NA	NA	NA	NA	NA	NA	NA	NA	NA	NA	NA	NA	NA	NA	NA	NA	NA	NA	NA	M1404_00854	M1404_00854	507	hypothetical protein	7851	21	0.0459519	FALSE	9193	20	0.0437637	FALSE	0.286222	8.79005
NA	NA	NA	NA	NA	NA	NA	NA	NA	NA	NA	NA	NA	NA	NA	NA	NA	NA	NA	NA	NA	NA	NA	NA	NA	NA	NA	NA	NA	NA	NA	NA	NA	NA	NA	NA	M1404_00855	M1404_00855	231	hypothetical protein	410	4	0.0192308	FALSE	294	4	0.0192308	FALSE	-0.265368	4.84682
NA	NA	NA	NA	NA	NA	NA	NA	NA	NA	NA	NA	NA	NA	NA	NA	NA	NA	NA	NA	NA	NA	NA	NA	NA	NA	NA	NA	NA	NA	NA	NA	NA	NA	NA	NA	M1404_00856	M1404_00856	480	hypothetical protein	12	3	0.00694444	FALSE	0	0	0	TRUE	-4.60258	-0.467241
PmVP161_0489	PmVP161_0489	513	hypothetical protein	601	15	0.0324675	FALSE	644	15	0.0324675	FALSE	-0.0258081	7.19622	0.983523	FALSE	FALSE	680	16	0.034632	FALSE	0.017875	7.22162	0.998851	FALSE	FALSE	686	15	0.0324675	FALSE	0.0347806	7.23077	0.934427	FALSE	FALSE	M1404_00857	M1404_00857	M1404_00857	516	hypothetical protein	2235	13	0.027957	FALSE	2312	15	0.0322581	FALSE	0.0970068	6.89468
NA	NA	NA	NA	NA	NA	NA	NA	NA	NA	NA	NA	NA	NA	NA	NA	NA	NA	NA	NA	NA	NA	NA	NA	NA	NA	NA	NA	NA	NA	NA	NA	NA	NA	NA	NA	M1404_00858	M1404_00858	372	hypothetical protein	14	1	0.00298507	TRUE	7	1	0.00298507	TRUE	-0.894318	-0.0621065
NA	NA	NA	NA	NA	NA	NA	NA	NA	NA	NA	NA	NA	NA	NA	NA	NA	NA	NA	NA	NA	NA	NA	NA	NA	NA	NA	NA	NA	NA	NA	NA	NA	NA	NA	NA	M1404_00859	M1404_00859	249	hypothetical protein	2	1	0.00444444	TRUE	3	1	0.00444444	TRUE	-0.132556	4.49848
NA	NA	NA	NA	NA	NA	NA	NA	NA	NA	NA	NA	NA	NA	NA	NA	NA	NA	NA	NA	NA	NA	NA	NA	NA	NA	NA	NA	NA	NA	NA	NA	NA	NA	NA	NA	M1404_00860	M1404_00860	219	hypothetical protein	10	2	0.010101	FALSE	21	2	0.010101	FALSE	1.10374	0.282204
PmVP161_0486	PmVP161_0486	507	hypothetical protein	1	1	0.00218818	TRUE	2	2	0.00437637	TRUE	0.646384	1.14256	1	NA	NA	4	3	0.00656455	TRUE	1.46268	1.27078	0.618498	NA	NA	2	2	0.00437637	TRUE	0.625601	1.13038	1	NA	NA	M1404_00861	M1404_00861	M1404_00861	507	hypothetical protein	278	7	0.0153173	FALSE	156	6	0.0131291	FALSE	-0.780772	3.54245
PmVP161_0484	PmVP161_0484	966	hypothetical protein	1160	33	0.037931	FALSE	1340	28	0.0321839	FALSE	0.0819864	8.20617	0.637419	FALSE	FALSE	1497	25	0.0287356	FALSE	0.211384	8.27956	0.0176653	FALSE	FALSE	1407	28	0.0321839	FALSE	0.127249	8.23412	0.488769	FALSE	FALSE	M1404_00862	M1404_00862	M1404_00862	720	hypothetical protein	4335	26	0.0401235	FALSE	4529	33	0.0509259	FALSE	0.120022	7.8552
NA	NA	NA	NA	NA	NA	NA	NA	NA	NA	NA	NA	NA	NA	NA	NA	NA	NA	NA	NA	NA	NA	NA	NA	NA	NA	NA	NA	NA	NA	NA	NA	NA	NA	NA	NA	M1404_00863	M1404_00863	228	hypothetical protein	80	5	0.0242718	FALSE	113	4	0.0194175	FALSE	0.545436	2.43422
PmVP161_0494	PmVP161_0494	432	hypothetical protein	431	12	0.0308483	FALSE	447	13	0.033419	FALSE	-0.16239	9.0437	0.215551	FALSE	FALSE	420	15	0.0385604	FALSE	-0.136455	9.05862	0.156607	FALSE	FALSE	465	17	0.0437018	FALSE	-0.140243	9.05751	0.139784	FALSE	FALSE	M1404_00864	M1404_00864	M1404_00864	432	hypothetical protein	295	9	0.0231362	FALSE	437	11	0.0282776	FALSE	0.649115	5.57473
NA	NA	NA	NA	NA	NA	NA	NA	NA	NA	NA	NA	NA	NA	NA	NA	NA	NA	NA	NA	NA	NA	NA	NA	NA	NA	NA	NA	NA	NA	NA	NA	NA	NA	NA	NA	M1404_00865	M1404_00865	504	hypothetical protein	115	1	0.00220264	TRUE	204	3	0.00660793	FALSE	0.823954	3.29067
NA	NA	NA	NA	NA	NA	NA	NA	NA	NA	NA	NA	NA	NA	NA	NA	NA	NA	NA	NA	NA	NA	NA	NA	NA	NA	NA	NA	NA	NA	NA	NA	NA	NA	NA	NA	M1404_00866	M1404_00866	1386	hypothetical protein	24774	63	0.0504808	FALSE	26093	59	0.0472756	FALSE	0.134469	10.3727
NA	NA	NA	NA	NA	NA	NA	NA	NA	NA	NA	NA	NA	NA	NA	NA	NA	NA	NA	NA	NA	NA	NA	NA	NA	NA	NA	NA	NA	NA	NA	NA	NA	NA	NA	NA	M1404_00867	M1404_00867	264	hypothetical protein	4450	20	0.0840336	FALSE	4832	19	0.0798319	FALSE	0.184125	7.91959
PmVP161_0479	PmVP161_0479	366	hypothetical protein	61	5	0.0151515	FALSE	49	3	0.00909091	TRUE	-0.622737	4.50359	0.110298	FALSE	FALSE	55	6	0.0181818	FALSE	-0.231179	4.66669	0.642826	FALSE	FALSE	62	7	0.0212121	FALSE	-0.673301	4.48367	0.0616549	FALSE	FALSE	M1404_00868	M1404_00868	M1404_00868	366	hypothetical protein	709	6	0.0181818	FALSE	897	12	0.0363636	FALSE	0.391546	5.41397
NA	NA	NA	NA	NA	NA	NA	NA	NA	NA	NA	NA	NA	NA	NA	NA	NA	NA	NA	NA	NA	NA	NA	NA	NA	NA	NA	NA	NA	NA	NA	NA	NA	NA	NA	NA	M1404_00869	M1404_00869	432	hypothetical protein	1237	12	0.0308483	FALSE	1447	12	0.0308483	FALSE	0.272223	6.12573
NA	NA	NA	NA	NA	NA	NA	NA	NA	NA	NA	NA	NA	NA	NA	NA	NA	NA	NA	NA	NA	NA	NA	NA	NA	NA	NA	NA	NA	NA	NA	NA	NA	NA	NA	NA	M1404_00870	M1404_00870	1653	hypothetical protein	5103	59	0.0396505	FALSE	6158	59	0.0396505	FALSE	0.339902	8.20583
NA	NA	NA	NA	NA	NA	NA	NA	NA	NA	NA	NA	NA	NA	NA	NA	NA	NA	NA	NA	NA	NA	NA	NA	NA	NA	NA	NA	NA	NA	NA	NA	NA	NA	NA	NA	M1404_00871	M1404_00871	3501	hypothetical protein	199100	129	0.0409394	FALSE	219335	131	0.0415741	FALSE	0.192219	13.4115
NA	NA	NA	NA	NA	NA	NA	NA	NA	NA	NA	NA	NA	NA	NA	NA	NA	NA	NA	NA	NA	NA	NA	NA	NA	NA	NA	NA	NA	NA	NA	NA	NA	NA	NA	NA	M1404_00872	M1404_00872	1083	hypothetical protein	2023	35	0.0358974	FALSE	2261	34	0.0348718	FALSE	0.217375	6.81109
NA	NA	NA	NA	NA	NA	NA	NA	NA	NA	NA	NA	NA	NA	NA	NA	NA	NA	NA	NA	NA	NA	NA	NA	NA	NA	NA	NA	NA	NA	NA	NA	NA	NA	NA	NA	M1404_00873	M1404_00873	666	hypothetical protein	23822	16	0.0266667	FALSE	22297	17	0.0283333	FALSE	-0.0430463	10.2461
NA	NA	NA	NA	NA	NA	NA	NA	NA	NA	NA	NA	NA	NA	NA	NA	NA	NA	NA	NA	NA	NA	NA	NA	NA	NA	NA	NA	NA	NA	NA	NA	NA	NA	NA	NA	M1404_00874	M1404_00874	465	hypothetical protein	4954	9	0.0214797	FALSE	6533	9	0.0214797	FALSE	0.449003	8.21913
NA	NA	NA	NA	NA	NA	NA	NA	NA	NA	NA	NA	NA	NA	NA	NA	NA	NA	NA	NA	NA	NA	NA	NA	NA	NA	NA	NA	NA	NA	NA	NA	NA	NA	NA	NA	M1404_00875	M1404_00875	372	hypothetical protein	160170	21	0.0626866	FALSE	192145	20	0.0597015	FALSE	0.317321	13.1577
NA	NA	NA	NA	NA	NA	NA	NA	NA	NA	NA	NA	NA	NA	NA	NA	NA	NA	NA	NA	NA	NA	NA	NA	NA	NA	NA	NA	NA	NA	NA	NA	NA	NA	NA	NA	M1404_00876	M1404_00876	372	hypothetical protein	940	14	0.041791	FALSE	1075	11	0.0328358	FALSE	0.247024	5.7135
NA	NA	NA	NA	NA	NA	NA	NA	NA	NA	NA	NA	NA	NA	NA	NA	NA	NA	NA	NA	NA	NA	NA	NA	NA	NA	NA	NA	NA	NA	NA	NA	NA	NA	NA	NA	M1404_00877	M1404_00877	519	hypothetical protein	1121	33	0.0705128	FALSE	1633	32	0.0683761	FALSE	0.594881	6.1665
PmVP161_0476	usg	975	USG-1 protein	3373	28	0.0318907	FALSE	3032	30	0.0341686	FALSE	-0.226141	10.0577	0.0157433	FALSE	FALSE	3098	31	0.0353075	FALSE	-0.283736	10.0334	2.59e-10	FALSE	FALSE	3144	29	0.0330296	FALSE	-0.214617	10.0663	0.000116112	FALSE	FALSE	M1404_00878	M1404_00878	usg	975	USG-1 protein	2537	35	0.0398633	FALSE	2473	32	0.0364465	FALSE	0.302486	7.67317
PmVP161_0475	ybaK	477	Cys-tRNA(Pro)/Cys-tRNA(Cys) deacylase YbaK	1364	11	0.0255814	FALSE	1474	10	0.0232558	FALSE	-0.0148809	8.38215	1	FALSE	FALSE	1406	10	0.0232558	FALSE	-0.120088	8.3327	0.313503	FALSE	FALSE	1443	13	0.0302326	FALSE	-0.0693322	8.35852	0.694298	FALSE	FALSE	M1404_00879	M1404_00879	ybaK	477	Cys-tRNA(Pro)/Cys-tRNA(Cys) deacylase YbaK	3406	23	0.0534884	FALSE	3144	19	0.044186	FALSE	-0.0555291	7.40965
PmVP161_0474	fabA	531	3-hydroxydecanoyl-(acyl-carrier-protein) dehydratase	3	2	0.0041841	TRUE	1	1	0.00209205	TRUE	-1.31472	1.21674	0.858803	NA	NA	2	2	0.0041841	TRUE	-0.618131	1.27087	1	NA	NA	2	1	0.00209205	TRUE	-0.612023	1.27485	1	NA	NA	M1404_00880	M1404_00880	fabA	531	3-hydroxydecanoyl-[acyl-carrier-protein] dehydratase	0	0	0	TRUE	0	0	0	TRUE	NA	NA
PmVP161_0473	PmVP161_0473	1791	hypothetical protein	2687	55	0.0341191	FALSE	2755	61	0.0378412	FALSE	-0.0776609	9.34674	0.559396	FALSE	FALSE	2868	61	0.0378412	FALSE	-0.0554052	9.36072	0.584903	FALSE	FALSE	2837	60	0.0372208	FALSE	-0.0653122	9.35635	0.571719	FALSE	FALSE	M1404_00881	M1404_00881	M1404_00881	1791	hypothetical protein	10520	39	0.0241935	FALSE	9540	43	0.0266749	FALSE	-0.113946	9.08932
PmVP161_0472	matP	447	Macrodomain Ter protein	792	10	0.0248139	FALSE	860	10	0.0248139	FALSE	-0.00308726	7.60766	1	FALSE	FALSE	739	9	0.0223325	FALSE	-0.267398	7.48147	0.209745	FALSE	FALSE	768	13	0.0322581	FALSE	-0.191653	7.51824	0.228103	FALSE	FALSE	M1404_00882	M1404_00882	matP	447	Macrodomain Ter protein	74	6	0.0148883	FALSE	106	5	0.0124069	FALSE	-0.0473538	3.19767
NA	NA	NA	NA	NA	NA	NA	NA	NA	NA	NA	NA	NA	NA	NA	NA	NA	NA	NA	NA	NA	NA	NA	NA	NA	NA	NA	NA	NA	NA	NA	NA	NA	NA	NA	NA	M1404_00883	M1404_00883	465	IS200/IS605 family transposase ISAac3	3678	75	0.178998	FALSE	3942	77	0.183771	FALSE	0.143233	7.6517
PmVP161_0471	cspD	210	Cold shock-like protein CspD	237	4	0.021164	FALSE	257	2	0.010582	TRUE	-0.00565119	5.88908	1	FALSE	FALSE	259	1	0.005291	TRUE	-0.0307549	5.87876	1	FALSE	FALSE	229	3	0.015873	TRUE	-0.201929	5.79629	0.488682	FALSE	FALSE	M1404_00884	M1404_00884	cspD	210	Cold shock-like protein CspD	4	2	0.010582	FALSE	4	3	0.015873	FALSE	0.0417262	-0.687466
PmVP161_0470	PmVP161_0470	165	hypothetical protein	512	8	0.0536913	FALSE	475	10	0.0671141	FALSE	-0.229905	6.86697	0.251969	FALSE	FALSE	515	10	0.0671141	FALSE	-0.152224	6.90586	0.50246	FALSE	FALSE	426	8	0.0536913	FALSE	-0.415193	6.78473	0.0176365	FALSE	FALSE	M1404_00885	M1404_00885	M1404_00885	165	hypothetical protein	80	6	0.0402685	FALSE	66	6	0.0402685	FALSE	-0.177097	2.0673
PmVP161_0469	truC	732	tRNA pseudouridine synthase C	2197	24	0.0364188	FALSE	2426	18	0.0273141	FALSE	0.0159852	9.08042	0.993952	FALSE	FALSE	2422	15	0.0227618	FALSE	-0.0131499	9.06899	0.97441	FALSE	FALSE	2489	20	0.030349	FALSE	0.0287976	9.09078	0.847089	FALSE	FALSE	M1404_00886	M1404_00886	truC	732	tRNA pseudouridine synthase C	586	13	0.0197269	FALSE	884	12	0.0182094	FALSE	0.594219	5.30788
PmVP161_0468	PmVP161_0468	312	hypothetical protein	402	11	0.0391459	FALSE	390	13	0.0462633	FALSE	-0.162845	6.55447	0.660324	FALSE	FALSE	339	19	0.0676157	FALSE	-0.405323	6.4445	0.0445902	FALSE	FALSE	365	15	0.0533808	FALSE	-0.292158	6.49685	0.253429	FALSE	FALSE	M1404_00887	M1404_00887	M1404_00887	312	hypothetical protein	413	12	0.0427046	FALSE	337	9	0.0320285	FALSE	-0.246198	4.30313
PmVP161_0467	PmVP161_0467	786	hypothetical protein	2614	39	0.0550847	FALSE	3065	44	0.0621469	FALSE	0.106827	9.36903	0.411326	FALSE	FALSE	3429	47	0.0663842	FALSE	0.230488	9.43939	8.56e-05	FALSE	FALSE	3223	46	0.0649718	FALSE	0.148554	9.39518	0.168412	FALSE	FALSE	M1404_00888	M1404_00888	M1404_00888	786	hypothetical protein	3771	29	0.0409605	FALSE	3581	32	0.0451977	FALSE	-0.0226526	7.57537
PmVP161_0466	queF	927	NADPH-dependent 7-cyano-7-deazaguanine reductase	288	13	0.0155689	FALSE	247	11	0.0131737	FALSE	-0.356781	6.03066	0.217111	FALSE	FALSE	315	14	0.0167665	FALSE	-0.0191267	6.19159	1	FALSE	FALSE	275	14	0.0167665	FALSE	-0.172828	6.11691	0.586961	FALSE	FALSE	M1404_00889	M1404_00889	queF	927	NADPH-dependent 7-cyano-7-deazaguanine reductase	305	13	0.0155689	FALSE	521	12	0.0143713	FALSE	0.828583	4.50335
PmVP161_0465	ppnN	1368	Pyrimidine/purine nucleotide 5'-monophosphate nucleosidase	1055	39	0.0316558	FALSE	1191	27	0.0219156	FALSE	0.0616419	8.0546	0.773762	FALSE	FALSE	1240	27	0.0219156	FALSE	0.086783	8.07162	0.555569	FALSE	FALSE	1195	32	0.025974	FALSE	0.0336133	8.04408	0.899726	FALSE	FALSE	M1404_00890	M1404_00890	ppnN	1368	Pyrimidine/purine nucleotide 5'-monophosphate nucleosidase	9851	33	0.0267857	FALSE	9503	30	0.0243506	FALSE	-0.00653945	8.99815
PmVP161_0464	PmVP161_0464	423	hypothetical protein	126	6	0.015748	FALSE	124	7	0.0183727	FALSE	-0.144584	4.95056	0.791503	FALSE	FALSE	150	8	0.0209974	FALSE	0.0916393	5.0682	0.859995	FALSE	FALSE	134	11	0.0288714	FALSE	-0.0522186	4.99643	0.994181	FALSE	FALSE	M1404_00891	M1404_00891	M1404_00891	423	hypothetical protein	8	3	0.00787402	FALSE	2	1	0.00262467	TRUE	-1.73076	-0.572003
PmVP161_0463	PmVP161_0463	2613	hypothetical protein	2704	56	0.0238095	FALSE	2285	63	0.0267857	FALSE	-0.355638	9.2945	0.00450077	FALSE	FALSE	4411	69	0.0293367	FALSE	0.559538	9.77662	1.09e-21	FALSE	FALSE	3505	69	0.0293367	FALSE	0.220115	9.5819	0.000661301	FALSE	FALSE	M1404_00892	M1404_00892	M1404_00892	2613	hypothetical protein	20	10	0.0042517	TRUE	32	9	0.00382653	TRUE	0.899325	0.955647
PmVP161_0462	PmVP161_0462	960	hypothetical protein	762	30	0.0347222	FALSE	672	21	0.0243056	FALSE	-0.315382	7.79339	0.0223485	FALSE	FALSE	1274	28	0.0324074	FALSE	0.516393	8.23482	5.82e-08	FALSE	FALSE	1095	32	0.037037	FALSE	0.320967	8.12059	0.00434132	FALSE	FALSE	M1404_00893	M1404_00893	M1404_00893	960	hypothetical protein	10	7	0.00810185	FALSE	4	2	0.00231482	TRUE	-0.251339	0.15313
PmVP161_0461	yadH	768	Inner membrane transport permease YadH	3880	35	0.050578	FALSE	4842	28	0.0404624	FALSE	0.187832	10.0585	0.240588	FALSE	FALSE	4383	34	0.0491329	FALSE	0.0110093	9.97011	0.953528	FALSE	FALSE	4553	31	0.0447977	FALSE	0.0805857	10.0061	0.352858	FALSE	FALSE	M1404_00894	M1404_00894	yadH	768	Inner membrane transport permease YadH	337	13	0.0187861	FALSE	281	11	0.015896	FALSE	-0.0562928	4.62009
PmVP161_0460	yadG	939	putative ABC transporter ATP-binding protein YadG	568	15	0.0177305	FALSE	658	19	0.0224586	FALSE	0.079417	7.58955	0.77227	FALSE	FALSE	652	19	0.0224586	FALSE	0.0052724	7.55503	1	FALSE	FALSE	654	23	0.0271868	FALSE	-0.00945874	7.54771	1	FALSE	FALSE	M1404_00895	M1404_00895	yadG	939	putative ABC transporter ATP-binding protein YadG	1784	19	0.0224586	FALSE	1444	16	0.0189125	FALSE	-0.249084	6.38965
PmVP161_0459	epmC	537	Elongation factor P hydroxylase	630	18	0.0371901	FALSE	682	11	0.0227273	FALSE	-0.0182673	7.33588	1	FALSE	FALSE	778	14	0.0289256	FALSE	0.119513	7.41086	0.504255	FALSE	FALSE	794	16	0.0330579	FALSE	0.147398	7.42603	0.490706	FALSE	FALSE	M1404_00896	M1404_00896	epmC	537	Elongation factor P hydroxylase	738	9	0.018595	FALSE	570	10	0.0206612	FALSE	-0.315552	5.09945
PmVP161_0458	htpX	861	Protease HtpX	1455	26	0.0335484	FALSE	1460	29	0.0374194	FALSE	-0.120614	8.41373	0.492904	FALSE	FALSE	1594	27	0.0348387	FALSE	-0.0285706	8.46202	0.900801	FALSE	FALSE	1621	30	0.0387097	FALSE	0.000648463	8.4774	1	FALSE	FALSE	M1404_00897	M1404_00897	htpX	861	Protease HtpX	58	7	0.00903226	FALSE	41	4	0.00516129	TRUE	-0.376078	1.59599
PmVP161_0457	dinB	1077	DNA polymerase IV	4478	38	0.0391753	FALSE	4214	38	0.0391753	FALSE	-0.155311	10.1631	0.105804	FALSE	FALSE	4568	40	0.0412371	FALSE	-0.0972956	10.194	0.0790564	FALSE	FALSE	4279	41	0.042268	FALSE	-0.163534	10.1626	0.0109585	FALSE	FALSE	M1404_00898	M1404_00898	dinB	1077	DNA polymerase IV	3379	20	0.0206186	FALSE	3504	19	0.0195876	FALSE	0.105842	7.48381
PmVP161_0456	PmVP161_0456	1563	hypothetical protein	2027	53	0.0376688	FALSE	2097	49	0.0348259	FALSE	-0.00228781	9.36387	1	FALSE	FALSE	2162	47	0.0334044	FALSE	-0.0211232	9.35777	0.849487	FALSE	FALSE	2142	39	0.0277186	FALSE	-0.0257893	9.35583	0.89248	FALSE	FALSE	M1404_00899	M1404_00899	M1404_00899	1563	hypothetical protein	433	16	0.0113717	FALSE	555	15	0.010661	FALSE	0.419544	4.71754
PmVP161_0452	PmVP161_0452	2896	23S ribosomal RNA	3055	142	0.0544687	FALSE	2452	131	0.0502493	FALSE	-0.472262	9.763	1.69e-11	FALSE	FALSE	2670	145	0.0556195	FALSE	-0.416092	9.78829	9.66e-20	FALSE	FALSE	2718	136	0.0521672	FALSE	-0.385549	9.80289	7.86e-14	FALSE	FALSE	M1404_00900	M1404_00900	M1404_00900	1715	23S ribosomal RNA (partial)	5063	72	0.0466321	FALSE	5205	71	0.0459845	FALSE	0.0913654	8.05973
PmVP161_0451	PmVP161_0451	76	tRNA-Glu	0	0	0	TRUE	0	0	0	TRUE	NA	NA	NA	NA	NA	0	0	0	TRUE	NA	NA	NA	NA	NA	0	0	0	TRUE	NA	NA	NA	NA	NA	M1404_00901	M1404_00901	M1404_00901	76	tRNA-Glu(ttc)	0	0	0	TRUE	0	0	0	TRUE	NA	NA
PmVP161_0450	PmVP161_0450	1539	16S ribosomal RNA	1743	55	0.0396825	FALSE	1493	49	0.0353535	FALSE	-0.342057	8.73142	7.91e-05	FALSE	FALSE	1585	50	0.036075	FALSE	-0.32349	8.74087	1.71e-06	FALSE	FALSE	1680	58	0.041847	FALSE	-0.240948	8.78012	0.00189057	FALSE	FALSE	M1404_00902	M1404_00902	M1404_00902	1538	16S ribosomal RNA	270	32	0.0231047	FALSE	226	33	0.0238267	FALSE	-0.208481	3.8083
PmVP161_0449	PmVP161_0449	77	tRNA-Pro	0	0	0	TRUE	0	0	0	TRUE	NA	NA	NA	NA	NA	0	0	0	TRUE	NA	NA	NA	NA	NA	0	0	0	TRUE	NA	NA	NA	NA	NA	M1404_00903	M1404_00903	M1404_00903	77	tRNA-Pro(tgg)	0	0	0	TRUE	0	0	0	TRUE	NA	NA
PmVP161_0448	PmVP161_0448	76	tRNA-His	0	0	0	TRUE	0	0	0	TRUE	NA	NA	NA	NA	NA	0	0	0	TRUE	NA	NA	NA	NA	NA	0	0	0	TRUE	NA	NA	NA	NA	NA	M1404_00904	M1404_00904	M1404_00904	76	tRNA-His(gtg)	0	0	0	TRUE	0	0	0	TRUE	NA	NA
PmVP161_0447	PmVP161_0447	77	tRNA-Arg	0	0	0	TRUE	0	0	0	TRUE	NA	NA	NA	NA	NA	0	0	0	TRUE	NA	NA	NA	NA	NA	0	0	0	TRUE	NA	NA	NA	NA	NA	M1404_00905	M1404_00905	M1404_00905	77	tRNA-Arg(ccg)	0	0	0	TRUE	0	0	0	TRUE	NA	NA
PmVP161_0446	wzzE	834	ECA polysaccharide chain length modulation protein	1509	44	0.0585885	FALSE	1765	39	0.0519308	FALSE	0.0953184	8.62435	0.627348	FALSE	FALSE	1739	39	0.0519308	FALSE	0.0376296	8.59822	0.801627	FALSE	FALSE	1768	39	0.0519308	FALSE	0.0707544	8.61571	0.640351	FALSE	FALSE	M1404_00906	M1404_00906	wzzE	834	ECA polysaccharide chain length modulation protein	3862	38	0.0505992	FALSE	4040	35	0.0466045	FALSE	0.129621	7.69738
PmVP161_0445	wecA	1074	Undecaprenyl-phosphate alpha-N-acetylglucosaminyl 1-phosphate transferase	6688	69	0.0713547	FALSE	5609	63	0.0651499	FALSE	-0.379009	10.5264	1.73e-05	FALSE	FALSE	5792	63	0.0651499	FALSE	-0.37074	10.5321	3.7e-13	FALSE	FALSE	5628	67	0.0692865	FALSE	-0.408433	10.5166	1.06e-17	FALSE	FALSE	M1404_00907	M1404_00907	wecA	1074	Undecaprenyl-phosphate alpha-N-acetylglucosaminyl 1-phosphate transferase	23777	35	0.0361944	FALSE	18573	27	0.0279214	FALSE	-0.301043	10.1082
PmVP161_0444	hemL	1284	Glutamate-1-semialdehyde 2,1-aminomutase	2	2	0.0017301	TRUE	0	0	0	TRUE	-2.86232	1.14276	0.55416	NA	NA	10	8	0.00692042	TRUE	1.43913	1.73635	0.287054	NA	NA	9	7	0.00605536	TRUE	1.44628	1.74029	0.307977	NA	NA	M1404_00908	M1404_00908	hemL	1284	Glutamate-1-semialdehyde 2,1-aminomutase	0	0	0	TRUE	1	1	0.000865052	TRUE	0.0474713	-1.10251
PmVP161_0443	PmVP161_0443	861	hypothetical protein	1499	40	0.0516129	FALSE	1631	39	0.0503226	FALSE	-0.00934945	8.55238	1	FALSE	FALSE	1501	47	0.0606452	FALSE	-0.154511	8.48335	0.116049	FALSE	FALSE	1524	38	0.0490323	FALSE	-0.126889	8.49774	0.439821	FALSE	FALSE	M1404_00909	M1404_00909	M1404_00909	861	hypothetical protein	1416	36	0.0464516	FALSE	1626	33	0.0425806	FALSE	0.314466	9.22415
PmVP161_0442	glnD	2595	Bifunctional uridylyltransferase/uridylyl-removing enzyme	4416	51	0.0218322	FALSE	4178	48	0.0205479	FALSE	-0.160841	10.2179	0.0698782	FALSE	FALSE	5437	49	0.020976	FALSE	0.13184	10.3679	0.00529359	FALSE	FALSE	4847	49	0.020976	FALSE	0.00213351	10.3013	1	FALSE	FALSE	M1404_00910	M1404_00910	glnD	2595	Bifunctional uridylyltransferase/uridylyl-removing enzyme	1387	32	0.0136986	FALSE	1292	32	0.0136986	FALSE	0.0157372	6.51524
PmVP161_0441	map	804	Methionine aminopeptidase	4	2	0.00276243	TRUE	3	3	0.00414365	TRUE	-0.467348	1.41839	1	NA	NA	1	1	0.00138122	TRUE	-1.71194	1.27092	0.618498	NA	NA	10	6	0.00828729	TRUE	1.08262	1.78928	0.493151	NA	NA	M1404_00911	M1404_00911	map	804	Methionine aminopeptidase	0	0	0	TRUE	3	2	0.00276243	TRUE	2.84883	-1.02444
PmVP161_0440	erpA	342	Iron-sulfur cluster insertion protein ErpA	1	1	0.00324675	TRUE	1	1	0.00324675	TRUE	-0.82852	1.14267	1	NA	NA	1	1	0.00324675	TRUE	0.710408	1.3379	0.868088	NA	NA	0	0	0	TRUE	-0.850823	1.13045	1	NA	NA	M1404_00912	M1404_00912	erpA	342	Iron-sulfur cluster insertion protein ErpA	0	0	0	TRUE	0	0	0	TRUE	NA	NA
PmVP161_0439	PmVP161_0439	321	hypothetical protein	289	10	0.0346021	FALSE	280	11	0.0380623	FALSE	-0.168239	6.08785	0.575454	FALSE	FALSE	297	7	0.0242215	FALSE	-0.120794	6.11256	0.655321	FALSE	FALSE	312	11	0.0380623	FALSE	-0.0427719	6.15181	0.948431	FALSE	FALSE	M1404_00913	M1404_00913	M1404_00913	321	hypothetical protein	50	4	0.0138408	FALSE	46	4	0.0138408	FALSE	-0.056614	1.55052
PmVP161_0438	mrcB	2328	Penicillin-binding protein 1B	2846	54	0.0257634	FALSE	3337	58	0.0276718	FALSE	0.108393	9.50473	0.275222	FALSE	FALSE	3464	51	0.0243321	FALSE	0.119551	9.51454	0.173848	FALSE	FALSE	3413	53	0.0252863	FALSE	0.104029	9.50655	0.230495	FALSE	FALSE	M1404_00914	M1404_00914	mrcB	2328	Penicillin-binding protein 1B	810	39	0.0186069	FALSE	633	27	0.0128817	FALSE	-0.252312	5.2875
PmVP161_0437	yfeX	891	putative deferrochelatase/peroxidase YfeX	2397	19	0.0236908	FALSE	2840	27	0.0336658	FALSE	0.0924201	9.3557	0.514234	FALSE	FALSE	2717	29	0.0361596	FALSE	-0.0112298	9.30617	0.997646	FALSE	FALSE	2679	27	0.0336658	FALSE	-0.0238449	9.30022	0.899726	FALSE	FALSE	M1404_00915	M1404_00915	yfeX	891	Dye-decolorizing peroxidase YfeX	371	15	0.0187032	FALSE	253	17	0.021197	FALSE	-0.335708	4.492
PmVP161_0436	pepE	705	Peptidase E	1271	29	0.0456693	FALSE	1647	27	0.0425197	FALSE	0.25642	8.42301	0.0610686	FALSE	FALSE	1603	29	0.0456693	FALSE	0.221057	8.40859	0.0559985	FALSE	FALSE	1576	27	0.0425197	FALSE	0.17163	8.38168	0.137517	FALSE	FALSE	M1404_00916	M1404_00916	pepE	705	Peptidase E	1085	30	0.0472441	FALSE	952	33	0.0519685	FALSE	-0.114085	5.74163
PmVP161_0435	PmVP161_0435	1905	hypothetical protein	7592	63	0.0367347	FALSE	8786	78	0.0454811	FALSE	0.0421094	11.2144	0.845713	FALSE	FALSE	9519	70	0.0408163	FALSE	0.129977	11.2634	0.00132429	FALSE	FALSE	9334	76	0.0443149	FALSE	0.0958097	11.2459	0.0385717	FALSE	FALSE	M1404_00917	M1404_00917	M1404_00917	1905	hypothetical protein	1826	58	0.0338192	FALSE	2448	45	0.0262391	FALSE	0.475412	8.30018
PmVP161_0434	tpd	522	34 kDa membrane antigen	1796	18	0.0382979	FALSE	1896	19	0.0404255	FALSE	0.0210802	9.20334	0.960801	FALSE	FALSE	1980	25	0.0531915	FALSE	0.0471109	9.22018	0.626254	FALSE	FALSE	1989	22	0.0468085	FALSE	0.0887967	9.24218	0.486959	FALSE	FALSE	M1404_00918	M1404_00918	tpd	522	34 kDa membrane antigen	10595	28	0.0595745	FALSE	12440	25	0.0531915	FALSE	0.288462	9.23856
PmVP161_0433	PmVP161_0433	1398	hypothetical protein	1204	39	0.030977	FALSE	1580	37	0.0293884	FALSE	0.26862	8.34824	0.0201475	FALSE	FALSE	1588	39	0.030977	FALSE	0.236619	8.33567	0.00926454	FALSE	FALSE	1631	40	0.0317712	FALSE	0.282618	8.36104	0.00862885	FALSE	FALSE	M1404_00919	M1404_00919	M1404_00919	1398	hypothetical protein	63099	39	0.030977	FALSE	73255	36	0.0285941	FALSE	0.255914	11.8569
PmVP161_0432	PmVP161_0432	1323	hypothetical protein	3128	37	0.0310663	FALSE	3730	38	0.031906	FALSE	0.130594	9.65662	0.171566	FALSE	FALSE	3880	38	0.031906	FALSE	0.145691	9.66864	0.0103523	FALSE	FALSE	3899	39	0.0327456	FALSE	0.161013	9.67692	0.0153549	FALSE	FALSE	M1404_00920	M1404_00920	M1404_00920	1323	hypothetical protein	4345	33	0.0277078	FALSE	4686	31	0.0260285	FALSE	0.225302	8.16205
PmVP161_0431	PmVP161_0431	1140	hypothetical protein	750	23	0.0224172	FALSE	878	18	0.0175439	FALSE	0.0541087	7.85974	0.848867	FALSE	FALSE	872	25	0.0243665	FALSE	-0.0116333	7.82937	1	FALSE	FALSE	812	21	0.0204678	FALSE	-0.0593852	7.80587	0.82068	FALSE	FALSE	M1404_00921	M1404_00921	M1404_00921	1140	hypothetical protein	5559	24	0.0233918	FALSE	5584	26	0.0253411	FALSE	0.0557463	8.18702
PmVP161_0430	lolD_1	696	Lipoprotein-releasing system ATP-binding protein LolD	490	20	0.0318979	FALSE	535	18	0.0287081	FALSE	-0.0112242	7.21993	1	FALSE	FALSE	619	20	0.0318979	FALSE	0.0969008	7.2795	0.6874	FALSE	FALSE	574	19	0.030303	FALSE	0.0819674	7.27174	0.790736	FALSE	FALSE	M1404_00922	M1404_00922	lolD_2	696	Lipoprotein-releasing system ATP-binding protein LolD	7707	27	0.0430622	FALSE	8332	30	0.0478469	FALSE	0.174855	8.70644
PmVP161_0429	resA	501	Thiol-disulfide oxidoreductase ResA	426	6	0.0133038	FALSE	477	7	0.0155211	FALSE	0.0372429	6.74025	0.966101	FALSE	FALSE	465	4	0.00886918	TRUE	-0.0378179	6.70523	0.936801	FALSE	FALSE	461	7	0.0155211	TRUE	-0.0429753	6.7031	0.915274	FALSE	FALSE	M1404_00923	M1404_00923	resA	501	Thiol-disulfide oxidoreductase ResA	1624	27	0.059867	FALSE	1393	22	0.0487805	FALSE	-0.169834	6.29191
PmVP161_0428	PmVP161_0428	303	hypothetical protein	44	3	0.010989	TRUE	30	2	0.00732601	TRUE	-0.667018	3.3872	0.273756	FALSE	FALSE	28	3	0.010989	TRUE	-0.801517	3.33843	0.140116	FALSE	FALSE	20	2	0.00732601	TRUE	-1.26961	3.20526	0.0157342	FALSE	FALSE	M1404_00924	M1404_00924	M1404_00924	303	hypothetical protein	0	0	0	TRUE	0	0	0	TRUE	NA	NA
PmVP161_0427	PmVP161_0427	390	hypothetical protein	815	16	0.045584	FALSE	815	21	0.0598291	FALSE	-0.121641	7.61257	0.584324	FALSE	FALSE	950	28	0.0797721	FALSE	0.0608598	7.70768	0.725299	FALSE	FALSE	926	18	0.0512821	FALSE	0.0267839	7.69033	0.950716	FALSE	FALSE	M1404_00925	M1404_00925	M1404_00925	390	hypothetical protein	1205	16	0.045584	FALSE	1032	16	0.045584	FALSE	-0.147881	6.00102
PmVP161_0426	ycgL	252	Protein YcgL	19	3	0.0132159	FALSE	37	2	0.00881057	TRUE	0.307426	3.58084	0.742123	FALSE	FALSE	49	7	0.030837	FALSE	0.731349	3.80865	0.0789987	FALSE	FALSE	70	8	0.0352423	FALSE	1.07098	4.01058	0.0061223	FALSE	FALSE	M1404_00926	M1404_00926	ycgL	252	Protein YcgL	20	5	0.0220264	FALSE	28	2	0.00881057	FALSE	0.126091	2.89397
PmVP161_0425	minC	678	Septum site-determining protein MinC	1655	30	0.0490998	FALSE	1983	32	0.0523732	FALSE	-0.0934178	9.54002	0.547506	FALSE	FALSE	1920	33	0.0540098	FALSE	-0.142591	9.51889	0.0623727	FALSE	FALSE	1965	31	0.0507365	FALSE	-0.0902755	9.54501	0.236385	FALSE	FALSE	M1404_00927	M1404_00927	minC	678	Septum site-determining protein MinC	2460	18	0.0294599	FALSE	2306	15	0.0245499	FALSE	0.00322698	7.22086
PmVP161_0424	PmVP161_0424	690	hypothetical protein	5	3	0.00483092	TRUE	3	3	0.00483092	TRUE	0.955685	1.89462	0.552146	NA	NA	5	5	0.00805153	TRUE	0.785377	1.83264	0.575784	NA	NA	6	3	0.00483092	TRUE	1.15159	1.96972	0.428021	NA	NA	M1404_00928	M1404_00928	M1404_00928	690	hypothetical protein	94	3	0.00483092	TRUE	106	5	0.00805153	FALSE	0.172073	2.48828
PmVP161_0423	sixA	459	Phosphohistidine phosphatase SixA	663	14	0.0338164	FALSE	792	11	0.02657	FALSE	0.13306	7.41565	0.568592	FALSE	FALSE	775	12	0.0289855	FALSE	0.0653935	7.38393	0.755131	FALSE	FALSE	843	11	0.02657	FALSE	0.190318	7.4516	0.535008	FALSE	FALSE	M1404_00929	M1404_00929	sixA	459	Phosphohistidine phosphatase SixA	761	16	0.0386473	FALSE	756	15	0.0362319	FALSE	-0.0903632	5.55189
PmVP161_0422	glmM	1335	Phosphoglucosamine mutase	1	1	0.000831947	TRUE	3	2	0.00166389	TRUE	2.5609	1.59477	0.181572	NA	NA	4	4	0.00332779	TRUE	2.19502	1.46336	0.212744	NA	NA	5	3	0.00249584	TRUE	2.93331	1.74012	0.064109	NA	NA	M1404_00930	M1404_00930	glmM	1335	Phosphoglucosamine mutase	0	0	0	TRUE	3	3	0.00249584	TRUE	0.00192171	5.18449
PmVP161_0421	folP	828	Dihydropteroate synthase	3	2	0.00268096	TRUE	5	4	0.00536193	TRUE	0.128214	1.64957	1	NA	NA	2	2	0.00268096	TRUE	-0.794132	1.46354	0.900801	NA	NA	4	4	0.00536193	TRUE	0.304617	1.68979	0.94341	NA	NA	M1404_00931	M1404_00931	folP	828	Dihydropteroate synthase	3	2	0.00268096	TRUE	3	3	0.00402145	TRUE	-0.330847	-0.749919
PmVP161_0420	ftsH	1920	ATP-dependent zinc metalloprotease FtsH	1	1	0.000578704	TRUE	3	3	0.00173611	TRUE	-0.470427	1.41836	1	NA	NA	2	2	0.00115741	TRUE	0.587819	1.63335	0.786011	NA	NA	6	6	0.00347222	TRUE	1.07814	1.78922	0.493151	NA	NA	M1404_00932	M1404_00932	ftsH	1929	ATP-dependent zinc metalloprotease FtsH	0	0	0	TRUE	6	3	0.00172712	TRUE	4.56488	-0.516541
PmVP161_0419	rlmE	630	Ribosomal RNA large subunit methyltransferase E	1	1	0.00176367	TRUE	0	0	0	TRUE	-0.643256	1.59523	0.945577	NA	NA	0	0	0	TRUE	0.236997	1.78539	0.939547	NA	NA	0	0	0	TRUE	1.19808	2.13017	0.28811	NA	NA	M1404_00933	M1404_00933	rlmE	630	Ribosomal RNA large subunit methyltransferase E	3	3	0.005291	TRUE	0	0	0	TRUE	0.121856	7.52068
PmVP161_0418	pstS	1035	Phosphate-binding protein PstS	1978	25	0.026824	FALSE	2434	24	0.0257511	FALSE	0.175061	9.00519	0.158581	FALSE	FALSE	2508	26	0.027897	FALSE	0.180436	9.0126	0.0435188	FALSE	FALSE	2447	30	0.0321888	FALSE	0.151782	8.99722	0.141439	FALSE	FALSE	M1404_00934	M1404_00934	pstS	1035	Phosphate-binding protein PstS	5320	26	0.027897	FALSE	6114	21	0.0225322	FALSE	0.258714	8.21829
PmVP161_0417	pstC	963	Phosphate transport system permease protein PstC	4337	30	0.0346021	FALSE	4745	26	0.0299885	FALSE	-0.00676567	10.3484	1	FALSE	FALSE	5086	40	0.0461361	FALSE	0.0461679	10.3787	0.618498	FALSE	FALSE	5083	38	0.0438293	FALSE	0.0547006	10.3834	0.474726	FALSE	FALSE	M1404_00935	M1404_00935	pstC	963	Phosphate transport system permease protein PstC	182	14	0.0161476	FALSE	324	13	0.0149942	FALSE	0.467072	4.08879
PmVP161_0416	pstA	843	Phosphate transport system permease protein PstA	1382	22	0.0289855	FALSE	1306	20	0.0263505	FALSE	-0.0227846	9.10259	0.966591	FALSE	FALSE	1393	23	0.030303	FALSE	-0.00855216	9.11298	1	FALSE	FALSE	1301	21	0.027668	FALSE	-0.101487	9.06718	0.493151	FALSE	FALSE	M1404_00936	M1404_00936	pstA	843	Phosphate transport system permease protein PstA	446	16	0.0210804	FALSE	261	14	0.0184453	FALSE	0.0470844	5.46299
PmVP161_0415	pstB	780	Phosphate import ATP-binding protein PstB	3200	21	0.0299145	FALSE	2954	22	0.031339	FALSE	-0.174461	9.9541	0.0173718	FALSE	FALSE	3036	17	0.0242165	FALSE	-0.191211	9.94874	0.000184024	FALSE	FALSE	3121	24	0.034188	FALSE	-0.118875	9.98413	0.0777526	FALSE	FALSE	M1404_00937	M1404_00937	pstB	780	Phosphate import ATP-binding protein PstB	2981	28	0.039886	FALSE	3188	32	0.045584	FALSE	0.328398	13.9347
PmVP161_0414	phoB	696	Phosphate regulon transcriptional regulatory protein PhoB	589	18	0.0287081	FALSE	691	15	0.0239234	FALSE	0.0749251	7.27587	0.769726	FALSE	FALSE	684	17	0.0271132	FALSE	0.0591191	7.2714	0.803025	FALSE	FALSE	759	18	0.0287081	FALSE	0.197441	7.34537	0.214733	FALSE	FALSE	M1404_00938	M1404_00938	phoB	696	Phosphate regulon transcriptional regulatory protein PhoB	980	21	0.0334928	FALSE	1007	24	0.0382775	FALSE	0.127685	5.73495
PmVP161_0413	phoR	1296	Phosphate regulon sensor protein PhoR	1718	55	0.0471294	FALSE	1522	45	0.0385604	FALSE	-0.293651	8.68426	0.00888164	FALSE	FALSE	1686	53	0.0454156	FALSE	-0.19759	8.73077	0.0123326	FALSE	FALSE	1621	57	0.0488432	FALSE	-0.244556	8.70946	0.0519031	FALSE	FALSE	M1404_00939	M1404_00939	phoR	1296	Phosphate regulon sensor protein PhoR	5810	44	0.0377035	FALSE	6724	42	0.0359897	FALSE	0.271547	8.36795
PmVP161_0412	PmVP161_0412	780	hypothetical protein	2040	28	0.039886	FALSE	2547	34	0.048433	FALSE	0.18009	9.63894	0.0460994	FALSE	FALSE	2599	31	0.0441595	FALSE	0.159274	9.63202	0.0219259	FALSE	FALSE	2649	31	0.0441595	FALSE	0.205483	9.65693	0.00699062	FALSE	FALSE	M1404_00940	M1404_00940	M1404_00940	780	hypothetical protein	34493	30	0.042735	FALSE	39809	33	0.0470085	FALSE	0.260723	10.9141
PmVP161_0411	uvrB	2037	UvrABC system protein B	2990	53	0.0288986	FALSE	3343	67	0.0365322	FALSE	0.0545677	9.86338	0.631024	FALSE	FALSE	3348	68	0.0370774	FALSE	-0.00149403	9.83831	1	FALSE	FALSE	3286	66	0.0359869	FALSE	-0.0201387	9.82936	0.866841	FALSE	FALSE	M1404_00941	M1404_00941	uvrB	2037	UvrABC system protein B	23046	48	0.0261723	FALSE	32318	52	0.0283533	FALSE	0.536531	10.5146
PmVP161_0410	PmVP161_0410	76	tRNA-Asn	2	2	0.0289855	FALSE	0	0	0	TRUE	-2.37307	1.06471	0.769726	NA	NA	1	1	0.0144928	TRUE	-0.855395	1.12647	1	NA	NA	0	0	0	TRUE	-2.38589	1.05248	0.750277	NA	NA	M1404_00942	M1404_00942	M1404_00942	76	tRNA-Asn(gtt)	0	0	0	TRUE	9	2	0.0289855	FALSE	4.33286	-0.626649
PmVP161_0409	yrbG	969	Inner membrane protein YrbG	3110	36	0.0412371	FALSE	3444	39	0.0446735	FALSE	0.0257461	9.57678	0.906559	FALSE	FALSE	3547	39	0.0446735	FALSE	0.0304055	9.58265	0.811915	FALSE	FALSE	3826	44	0.0504009	FALSE	0.145322	9.64288	0.0921724	FALSE	FALSE	M1404_00943	M1404_00943	yrbG	969	Inner membrane protein YrbG	4271	42	0.04811	FALSE	3150	43	0.0492554	FALSE	-0.325659	7.69336
PmVP161_0408	PmVP161_0408	1008	hypothetical protein	2028	40	0.0440529	FALSE	2269	38	0.0418502	FALSE	-0.0217654	9.28321	0.950956	FALSE	FALSE	2339	41	0.0451542	FALSE	-0.0244384	9.28511	0.861396	FALSE	FALSE	2253	37	0.0407489	FALSE	-0.0307179	9.28238	0.839194	FALSE	FALSE	M1404_00944	M1404_00944	M1404_00944	1008	hypothetical protein	94917	35	0.0385463	FALSE	107312	30	0.0330396	FALSE	0.228595	12.367
PmVP161_0407	PmVP161_0407	642	hypothetical protein	4034	17	0.0294118	FALSE	4535	19	0.032872	FALSE	0.0450551	9.9621	0.769589	FALSE	FALSE	4785	17	0.0294118	FALSE	0.085382	9.98652	0.233345	FALSE	FALSE	4922	15	0.0259516	FALSE	0.13224	10.0113	0.0375218	FALSE	FALSE	M1404_00945	M1404_00945	M1404_00945	642	hypothetical protein	849	31	0.0536332	FALSE	1141	31	0.0536332	FALSE	0.518954	5.78231
PmVP161_0406	ettA	1671	Energy-dependent translational throttle protein EttA	2547	48	0.0319149	FALSE	2758	44	0.0292553	FALSE	-0.000937853	9.29569	1	FALSE	FALSE	2711	44	0.0292553	FALSE	-0.0657163	9.26636	0.439683	FALSE	FALSE	2556	45	0.0299202	FALSE	-0.141145	9.23001	0.0939655	FALSE	FALSE	M1404_00946	M1404_00946	ettA	1671	Energy-dependent translational throttle protein EttA	5105	45	0.0299202	FALSE	3549	34	0.0226064	FALSE	-0.442786	7.8575
NA	NA	NA	NA	NA	NA	NA	NA	NA	NA	NA	NA	NA	NA	NA	NA	NA	NA	NA	NA	NA	NA	NA	NA	NA	NA	NA	NA	NA	NA	NA	NA	NA	NA	NA	NA	M1404_00947	M1404_00947	243	hypothetical protein	732	18	0.0821918	FALSE	905	18	0.0821918	FALSE	0.303766	5.47038
PmVP161_0402	metR_2	954	HTH-type transcriptional regulator MetR	1797	28	0.032596	FALSE	2005	29	0.0337602	FALSE	0.0323791	8.79193	0.945577	FALSE	FALSE	2241	38	0.0442375	FALSE	0.158072	8.86147	0.0697304	FALSE	FALSE	2315	28	0.032596	FALSE	0.211634	8.89052	0.0345907	FALSE	FALSE	M1404_00948	M1404_00948	metR	927	HTH-type transcriptional regulator MetR	139368	24	0.0287425	FALSE	137098	17	0.0203593	FALSE	0.0275284	12.8042
PmVP161_0401	metE	2274	5-methyltetrahydropteroyltriglutamate-- homocysteine methyltransferase	7304	69	0.0337079	FALSE	8869	73	0.0356619	FALSE	0.157119	10.9182	0.00677901	FALSE	FALSE	8780	83	0.0405471	FALSE	0.103348	10.8937	0.0100048	FALSE	FALSE	8751	80	0.0390816	FALSE	0.107601	10.8962	0.0362542	FALSE	FALSE	M1404_00949	M1404_00949	metE	2274	5-methyltetrahydropteroyltriglutamate--homocysteine methyltransferase	47606	80	0.0390816	FALSE	47937	67	0.0327308	FALSE	0.062064	11.2725
PmVP161_0400	PmVP161_0400	1038	hypothetical protein	3510	38	0.0406417	FALSE	4060	28	0.0299465	FALSE	0.0972264	9.82499	0.360737	FALSE	FALSE	3964	33	0.0352941	FALSE	0.0523198	9.80557	0.580526	FALSE	FALSE	4071	30	0.0320856	FALSE	0.0721727	9.81608	0.585317	FALSE	FALSE	M1404_00950	M1404_00950	M1404_00950	1038	hypothetical protein	898	26	0.0278075	FALSE	1011	25	0.026738	FALSE	0.138309	6.23085
PmVP161_0399	PmVP161_0399	210	hypothetical protein	314	12	0.0634921	FALSE	446	8	0.042328	FALSE	0.21969	8.00728	0.190113	FALSE	FALSE	408	6	0.031746	FALSE	0.060229	7.92661	0.760589	FALSE	FALSE	441	10	0.0529101	FALSE	0.135113	7.96643	0.407477	FALSE	FALSE	M1404_00951	M1404_00951	M1404_00951	210	hypothetical protein	2056	9	0.047619	FALSE	1848	8	0.042328	FALSE	-0.0541578	6.75739
PmVP161_0398	PmVP161_0398	690	hypothetical protein	4004	24	0.0386473	FALSE	4681	25	0.0402576	FALSE	0.102206	9.98084	0.331698	FALSE	FALSE	4905	23	0.037037	FALSE	0.132152	10.0004	0.0338557	FALSE	FALSE	4806	31	0.0499195	FALSE	0.110951	9.98945	0.102123	FALSE	FALSE	M1404_00952	M1404_00952	M1404_00952	690	hypothetical protein	661	21	0.0338164	FALSE	979	23	0.037037	FALSE	0.29201	8.37516
PmVP161_0397	pgi	1650	Glucose-6-phosphate isomerase	3	3	0.0020202	TRUE	3	3	0.0020202	TRUE	-0.760991	1.47974	0.932376	NA	NA	10	6	0.0040404	TRUE	0.785153	1.83264	0.560037	NA	NA	12	8	0.0053872	TRUE	1.44119	2.09164	0.176108	NA	NA	M1404_00953	M1404_00953	pgi	1650	Glucose-6-phosphate isomerase	5	3	0.0020202	TRUE	7	3	0.0020202	TRUE	0.629987	-0.415168
PmVP161_0395	PmVP161_0395	1938	hypothetical protein	5749	98	0.0561605	FALSE	6716	102	0.0584527	FALSE	0.0948717	10.5716	0.434265	FALSE	FALSE	6458	99	0.0567335	FALSE	-0.00685585	10.5233	0.995518	FALSE	FALSE	6477	101	0.0578797	FALSE	0.00313355	10.5287	1	FALSE	FALSE	M1404_00954	M1404_00954	M1404_00954	1809	hypothetical protein	18251	108	0.0662983	FALSE	18418	92	0.0564764	FALSE	0.0682538	9.89293
PmVP161_0394	alr	1083	Alanine racemase, biosynthetic	4	3	0.00307692	TRUE	6	3	0.00307692	TRUE	0.964165	1.75249	0.581197	NA	NA	3	2	0.00205128	TRUE	-0.504374	1.4021	1	NA	NA	6	4	0.00410256	TRUE	0.597244	1.63732	0.810483	NA	NA	M1404_00955	M1404_00955	alr	1083	Alanine racemase, biosynthetic	1	1	0.00102564	TRUE	1	1	0.00102564	TRUE	0.0118418	-1.10315
PmVP161_0393	dnaB	1404	Replicative DNA helicase	4	3	0.00237342	TRUE	3	3	0.00237342	TRUE	-0.76027	1.47978	0.927771	NA	NA	3	3	0.00237342	TRUE	0.0939588	1.63339	1	NA	NA	3	2	0.00158228	TRUE	-0.42698	1.5264	1	NA	NA	M1404_00956	M1404_00956	dnaB	1404	Replicative DNA helicase	1	1	0.000791139	TRUE	2	2	0.00158228	TRUE	0.77826	-1.02451
PmVP161_0392	uvrD	2181	DNA helicase II	1520	57	0.0290372	FALSE	1368	50	0.0254712	FALSE	-0.25987	8.4131	0.0237665	FALSE	FALSE	1416	51	0.0259806	FALSE	-0.258033	8.41536	0.00218798	FALSE	FALSE	1473	52	0.0264901	FALSE	-0.195849	8.44576	0.0428704	FALSE	FALSE	M1404_00957	M1404_00957	uvrD	2181	DNA helicase II	236	30	0.0152827	FALSE	279	24	0.0122262	FALSE	0.251706	3.77321
PmVP161_0391	fdhD	822	Sulfur carrier protein FdhD	336	18	0.0243243	FALSE	428	22	0.0297297	FALSE	0.267551	6.67052	0.272285	FALSE	FALSE	500	25	0.0337838	FALSE	0.412547	6.75854	0.0107857	FALSE	FALSE	521	26	0.0351351	FALSE	0.495779	6.80663	0.00105575	FALSE	FALSE	M1404_00958	M1404_00958	fdhD	822	Sulfur carrier protein FdhD	10251	17	0.022973	FALSE	10060	21	0.0283784	FALSE	0.0266718	9.03867
PmVP161_0390	fdnG_2	588	Formate dehydrogenase, nitrate-inducible, major subunit	609	15	0.0283019	FALSE	739	13	0.0245283	FALSE	0.156168	7.30672	0.419214	FALSE	FALSE	797	12	0.0226415	FALSE	0.227777	7.35034	0.116948	FALSE	FALSE	772	11	0.0207547	FALSE	0.188571	7.32877	0.189986	FALSE	FALSE	M1404_00959	M1404_00959	fdnG_1	588	Formate dehydrogenase, nitrate-inducible, major subunit	390	18	0.0339623	FALSE	394	16	0.0301887	FALSE	0.0760959	4.37772
PmVP161_0389	fdnG_1	2430	Formate dehydrogenase, nitrate-inducible, major subunit	1835	43	0.0196616	FALSE	2090	53	0.0242341	FALSE	0.10945	9.3515	0.28695	FALSE	FALSE	2535	52	0.0237769	FALSE	0.307054	9.463	5.5e-06	FALSE	FALSE	2461	40	0.0182899	FALSE	0.249544	9.43091	0.000627524	FALSE	FALSE	M1404_00960	M1404_00960	fdnG_2	2430	Formate dehydrogenase, nitrate-inducible, major subunit	11165	31	0.0141747	FALSE	11965	33	0.0150892	FALSE	0.157188	9.23245
PmVP161_0388	fdoH	918	Formate dehydrogenase-O iron-sulfur subunit	667	12	0.0145103	FALSE	604	12	0.0145103	FALSE	-0.261738	7.22853	0.234397	FALSE	FALSE	734	13	0.0157195	FALSE	-0.022104	7.34723	0.983518	FALSE	FALSE	651	15	0.0181378	FALSE	-0.183308	7.26793	0.479126	FALSE	FALSE	M1404_00961	M1404_00961	fdoH	909	Formate dehydrogenase-O iron-sulfur subunit	35	10	0.01221	FALSE	67	6	0.00732601	FALSE	0.984977	1.6103
PmVP161_0387	fdnI	687	Formate dehydrogenase, nitrate-inducible, cytochrome b556(Fdn) subunit	60	10	0.0161551	FALSE	80	11	0.0177706	FALSE	0.171367	4.24297	0.793156	FALSE	FALSE	143	18	0.0290792	FALSE	0.950222	4.69075	0.00132569	FALSE	FALSE	87	15	0.0242326	FALSE	0.243599	4.28291	0.639569	FALSE	FALSE	M1404_00962	M1404_00962	fdnI	687	Formate dehydrogenase, nitrate-inducible, cytochrome b556(Fdn) subunit	2937	8	0.0129241	FALSE	3090	12	0.0193861	FALSE	0.128894	7.28854
PmVP161_0386	fdhE	930	Protein FdhE	137	11	0.0131422	FALSE	200	9	0.0107527	TRUE	0.213374	8.27578	0.0851429	FALSE	FALSE	258	11	0.0131422	TRUE	0.391193	8.38081	4.38e-07	FALSE	FALSE	242	11	0.0131422	TRUE	0.439605	8.40834	2.34e-06	FALSE	FALSE	M1404_00963	M1404_00963	fdhE	930	Protein FdhE	93	9	0.0107527	FALSE	110	11	0.0131422	FALSE	0.210341	3.59896
PmVP161_0383	PmVP161_0383	90	tRNA-Ser	0	0	0	TRUE	0	0	0	TRUE	1.548	0.982149	1	NA	NA	2	1	0.0123457	TRUE	2.25896	1.04839	0.719624	NA	NA	0	0	0	TRUE	NA	NA	NA	NA	NA	M1404_00964	M1404_00964	M1404_00964	90	tRNA-Ser(tga)	0	0	0	TRUE	0	0	0	TRUE	NA	NA
PmVP161_0382	yccA	663	Modulator of FtsH protease YccA	1202	30	0.0502513	FALSE	1286	30	0.0502513	FALSE	0.0150675	8.40857	1	FALSE	FALSE	1201	27	0.0452261	FALSE	-0.117022	8.34554	0.293909	FALSE	FALSE	1235	30	0.0502513	FALSE	-0.0879596	8.36058	0.516496	FALSE	FALSE	M1404_00965	M1404_00965	yccA	663	Modulator of FtsH protease YccA	2607	18	0.0301508	FALSE	2715	19	0.0318258	FALSE	0.114443	7.11057
PmVP161_0381	tusE	330	Sulfurtransferase TusE	0	0	0	TRUE	1	1	0.003367	TRUE	1.5452	0.982124	1	NA	NA	2	1	0.003367	TRUE	2.25908	1.04839	0.719624	NA	NA	3	2	0.00673401	TRUE	2.74369	1.13033	0.509844	NA	NA	M1404_00966	M1404_00966	tusE	330	Sulfurtransferase TusE	0	0	0	TRUE	0	0	0	TRUE	NA	NA
PmVP161_0380	hpf	882	Putative metal ABC transporter substrate-binding protein Hpf	19	8	0.0100756	TRUE	9	4	0.00503778	TRUE	-1.42667	2.48019	0.0599063	FALSE	NA	23	9	0.011335	TRUE	-0.157211	2.83278	1	FALSE	FALSE	25	11	0.0138539	TRUE	0.0216714	2.90481	1	FALSE	FALSE	M1404_00967	M1404_00967	M1404_00967	882	putative periplasmic iron-binding protein	321	14	0.0176322	FALSE	215	11	0.0138539	FALSE	-0.510461	3.89226
PmVP161_0379	btuD_1	894	Vitamin B12 import ATP-binding protein BtuD	309	23	0.0285714	FALSE	248	12	0.0149068	FALSE	-0.426149	7.30154	0.010952	FALSE	FALSE	250	13	0.0161491	FALSE	-0.436672	7.29663	0.000982998	FALSE	FALSE	283	14	0.0173913	FALSE	-0.325286	7.34793	0.0395475	FALSE	FALSE	M1404_00968	M1404_00968	mntB_1	894	Manganese transport system ATP-binding protein MntB	721	17	0.021118	FALSE	657	17	0.021118	FALSE	-0.0916579	5.8097
PmVP161_0378	mntB_2	870	Manganese transport system membrane protein MntB	94	14	0.0178799	FALSE	38	9	0.0114943	TRUE	-1.41776	4.1062	5.29e-05	FALSE	FALSE	61	10	0.0127714	TRUE	-0.754986	4.30569	0.0315025	FALSE	FALSE	65	17	0.0217114	FALSE	-0.681292	4.33468	0.0428809	FALSE	FALSE	M1404_00969	M1404_00969	mntB_2	870	Manganese transport system membrane protein MntB	137	10	0.0127714	FALSE	127	13	0.0166028	FALSE	-0.0504361	2.86258
PmVP161_0377	mntB_1	840	Manganese transport system membrane protein MntB	100	10	0.0132275	FALSE	49	10	0.0132275	FALSE	-0.352112	5.52985	0.410868	FALSE	FALSE	53	6	0.00793651	TRUE	-0.378411	5.51975	0.256804	FALSE	FALSE	47	9	0.0119048	TRUE	-0.525261	5.4579	0.0685334	FALSE	FALSE	M1404_00970	M1404_00970	mntB_3	840	Manganese transport system membrane protein MntB	402	17	0.0224868	FALSE	272	11	0.0145503	FALSE	-0.540512	4.16995
PmVP161_0376	yccX	273	Acylphosphatase	553	10	0.0406504	FALSE	628	6	0.0243902	FALSE	0.0552103	7.1201	0.916355	FALSE	FALSE	695	9	0.0365854	FALSE	0.169834	7.18443	0.350603	FALSE	FALSE	569	13	0.0528455	FALSE	-0.114726	7.03741	0.67053	FALSE	FALSE	M1404_00971	M1404_00971	yccX	273	Acylphosphatase	776	13	0.0528455	FALSE	1045	15	0.0609756	FALSE	0.506937	5.83548
PmVP161_0375	PmVP161_0375	657	hypothetical protein	842	14	0.0236486	FALSE	973	12	0.0202703	FALSE	0.087371	7.73432	0.769726	FALSE	FALSE	874	15	0.0253378	FALSE	-0.106843	7.63923	0.528228	FALSE	FALSE	883	14	0.0236486	FALSE	-0.0869146	7.64975	0.677627	FALSE	FALSE	M1404_00972	M1404_00972	M1404_00972	657	hypothetical protein	2436	14	0.0236486	FALSE	2089	14	0.0236486	FALSE	-0.160762	6.9006
PmVP161_0374	mgsA	459	Methylglyoxal synthase	159	8	0.0193237	FALSE	157	5	0.0120773	FALSE	-0.135418	5.27404	0.83602	FALSE	FALSE	154	6	0.0144928	TRUE	-0.206007	5.24097	0.758552	FALSE	FALSE	146	6	0.0144928	TRUE	-0.276288	5.20969	0.477994	FALSE	FALSE	M1404_00973	M1404_00973	mgsA	459	Methylglyoxal synthase	430	6	0.0144928	FALSE	469	6	0.0144928	FALSE	0.163361	4.56251
PmVP161_0373	yccF	453	Inner membrane protein YccF	92	11	0.0269608	FALSE	123	13	0.0318627	FALSE	0.0994436	5.73338	0.831078	FALSE	FALSE	124	11	0.0269608	FALSE	-0.0255384	5.6729	1	FALSE	FALSE	122	9	0.0220588	FALSE	0.15699	5.76748	0.689025	FALSE	FALSE	M1404_00974	M1404_00974	yccF	453	Inner membrane protein YccF	78843	20	0.0490196	FALSE	80490	16	0.0392157	FALSE	0.0881396	12.0158
PmVP161_0372	yccS	2154	Inner membrane protein YccS	7512	79	0.0407427	FALSE	8344	88	0.0453842	FALSE	0.0286023	10.8491	0.816249	FALSE	FALSE	8693	91	0.0469314	FALSE	0.0513611	10.8643	0.477698	FALSE	FALSE	8896	94	0.0484786	FALSE	0.0908272	10.8849	0.0921724	FALSE	FALSE	M1404_00975	M1404_00975	yccS	2154	Inner membrane protein YccS	265269	102	0.0526044	FALSE	251784	105	0.0541516	FALSE	-0.0221136	13.7065
PmVP161_0371	PmVP161_0371	507	hypothetical protein	700	11	0.02407	FALSE	683	11	0.02407	FALSE	-0.155817	7.3561	0.552146	FALSE	FALSE	670	11	0.02407	FALSE	-0.201839	7.3355	0.219538	FALSE	FALSE	639	12	0.0262582	FALSE	-0.264521	7.30698	0.23741	FALSE	FALSE	M1404_00976	M1404_00976	M1404_00976	507	hypothetical protein	66	11	0.02407	FALSE	65	10	0.0218818	FALSE	-0.0300112	1.95633
PmVP161_0370	prmB	942	50S ribosomal protein L3 glutamine methyltransferase	1894	37	0.0436321	FALSE	2018	35	0.0412736	FALSE	-0.0346917	8.84061	0.88606	FALSE	FALSE	2119	31	0.0365566	FALSE	-0.00180974	8.86039	1	FALSE	FALSE	2140	36	0.0424528	FALSE	0.0188075	8.8713	0.948431	FALSE	FALSE	M1404_00977	M1404_00977	prmB	942	50S ribosomal protein L3 glutamine methyltransferase	817	11	0.0129717	FALSE	638	15	0.0176887	FALSE	-0.0571483	9.50094
PmVP161_0369	PmVP161_0369	1053	hypothetical protein	2419	37	0.0390295	FALSE	2651	37	0.0390295	FALSE	-0.0243143	9.69766	0.916812	FALSE	FALSE	2740	37	0.0390295	FALSE	0.00297259	9.7147	1	FALSE	FALSE	2755	33	0.0348101	FALSE	0.0150594	9.72124	0.952119	FALSE	FALSE	M1404_00978	M1404_00978	M1404_00978	1053	hypothetical protein	37974	25	0.0263713	FALSE	37605	21	0.0221519	FALSE	0.037549	10.9329
PmVP161_0368	PmVP161_0368	1056	hypothetical protein	5	5	0.00525762	TRUE	2	2	0.00210305	TRUE	-0.641793	1.59526	0.945577	NA	NA	5	4	0.0042061	TRUE	-0.388049	1.63344	1	NA	NA	9	6	0.00630915	TRUE	0.402935	1.8366	0.834928	NA	NA	M1404_00979	M1404_00979	M1404_00979	1008	hypothetical protein	1	1	0.00110132	TRUE	0	0	0	TRUE	0.00588523	-1.10308
PmVP161_0367	rsxA	579	Electron transport complex subunit RsxA	266	2	0.00383142	TRUE	280	5	0.00957854	TRUE	-0.0493359	6.02933	0.950956	FALSE	FALSE	294	3	0.00574713	TRUE	-0.0157692	6.04855	1	FALSE	FALSE	368	6	0.0114943	TRUE	0.31336	6.22496	0.20297	FALSE	FALSE	M1404_00980	M1404_00980	rnfA	579	Ion-translocating oxidoreductase complex subunit A	0	0	0	TRUE	0	0	0	TRUE	NA	NA
PmVP161_0366	rsxB	597	Electron transport complex subunit RsxB	13	4	0.00743494	TRUE	4	3	0.00557621	TRUE	-1.69844	1.9395	0.248437	NA	NA	15	4	0.00743494	TRUE	0.0457682	2.33796	1	NA	FALSE	8	1	0.00185874	TRUE	-0.811732	2.09215	0.650296	NA	NA	M1404_00981	M1404_00981	rnfB	597	Ion-translocating oxidoreductase complex subunit B	4	2	0.00371747	TRUE	2	2	0.00371747	TRUE	-0.847466	-0.813077
PmVP161_0365	rsxC	2508	Electron transport complex subunit RsxC	37	6	0.00265722	TRUE	6	6	0.00265722	TRUE	-1.82524	3.51115	2.97e-05	FALSE	NA	6	5	0.00221435	TRUE	-0.99748	3.71223	0.020037	FALSE	NA	10	10	0.0044287	TRUE	-1.46807	3.58423	0.000311936	FALSE	NA	M1404_00982	M1404_00982	rsxC	2508	Ion-translocating oxidoreductase complex subunit C	524	5	0.00221435	TRUE	442	6	0.00265722	TRUE	-0.192237	4.67503
PmVP161_0364	rsxD	1050	Electron transport complex subunit RsxD	2	2	0.0021164	TRUE	1	1	0.0010582	TRUE	1.03374	1.41815	0.769726	NA	NA	7	4	0.0042328	TRUE	2.18142	1.7852	0.0906823	NA	NA	4	4	0.0042328	TRUE	1.00689	1.40596	0.722088	NA	NA	M1404_00983	M1404_00983	rnfD	1050	Ion-translocating oxidoreductase complex subunit D	0	0	0	TRUE	7	2	0.0021164	TRUE	3.8963	-0.7499
PmVP161_0363	rsxG	609	Electron transport complex subunit RsxG	1	1	0.00182149	TRUE	0	0	0	TRUE	0.994802	2.28654	0.536905	NA	NA	1	1	0.00182149	TRUE	0.284807	2.0078	0.963725	NA	NA	0	0	0	TRUE	0.158524	1.96994	0.963074	NA	NA	M1404_00984	M1404_00984	rnfG	609	Ion-translocating oxidoreductase complex subunit G	2	2	0.00364299	TRUE	0	0	0	TRUE	-1.14536	0.915172
PmVP161_0362	rsxE	729	Electron transport complex subunit RsxE	0	0	0	TRUE	1	1	0.00152207	TRUE	1.54302	0.982104	1	NA	NA	2	1	0.00152207	TRUE	2.25896	1.04839	0.719624	NA	NA	2	2	0.00304414	TRUE	2.26332	1.05236	0.750277	NA	NA	M1404_00985	M1404_00985	rnfE	729	Ion-translocating oxidoreductase complex subunit E	0	0	0	TRUE	1	1	0.00152207	TRUE	1.6297	-1.18508
PmVP161_0361	nth	633	Endonuclease III	1158	8	0.0140351	FALSE	1310	8	0.0140351	FALSE	0.0560101	8.17319	0.818357	FALSE	FALSE	1393	8	0.0140351	TRUE	0.105724	8.20304	0.434133	FALSE	FALSE	1278	11	0.0192982	FALSE	-0.0118932	8.14235	1	FALSE	FALSE	M1404_00986	M1404_00986	nth	633	Endonuclease III	202	6	0.0105263	FALSE	252	7	0.0122807	FALSE	0.358464	3.59711
PmVP161_0360	PmVP161_0360	1368	hypothetical protein	2684	52	0.0422078	FALSE	2695	48	0.038961	FALSE	-0.115149	9.29978	0.607837	FALSE	FALSE	2538	50	0.0405844	FALSE	-0.238592	9.24325	0.000117951	FALSE	FALSE	2555	62	0.0503247	FALSE	-0.223588	9.25125	0.0113427	FALSE	FALSE	M1404_00987	M1404_00987	M1404_00987	1368	hypothetical protein	2002	56	0.0454545	FALSE	1792	55	0.0446429	FALSE	-0.104115	6.65196
PmVP161_0359	bioB	1011	Biotin synthase	1188	33	0.0362637	FALSE	1373	27	0.0296703	FALSE	0.0910445	8.22754	0.693411	FALSE	FALSE	1492	25	0.0274725	FALSE	0.170661	8.27423	0.168297	FALSE	FALSE	1477	31	0.0340659	FALSE	0.161646	8.26955	0.340354	FALSE	FALSE	M1404_00988	M1404_00988	bioB	1011	Biotin synthase	2591	22	0.0241758	FALSE	2283	24	0.0263736	FALSE	-0.177021	7.20218
PmVP161_0358	thiQ	678	Thiamine import ATP-binding protein ThiQ	3042	27	0.0441899	FALSE	2667	26	0.0425532	FALSE	-0.313989	9.38719	0.00996863	FALSE	FALSE	2569	26	0.0425532	FALSE	-0.407158	9.34707	1.13e-06	FALSE	FALSE	2593	27	0.0441899	FALSE	-0.387908	9.35688	8.4e-10	FALSE	FALSE	M1404_00989	M1404_00989	thiQ	678	Thiamine import ATP-binding protein ThiQ	1178	12	0.0196399	FALSE	426	10	0.0163666	FALSE	-1.30974	5.44264
PmVP161_0357	PmVP161_0357	1611	hypothetical protein	2009	38	0.0262069	FALSE	1882	33	0.0227586	FALSE	-0.269087	9.06635	0.0662349	FALSE	FALSE	1792	34	0.0234483	FALSE	-0.360014	9.02659	0.00362534	FALSE	FALSE	1730	34	0.0234483	FALSE	-0.387437	9.01569	3.8e-08	FALSE	FALSE	M1404_00990	M1404_00990	M1404_00990	1611	hypothetical protein	2897	42	0.0289655	FALSE	858	28	0.0193103	FALSE	-1.69463	6.67644
PmVP161_0356	thiB	1005	Thiamine-binding periplasmic protein	1987	37	0.040884	FALSE	1480	41	0.0453039	FALSE	-0.549609	8.67063	1.48e-08	FALSE	FALSE	1492	39	0.0430939	FALSE	-0.575045	8.65949	4.64e-11	FALSE	FALSE	1390	35	0.038674	FALSE	-0.670511	8.62284	5.81e-08	FALSE	FALSE	M1404_00991	M1404_00991	thiB	1005	Thiamine-binding periplasmic protein	23764	44	0.0486188	FALSE	9638	28	0.0309392	FALSE	-1.25291	9.7589
PmVP161_0355	glnE	2961	Bifunctional glutamine synthetase adenylyltransferase/adenylyl-removing enzyme	459	38	0.0142589	FALSE	479	36	0.0135084	FALSE	-0.118801	6.92834	0.652269	FALSE	FALSE	465	51	0.019137	FALSE	-0.152403	6.91422	0.468158	FALSE	FALSE	463	46	0.0172608	FALSE	-0.19946	6.89236	0.290171	FALSE	FALSE	M1404_00992	M1404_00992	glnE	2961	Bifunctional glutamine synthetase adenylyltransferase/adenylyl-removing enzyme	1480	56	0.0210131	FALSE	1856	53	0.0198874	FALSE	0.363593	6.52842
PmVP161_0354	trmB_1	1482	tRNA (guanine-N(7)-)-methyltransferase	4387	54	0.0404798	FALSE	4831	55	0.0412294	FALSE	0.0230913	10.0798	0.888727	FALSE	FALSE	4815	63	0.0472264	FALSE	-0.0222782	10.0602	0.821738	FALSE	FALSE	4961	62	0.0464768	FALSE	0.0308659	10.0875	0.729844	FALSE	FALSE	M1404_00993	M1404_00993	M1404_00993	1482	hypothetical protein	1178	35	0.0262369	FALSE	1152	39	0.0292354	FALSE	0.0252101	5.93931
PmVP161_0353	PmVP161_0353	915	hypothetical protein	102	11	0.0133495	FALSE	88	6	0.00728155	TRUE	0.115853	8.8642	0.447026	FALSE	FALSE	80	10	0.0121359	TRUE	0.0838797	8.85129	0.430639	FALSE	FALSE	114	12	0.0145631	TRUE	0.138935	8.88063	0.166544	FALSE	FALSE	M1404_00994	M1404_00994	M1404_00994	915	hypothetical protein	223	8	0.00970874	FALSE	188	12	0.0145631	FALSE	0.430502	9.50671
PmVP161_0352	PmVP161_0352	1239	Carboxynorspermidine synthase	3748	58	0.0519713	FALSE	4147	65	0.0582437	FALSE	0.0245683	9.84444	0.920373	FALSE	FALSE	4025	65	0.0582437	FALSE	-0.0567213	9.80696	0.49766	FALSE	FALSE	3833	62	0.0555556	FALSE	-0.120275	9.77626	0.144814	FALSE	FALSE	M1404_00995	M1404_00995	M1404_00995	1239	Carboxynorspermidine synthase	3612	36	0.0322581	FALSE	3217	43	0.0385305	FALSE	-0.0901464	7.52252
PmVP161_0351	nspC	1116	Carboxynorspermidine/carboxyspermidine decarboxylase	2845	50	0.0497512	FALSE	3191	47	0.0467662	FALSE	0.0441568	9.4704	0.769726	FALSE	FALSE	3342	44	0.0437811	FALSE	0.0711632	9.48802	0.393366	FALSE	FALSE	3295	43	0.0427861	FALSE	0.0577632	9.48137	0.645996	FALSE	FALSE	M1404_00996	M1404_00996	nspC	1116	Carboxynorspermidine/carboxyspermidine decarboxylase	4055	41	0.040796	FALSE	3807	43	0.0427861	FALSE	-0.0548884	7.69873
PmVP161_0350	parE	1899	DNA topoisomerase 4 subunit B	7	7	0.00409357	TRUE	0	0	0	TRUE	0.0673001	3.64962	1	NA	NA	4	3	0.00175439	TRUE	0.518109	3.87813	0.268065	NA	NA	7	7	0.00409357	TRUE	0.605947	3.92623	0.371458	NA	NA	M1404_00997	M1404_00997	parE	1899	DNA topoisomerase 4 subunit B	6	4	0.00233918	TRUE	0	0	0	TRUE	-0.150087	1.70586
PmVP161_0349	parC	2253	DNA topoisomerase 4 subunit A	6	5	0.00246548	TRUE	6	5	0.00246548	TRUE	0.0923768	1.75268	1	NA	NA	20	13	0.00641026	TRUE	1.76089	2.40166	0.019822	NA	FALSE	10	9	0.00443787	TRUE	0.548481	1.88241	0.729844	NA	NA	M1404_00998	M1404_00998	parC	2253	DNA topoisomerase 4 subunit A	4	3	0.00147929	TRUE	6	4	0.00197239	TRUE	0.596592	-0.571263
NA	NA	NA	NA	NA	NA	NA	NA	NA	NA	NA	NA	NA	NA	NA	NA	NA	NA	NA	NA	NA	NA	NA	NA	NA	NA	NA	NA	NA	NA	NA	NA	NA	NA	NA	NA	M1404_00999	M1404_00999	465	IS200/IS605 family transposase ISAac3	2762	58	0.138425	FALSE	3192	56	0.133652	FALSE	0.25416	7.30042
PmVP161_0348	PmVP161_0348	729	hypothetical protein	1520	17	0.0258752	FALSE	1670	16	0.0243531	FALSE	0.0123146	8.54306	1	FALSE	FALSE	1768	22	0.0334855	FALSE	0.0559109	8.56896	0.710654	FALSE	FALSE	1745	18	0.0273973	FALSE	0.0459969	8.56421	0.812076	FALSE	FALSE	M1404_01000	M1404_01000	M1404_01000	729	hypothetical protein	296	7	0.0106545	FALSE	304	8	0.0121766	FALSE	0.0978367	4.15151
PmVP161_0347	PmVP161_0347	717	hypothetical protein	1819	29	0.0448916	FALSE	2102	29	0.0448916	FALSE	0.0765534	8.9175	0.578502	FALSE	FALSE	2220	26	0.0402477	FALSE	0.0998047	8.93347	0.289506	FALSE	FALSE	2166	31	0.0479876	FALSE	0.0743727	8.9204	0.552272	FALSE	FALSE	M1404_01001	M1404_01001	M1404_01001	717	hypothetical protein	30686	33	0.0510836	FALSE	31526	30	0.0464396	FALSE	0.0952103	10.6721
PmVP161_0346	yabJ	354	2-iminobutanoate/2-iminopropanoate deaminase	94	6	0.0188088	FALSE	122	6	0.0188088	FALSE	0.25251	4.75186	0.732094	FALSE	FALSE	76	4	0.0125392	TRUE	-0.463401	4.41827	0.247375	FALSE	FALSE	91	8	0.0250784	FALSE	-0.199966	4.53371	0.750277	FALSE	FALSE	M1404_01002	M1404_01002	yabJ	354	2-iminobutanoate/2-iminopropanoate deaminase	574	8	0.0250784	FALSE	352	8	0.0250784	FALSE	-0.6488	4.60133
PmVP161_0345	nhaP	1326	Na(+)/H(+) antiporter NhaP	974	36	0.0301508	FALSE	1015	27	0.0226131	FALSE	-0.0870514	7.96763	0.640958	FALSE	FALSE	1262	37	0.0309883	FALSE	0.202254	8.12153	0.0866945	FALSE	FALSE	1115	41	0.0343384	FALSE	0.0427128	8.03665	0.832582	FALSE	FALSE	M1404_01003	M1404_01003	nhaP	1326	Na( )/H( ) antiporter NhaP	2669	31	0.0259631	FALSE	3115	22	0.0184255	FALSE	0.241155	7.40269
PmVP161_0344	PmVP161_0344	2145	hypothetical protein	6	6	0.0031072	TRUE	3	2	0.00103573	TRUE	-1.00268	1.53868	0.774488	NA	NA	4	3	0.0015536	TRUE	-0.676751	1.579	0.917458	NA	NA	10	9	0.0046608	TRUE	0.547815	1.88238	0.756703	NA	NA	M1404_01004	M1404_01004	M1404_01004	2145	hypothetical protein	3	2	0.00103573	TRUE	4	2	0.00103573	TRUE	0.389169	-0.75019
PmVP161_0343	apt	543	Adenine phosphoribosyltransferase	2082	8	0.0163599	FALSE	1897	8	0.0163599	FALSE	-0.269704	9.10485	0.0031767	FALSE	FALSE	1955	7	0.0143149	TRUE	-0.307373	9.08924	3.02e-07	FALSE	FALSE	1976	7	0.0143149	TRUE	-0.278758	9.10346	0.000124566	FALSE	FALSE	M1404_01005	M1404_01005	apt	543	Adenine phosphoribosyltransferase	374	10	0.0204499	FALSE	260	9	0.0184049	FALSE	-0.760539	4.41742
PmVP161_0342	lpxM	951	Lipid A biosynthesis myristoyltransferase	0	0	0	TRUE	4	2	0.00233645	TRUE	3.1132	1.21644	0.378226	NA	NA	5	5	0.00584112	TRUE	4.56768	1.68558	0.0122672	NA	NA	3	3	0.00350467	TRUE	3.39189	1.27466	0.228558	NA	NA	M1404_01006	M1404_01006	lpxM	951	Lipid A biosynthesis myristoyltransferase	0	0	0	TRUE	2	1	0.00116822	TRUE	2.841	-1.0246
PmVP161_0341	yfcA	765	putative membrane transporter protein YfcA	346	6	0.00870827	TRUE	314	9	0.0130624	FALSE	-0.184126	7.09741	0.36253	FALSE	FALSE	322	10	0.0145138	TRUE	-0.362178	7.01563	0.0368596	FALSE	FALSE	301	11	0.0159652	TRUE	-0.275054	7.05708	0.0928982	FALSE	FALSE	M1404_01007	M1404_01007	yfcA	765	putative membrane transporter protein YfcA	56	9	0.0130624	FALSE	80	12	0.0174165	FALSE	0.0924843	2.65636
PmVP161_0340	mepA	876	Penicillin-insensitive murein endopeptidase	93	10	0.0126743	FALSE	123	5	0.00633714	TRUE	0.281084	4.75203	0.599736	FALSE	FALSE	135	6	0.00760456	TRUE	0.376428	4.80854	0.333791	FALSE	FALSE	149	5	0.00633714	TRUE	0.524909	4.89241	0.144616	FALSE	FALSE	M1404_01008	M1404_01008	mepA	876	Penicillin-insensitive murein endopeptidase	432	13	0.0164766	FALSE	319	11	0.0139417	FALSE	-0.390576	4.30817
PmVP161_0339	aroC	1074	Chorismate synthase	2	2	0.00206825	TRUE	3	2	0.00206825	TRUE	0.390004	1.28707	1	NA	NA	0	0	0	TRUE	-0.85578	1.12647	1	NA	NA	1	1	0.00103413	TRUE	-0.122843	1.20444	1	NA	NA	M1404_01009	M1404_01009	aroC	1074	Chorismate synthase	4	3	0.00310238	TRUE	1	1	0.00103413	TRUE	-1.45747	-0.881556
PmVP161_0338	PmVP161_0338	3342	putative MscS family protein.1	1664	57	0.0189495	FALSE	1427	59	0.0196144	FALSE	-0.320401	8.55566	0.000494771	FALSE	FALSE	1534	65	0.021609	FALSE	-0.255803	8.58662	0.0122777	FALSE	FALSE	1500	67	0.0222739	FALSE	-0.257797	8.5867	0.0120926	FALSE	FALSE	M1404_01010	M1404_01010	M1404_01010	3342	putative MscS family protein.1	53053	73	0.0242686	FALSE	40345	58	0.0192819	FALSE	-0.337641	11.2399
PmVP161_0337	menE	1419	2-succinylbenzoate--CoA ligase	804	27	0.0211268	FALSE	760	26	0.0203443	FALSE	-0.163366	7.58881	0.388103	FALSE	FALSE	729	24	0.0187793	FALSE	-0.258941	7.54512	0.0483307	FALSE	FALSE	818	30	0.0234742	FALSE	-0.113829	7.61574	0.518987	FALSE	FALSE	M1404_01011	M1404_01011	menE	1419	2-succinylbenzoate--CoA ligase	1423	35	0.0273865	FALSE	1182	31	0.0242567	FALSE	-0.209994	6.20423
PmVP161_0336	seqA	663	Negative modulator of initiation of replication	27	5	0.00837521	TRUE	55	7	0.0117253	TRUE	0.892492	3.50864	0.0675677	FALSE	FALSE	35	8	0.0134003	TRUE	0.288098	3.20026	0.793332	FALSE	FALSE	39	6	0.0100503	TRUE	0.407259	3.25727	0.620643	FALSE	FALSE	M1404_01012	M1404_01012	seqA	663	Negative modulator of initiation of replication	0	0	0	TRUE	3	2	0.00335008	TRUE	-0.282663	2.62993
PmVP161_0335	ybfF	789	Esterase YbfF	1348	24	0.0337553	FALSE	1556	20	0.0281294	FALSE	0.115875	8.47522	0.480669	FALSE	FALSE	1604	28	0.0393812	FALSE	0.111514	8.47703	0.356475	FALSE	FALSE	1548	23	0.0323488	FALSE	0.0740621	8.45754	0.677627	FALSE	FALSE	M1404_01013	M1404_01013	ybfF	789	Esterase YbfF	2911	35	0.0492264	FALSE	2242	35	0.0492264	FALSE	-0.292918	7.0855
PmVP161_0334	ybfE	285	putative protein YbfE	2	1	0.00389105	TRUE	0	0	0	TRUE	-3.22597	1.21679	0.35713	NA	NA	0	0	0	TRUE	-3.24353	1.20055	0.310982	NA	NA	2	2	0.0077821	TRUE	-0.97763	1.34199	0.892327	NA	NA	M1404_01014	M1404_01014	ybfE	285	putative protein YbfE	0	0	0	TRUE	0	0	0	TRUE	NA	NA
PmVP161_0333	fldA	525	Flavodoxin 1	2	2	0.00422833	TRUE	1	1	0.00211416	TRUE	-0.828169	1.14264	1	NA	NA	2	2	0.00422833	TRUE	-0.128837	1.20044	1	NA	NA	1	1	0.00211416	TRUE	-0.849975	1.13044	1	NA	NA	M1404_01015	M1404_01015	fldA	525	Flavodoxin 1	1	1	0.00211416	TRUE	1	1	0.00211416	TRUE	0.0652832	-1.10317
PmVP161_0332	fur	441	Ferric uptake regulation protein	0	0	0	TRUE	1	1	0.00251889	TRUE	0.648169	1.14261	1	NA	NA	0	0	0	TRUE	-1.64055	0.966007	1	NA	NA	1	1	0.00251889	TRUE	-0.102049	1.05242	1	NA	NA	M1404_01016	M1404_01016	fur	441	Ferric uptake regulation protein	0	0	0	TRUE	0	0	0	TRUE	NA	NA
NA	NA	NA	NA	NA	NA	NA	NA	NA	NA	NA	NA	NA	NA	NA	NA	NA	NA	NA	NA	NA	NA	NA	NA	NA	NA	NA	NA	NA	NA	NA	NA	NA	NA	NA	NA	M1404_01017	M1404_01017	465	IS200/IS605 family transposase ISAac3	4125	61	0.145585	FALSE	4594	60	0.143198	FALSE	0.196077	7.842
PmVP161_0331	obgE	1173	GTPase ObgE/CgtA	4	4	0.00378788	TRUE	7	4	0.00378788	TRUE	0.20969	5.57717	0.674747	NA	NA	2	2	0.00189394	TRUE	-0.00336987	5.47101	1	NA	NA	6	6	0.00568182	TRUE	-0.0893311	5.42951	0.903902	NA	NA	M1404_01018	M1404_01018	obgE	1173	GTPase ObgE/CgtA	2	2	0.00189394	TRUE	4	2	0.00189394	TRUE	-0.789526	0.368858
PmVP161_0330	yhbE_2	918	putative inner membrane transporter YhbE	1632	16	0.019347	FALSE	1974	14	0.0169287	FALSE	0.152532	8.71491	0.578502	FALSE	FALSE	1993	11	0.0133011	TRUE	0.12833	8.70656	0.295441	FALSE	FALSE	1960	11	0.0133011	TRUE	0.111364	8.6976	0.486959	FALSE	FALSE	M1404_01019	M1404_01019	yhbE_1	918	putative inner membrane transporter YhbE	20434	17	0.0205562	FALSE	20083	16	0.019347	FALSE	0.0271484	10.0341
PmVP161_0329	yhbE_1	933	putative inner membrane transporter YhbE	2725	17	0.0202381	FALSE	3105	22	0.0261905	FALSE	0.0649398	9.40691	0.765131	FALSE	FALSE	2985	19	0.022619	FALSE	-0.0272302	9.36333	0.821721	FALSE	FALSE	3082	13	0.0154762	TRUE	0.0252766	9.39049	0.93608	FALSE	FALSE	M1404_01020	M1404_01020	yhbE_2	933	putative inner membrane transporter YhbE	1916	35	0.0416667	FALSE	2034	40	0.047619	FALSE	0.14181	6.68151
PmVP161_0328	rpmA	258	50S ribosomal protein L27	0	0	0	TRUE	2	2	0.00858369	TRUE	2.27412	1.06455	0.769726	NA	NA	2	2	0.00858369	TRUE	2.25896	1.04839	0.719624	NA	NA	0	0	0	TRUE	NA	NA	NA	NA	NA	M1404_01021	M1404_01021	rpmA	258	50S ribosomal protein L27	1	1	0.00429184	TRUE	0	0	0	TRUE	-1.57637	-1.18538
PmVP161_0327	rplU	312	50S ribosomal protein L21	1	1	0.00355872	TRUE	1	1	0.00355872	TRUE	-0.0844731	1.06461	1	NA	NA	0	0	0	TRUE	-1.64055	0.966007	1	NA	NA	0	0	0	TRUE	-1.63828	0.969984	1	NA	NA	M1404_01022	M1404_01022	rplU	312	50S ribosomal protein L21	0	0	0	TRUE	0	0	0	TRUE	NA	NA
PmVP161_0326	ispB	993	Octaprenyl diphosphate synthase	8	7	0.00782998	TRUE	3	3	0.00335571	TRUE	-0.114333	1.89477	1	NA	NA	6	6	0.00671141	TRUE	-0.536458	1.78547	0.9407	NA	NA	12	8	0.00894855	TRUE	0.521227	2.09181	0.757014	NA	NA	M1404_01023	M1404_01023	ispB	993	Octaprenyl diphosphate synthase	1	1	0.00111857	TRUE	7	3	0.00335571	TRUE	1.08128	1.5241
PmVP161_0325	queH	702	Epoxyqueuosine reductase QueH	1346	18	0.028481	FALSE	1720	19	0.0300633	FALSE	0.230437	8.48104	0.0894662	FALSE	FALSE	1640	17	0.0268987	FALSE	0.125199	8.42885	0.310174	FALSE	FALSE	1750	18	0.028481	FALSE	0.22472	8.48269	0.0214403	FALSE	FALSE	M1404_01024	M1404_01024	queH	702	Epoxyqueuosine reductase QueH	535	19	0.0300633	FALSE	649	20	0.0316456	FALSE	0.329573	4.95497
PmVP161_0324	argD	1197	Acetylornithine/succinyldiaminopimelate aminotransferase	2542	29	0.0269017	FALSE	2902	33	0.0306122	FALSE	0.143262	10.0991	0.111528	FALSE	FALSE	2774	32	0.0296846	FALSE	0.0616839	10.0603	0.382222	FALSE	FALSE	2626	36	0.0333952	FALSE	0.0310028	10.0448	0.768048	FALSE	FALSE	M1404_01025	M1404_01025	argD	1197	Acetylornithine/succinyldiaminopimelate aminotransferase	119538	24	0.0222635	FALSE	129346	23	0.0213358	FALSE	0.164229	12.6653
PmVP161_0323	tldD	1449	Metalloprotease TldD	3960	60	0.045977	FALSE	4861	54	0.0413793	FALSE	0.172446	10.0009	0.0229171	FALSE	FALSE	4753	52	0.0398467	FALSE	0.102654	9.96797	0.0918384	FALSE	FALSE	4910	57	0.0436782	FALSE	0.156963	9.99692	0.0124136	FALSE	FALSE	M1404_01026	M1404_01026	tldD	1449	Metalloprotease TldD	1219	25	0.0191571	FALSE	1049	26	0.0199234	FALSE	-0.170668	5.89208
NA	NA	NA	NA	NA	NA	NA	NA	NA	NA	NA	NA	NA	NA	NA	NA	NA	NA	NA	NA	NA	NA	NA	NA	NA	NA	NA	NA	NA	NA	NA	NA	NA	NA	NA	NA	M1404_01027	M1404_01027	342	hypothetical protein	34	2	0.00649351	FALSE	98	5	0.0162338	FALSE	0.831336	5.72115
NA	NA	NA	NA	NA	NA	NA	NA	NA	NA	NA	NA	NA	NA	NA	NA	NA	NA	NA	NA	NA	NA	NA	NA	NA	NA	NA	NA	NA	NA	NA	NA	NA	NA	NA	NA	M1404_01028	wbnI	570	O-antigen biosynthesis glycosyltransferase WbnI	5426	23	0.0448343	FALSE	7327	22	0.042885	FALSE	0.464357	8.44351
PmVP161_0322	rng	1476	Ribonuclease G	1828	47	0.0353649	FALSE	2303	48	0.0361174	FALSE	0.185206	9.58407	0.0877949	FALSE	FALSE	2317	47	0.0353649	FALSE	0.13385	9.56088	0.0748485	FALSE	FALSE	2232	47	0.0353649	FALSE	0.107584	9.54725	0.27235	FALSE	FALSE	M1404_01029	M1404_01029	rng	1476	Ribonuclease G	9958	33	0.0248307	FALSE	14702	33	0.0248307	FALSE	0.606235	9.33452
PmVP161_0321	putP_1	1515	Sodium/proline symporter	5762	49	0.0359238	FALSE	4971	47	0.0344575	FALSE	-0.335876	10.2928	2.03e-05	FALSE	FALSE	5363	51	0.03739	FALSE	-0.263758	10.3277	5.53e-11	FALSE	FALSE	5572	58	0.042522	FALSE	-0.201669	10.3573	0.000321369	FALSE	FALSE	M1404_01030	M1404_01030	putP_2	1515	Sodium/proline symporter	738	25	0.0183284	FALSE	547	20	0.0146628	FALSE	-0.378936	5.08073
PmVP161_0320	cmoB	966	tRNA U34 carboxymethyltransferase	476	26	0.0298851	FALSE	293	18	0.0206897	FALSE	-0.777915	6.55102	2.73e-06	FALSE	FALSE	261	16	0.0183908	FALSE	-0.979043	6.47398	1.19e-08	FALSE	FALSE	245	19	0.0218391	FALSE	-1.03141	6.45849	1.38e-11	FALSE	FALSE	M1404_01031	M1404_01031	cmoB	966	tRNA U34 carboxymethyltransferase	328	17	0.0195402	FALSE	166	9	0.0103448	FALSE	-0.366922	4.08192
PmVP161_0319	fabB	1221	3-oxoacyl-(acyl-carrier-protein) synthase 1	3	3	0.00272975	TRUE	3	3	0.00272975	TRUE	0.127746	1.6495	1	NA	NA	5	5	0.00454959	TRUE	1.14857	1.96585	0.387948	NA	NA	3	3	0.00272975	TRUE	0.308029	1.68982	0.939745	NA	NA	M1404_01032	M1404_01032	fabB	1221	3-oxoacyl-[acyl-carrier-protein] synthase 1	3	2	0.00181984	TRUE	1	1	0.000909918	TRUE	-1.15138	-0.95212
PmVP161_0318	mnmC	2019	tRNA 5-methylaminomethyl-2-thiouridine biosynthesis bifunctional protein MnmC	1601	35	0.0192519	FALSE	2019	44	0.0242024	FALSE	0.212464	8.71988	0.220258	FALSE	FALSE	1908	44	0.0242024	FALSE	0.0937027	8.66082	0.510443	FALSE	FALSE	2033	45	0.0247525	FALSE	0.191371	8.71323	0.178427	FALSE	FALSE	M1404_01033	M1404_01033	mnmC	2019	tRNA 5-methylaminomethyl-2-thiouridine biosynthesis bifunctional protein MnmC	1651	48	0.0264026	FALSE	1291	44	0.0242024	FALSE	-0.304289	6.25003
NA	NA	NA	NA	NA	NA	NA	NA	NA	NA	NA	NA	NA	NA	NA	NA	NA	NA	NA	NA	NA	NA	NA	NA	NA	NA	NA	NA	NA	NA	NA	NA	NA	NA	NA	NA	M1404_01034	M1404_01034	2979	putative hemoglobin and hemoglobin-haptoglobin-binding protein 1	80276	134	0.0499627	FALSE	69255	120	0.0447427	FALSE	-0.160886	11.9657
NA	NA	NA	NA	NA	NA	NA	NA	NA	NA	NA	NA	NA	NA	NA	NA	NA	NA	NA	NA	NA	NA	NA	NA	NA	NA	NA	NA	NA	NA	NA	NA	NA	NA	NA	NA	M1404_01035	hgpA	3132	Hemoglobin and hemoglobin-haptoglobin-binding protein A	15420	114	0.0404399	FALSE	7839	90	0.0319262	FALSE	-0.900795	9.25859
PmVP161_0315	tcyP	1338	L-cystine uptake protein TcyP	7	5	0.00414938	TRUE	10	6	0.00497925	TRUE	0.156379	2.06451	0.987011	NA	NA	5	4	0.0033195	TRUE	-0.697534	1.83281	0.811915	NA	NA	5	5	0.00414938	TRUE	-0.690739	1.83683	0.832582	NA	NA	M1404_01036	M1404_01036	tcyP	1338	L-cystine uptake protein TcyP	92	17	0.0141079	FALSE	52	10	0.00829875	FALSE	-0.727676	2.05212
PmVP161_0314	grpE	594	Protein GrpE	0	0	0	TRUE	1	1	0.00186916	TRUE	1.548	0.982149	1	NA	NA	0	0	0	TRUE	2.73977	1.12637	0.482193	NA	NA	1	1	0.00186916	TRUE	1.53603	0.969923	1	NA	NA	M1404_01037	M1404_01037	grpE	594	Protein GrpE	0	0	0	TRUE	0	0	0	TRUE	NA	NA
PmVP161_0313	nadK	918	NAD kinase	4	4	0.00483676	TRUE	7	3	0.00362757	TRUE	0.627145	1.64958	0.811733	NA	NA	1	1	0.00120919	TRUE	-1.70965	1.27092	0.618498	NA	NA	7	4	0.00483676	TRUE	0.596899	1.63731	0.800561	NA	NA	M1404_01038	M1404_01038	nadK	918	NAD kinase	0	0	0	TRUE	0	0	0	TRUE	NA	NA
PmVP161_0312	recN	1677	DNA repair protein RecN	6296	74	0.0490066	FALSE	7387	92	0.0609272	FALSE	0.0868084	10.6855	0.3242	FALSE	FALSE	7534	85	0.0562914	FALSE	0.0686057	10.6797	0.150738	FALSE	FALSE	7723	81	0.0536424	FALSE	0.107572	10.7002	0.205999	FALSE	FALSE	M1404_01039	M1404_01039	recN	1677	DNA repair protein RecN	5710	58	0.0384106	FALSE	5591	54	0.0357616	FALSE	0.0185495	8.19026
PmVP161_0311	ompW	615	Outer membrane protein W	2297	28	0.0505415	FALSE	2798	22	0.0397112	FALSE	0.161655	9.21156	0.107166	FALSE	FALSE	2531	28	0.0505415	FALSE	-0.0194569	9.12132	0.9265	FALSE	FALSE	2631	28	0.0505415	FALSE	0.0426457	9.15349	0.803812	FALSE	FALSE	M1404_01040	M1404_01040	ompW	615	Outer membrane protein W	628	18	0.032491	FALSE	947	20	0.0361011	FALSE	0.574059	5.63975
PmVP161_0310	PmVP161_0310	765	hypothetical protein	8	6	0.00870827	TRUE	5	3	0.00435414	TRUE	0.270458	5.10288	0.640567	NA	NA	8	6	0.00870827	TRUE	0.333522	5.13999	0.513715	NA	NA	15	8	0.011611	TRUE	0.313052	5.12952	0.519471	NA	FALSE	M1404_01041	M1404_01041	M1404_01041	765	hypothetical protein	4	2	0.00290276	TRUE	4	2	0.00290276	TRUE	-1.22609	-0.184535
PmVP161_0309	yciB	555	putative intracellular septation protein A	44	7	0.014	FALSE	50	4	0.008	TRUE	-0.612458	5.15878	0.0238112	FALSE	FALSE	94	6	0.012	TRUE	-0.17085	5.35053	0.740797	FALSE	FALSE	31	4	0.008	TRUE	-0.845836	5.06964	0.000322586	FALSE	FALSE	M1404_01042	M1404_01042	yciB	555	putative intracellular septation protein A	0	0	0	TRUE	0	0	0	TRUE	-3.46501	-0.880167
PmVP161_0308	PmVP161_0308	444	putative acyl-CoA thioester hydrolase	1009	10	0.025	FALSE	503	7	0.0175	FALSE	-1.12973	7.4858	9.79e-18	FALSE	FALSE	475	10	0.025	FALSE	-1.24954	7.4416	9.05e-22	FALSE	FALSE	447	5	0.0125	TRUE	-1.33026	7.42079	6.13e-25	FALSE	FALSE	M1404_01043	M1404_01043	M1404_01043	444	putative acyl-CoA thioester hydrolase	567	6	0.015	FALSE	363	8	0.02	FALSE	-0.569476	4.61924
PmVP161_0307	PmVP161_0307	300	hypothetical protein	4170	15	0.0555556	FALSE	4258	15	0.0555556	FALSE	-0.092569	9.93971	0.473087	FALSE	FALSE	4031	15	0.0555556	FALSE	-0.209152	9.88666	0.00120152	FALSE	FALSE	4269	12	0.0444444	FALSE	-0.119125	9.93033	0.111347	FALSE	FALSE	M1404_01044	M1404_01044	M1404_01044	300	putative protein	475	7	0.0259259	FALSE	607	7	0.0259259	FALSE	0.419444	4.83095
NA	NA	NA	NA	NA	NA	NA	NA	NA	NA	NA	NA	NA	NA	NA	NA	NA	NA	NA	NA	NA	NA	NA	NA	NA	NA	NA	NA	NA	NA	NA	NA	NA	NA	NA	NA	M1404_01045	M1404_01045	210	hypothetical protein	137	10	0.0529101	FALSE	89	5	0.026455	FALSE	-0.547872	2.6527
PmVP161_0306	slt	2043	Soluble lytic murein transglycosylase	3168	41	0.0222947	FALSE	3494	53	0.02882	FALSE	0.115457	9.87203	0.248289	FALSE	FALSE	3633	51	0.0277325	FALSE	0.0936268	9.8644	0.178264	FALSE	FALSE	3656	47	0.0255574	FALSE	0.129989	9.88377	0.0550096	FALSE	FALSE	M1404_01046	M1404_01046	slt	1692	Soluble lytic murein transglycosylase	7795	37	0.0242942	FALSE	9215	42	0.0275772	FALSE	0.263252	8.94101
PmVP161_0305	trpR	309	Trp operon repressor	55	8	0.0286738	FALSE	38	7	0.0250896	FALSE	-0.701785	3.68975	0.224773	FALSE	FALSE	33	6	0.0215054	FALSE	-0.939627	3.60703	0.110281	FALSE	FALSE	45	9	0.0322581	FALSE	-0.42679	3.78982	0.44669	FALSE	FALSE	M1404_01047	M1404_01047	trpR	309	Trp operon repressor	29	2	0.00716846	FALSE	15	2	0.00716846	FALSE	0.651256	2.28262
PmVP161_0304	mtgA	741	Biosynthetic peptidoglycan transglycosylase	805	15	0.0224888	FALSE	1046	12	0.017991	FALSE	0.257544	7.78622	0.114968	FALSE	FALSE	1102	13	0.0194903	FALSE	0.292945	7.81138	0.0356502	FALSE	FALSE	1028	16	0.023988	FALSE	0.203011	7.76127	0.109559	FALSE	FALSE	M1404_01048	M1404_01048	mtgA	585	Biosynthetic peptidoglycan transglycosylase	194	13	0.0246679	FALSE	274	9	0.0170778	FALSE	0.656717	3.80152
PmVP161_0303	fdx	336	2Fe-2S ferredoxin	1	1	0.00330033	TRUE	3	2	0.00660066	TRUE	1.12975	1.21657	0.868051	NA	NA	0	0	0	TRUE	-1.64055	0.966007	1	NA	NA	2	1	0.00330033	TRUE	0.623722	1.13039	1	NA	NA	M1404_01049	M1404_01049	fdx	336	2Fe-2S ferredoxin	0	0	0	TRUE	0	0	0	TRUE	0.175846	0.339941
PmVP161_0302	hscA	1863	Chaperone protein HscA	6	5	0.00298152	TRUE	0	0	0	TRUE	-2.21273	1.4185	0.354163	NA	NA	4	4	0.00238521	TRUE	-0.675689	1.57903	0.914363	NA	NA	6	4	0.00238521	TRUE	-0.140746	1.68989	1	NA	NA	M1404_01050	M1404_01050	hscA	1863	Chaperone protein HscA	0	0	0	TRUE	1	1	0.000596303	TRUE	1.6297	-1.18508
PmVP161_0301	hscB	519	Co-chaperone protein HscB	1	1	0.00213675	TRUE	0	0	0	TRUE	-1.62787	0.982209	1	NA	NA	4	3	0.00641026	TRUE	1.45883	1.27076	0.618498	NA	NA	0	0	0	TRUE	-1.63856	0.969986	1	NA	NA	M1404_01051	M1404_01051	hscB	519	Co-chaperone protein HscB	1	1	0.00213675	TRUE	0	0	0	TRUE	-1.54296	-1.18576
PmVP161_0300	iscA	324	Iron-binding protein IscA	2	2	0.00684931	TRUE	0	0	0	TRUE	-2.37324	1.06472	0.769726	NA	NA	1	1	0.00342466	TRUE	-0.855654	1.12647	1	NA	NA	0	0	0	TRUE	-0.850823	1.13045	1	NA	NA	M1404_01052	M1404_01052	iscA	324	Iron-binding protein IscA	2	1	0.00342466	TRUE	0	0	0	TRUE	-2.31563	-1.10287
PmVP161_0299	iscU	387	Iron-sulfur cluster assembly scaffold protein IscU	0	0	0	TRUE	0	0	0	TRUE	NA	NA	NA	NA	NA	0	0	0	TRUE	NA	NA	NA	NA	NA	1	1	0.00286533	TRUE	1.53475	0.969912	1	NA	NA	M1404_01053	M1404_01053	iscU	387	Iron-sulfur cluster assembly scaffold protein IscU	1	1	0.00286533	TRUE	0	0	0	TRUE	-1.58209	-1.18531
PmVP161_0298	iscS	1215	Cysteine desulfurase IscS	3	3	0.00274223	TRUE	3	3	0.00274223	TRUE	-0.467621	1.41835	1	NA	NA	6	6	0.00548446	TRUE	0.385259	1.57891	0.913511	NA	NA	9	6	0.00548446	TRUE	0.938394	1.74034	0.56192	NA	NA	M1404_01054	M1404_01054	iscS	1215	Cysteine desulfurase IscS	1	1	0.000914077	TRUE	1	1	0.000914077	TRUE	0.0118418	-1.10315
PmVP161_0297	iscR	465	HTH-type transcriptional regulator IscR	1	1	0.00238663	TRUE	1	1	0.00238663	TRUE	-0.0792831	1.06465	1	NA	NA	0	0	0	TRUE	-1.64038	0.966006	1	NA	NA	3	3	0.00715991	TRUE	1.10326	1.20434	0.844931	NA	NA	M1404_01055	M1404_01055	iscR	465	HTH-type transcriptional regulator IscR	2	1	0.00238663	TRUE	0	0	0	TRUE	-2.30575	-1.103
PmVP161_0296	PmVP161_0296	717	putative tRNA/rRNA methyltransferase	436	16	0.0247678	FALSE	379	16	0.0247678	FALSE	-0.31543	6.60652	0.10489	FALSE	FALSE	387	15	0.0232198	FALSE	-0.324096	6.60313	0.302936	FALSE	FALSE	347	18	0.0278638	FALSE	-0.456232	6.54551	0.0374064	FALSE	FALSE	M1404_01056	M1404_01056	M1404_01056	717	putative tRNA/rRNA methyltransferase	3223	18	0.0278638	FALSE	4187	15	0.0232198	FALSE	0.430628	7.59358
PmVP161_0295	suhB	804	Inositol-1-monophosphatase	231	15	0.0207182	FALSE	154	12	0.0165746	FALSE	-0.750257	5.57021	0.0241408	FALSE	FALSE	145	14	0.019337	FALSE	-0.862208	5.52493	7.72e-05	FALSE	FALSE	113	10	0.0138122	TRUE	-1.22441	5.40605	3.82e-09	FALSE	FALSE	M1404_01057	M1404_01057	suhB	804	Inositol-1-monophosphatase	13	4	0.00552486	TRUE	8	5	0.00690608	FALSE	-0.606067	-0.0630473
PmVP161_0294	PmVP161_0294	591	hypothetical protein	2854	33	0.0620301	FALSE	3544	29	0.0545113	FALSE	0.18968	9.53879	0.0442559	FALSE	FALSE	3188	30	0.056391	FALSE	0.000737091	9.44403	1	FALSE	FALSE	3190	33	0.0620301	FALSE	0.00665952	9.44747	1	FALSE	FALSE	M1404_01058	M1404_01058	M1404_01058	591	hypothetical protein	133640	21	0.0394737	FALSE	150270	20	0.037594	FALSE	0.223101	12.8465
PmVP161_0293	arcB	1857	Aerobic respiration control sensor protein ArcB	2987	70	0.041866	FALSE	3269	76	0.0454545	FALSE	0.00945048	9.51269	1	FALSE	FALSE	3305	79	0.0472488	FALSE	-0.0133274	9.5045	0.954282	FALSE	FALSE	3236	78	0.0466507	FALSE	-0.0381168	9.49251	0.793608	FALSE	FALSE	M1404_01059	M1404_01059	arcB	1857	Aerobic respiration control sensor protein ArcB	3045	58	0.034689	FALSE	2660	46	0.027512	FALSE	-0.040004	8.03542
NA	NA	NA	NA	NA	NA	NA	NA	NA	NA	NA	NA	NA	NA	NA	NA	NA	NA	NA	NA	NA	NA	NA	NA	NA	NA	NA	NA	NA	NA	NA	NA	NA	NA	NA	NA	M1404_01060	M1404_01060	336	hypothetical protein	6	4	0.0132013	FALSE	1	1	0.00330033	TRUE	-0.675436	-0.51701
PmVP161_0292	cas3	3321	CRISPR-associated nuclease/helicase Cas3 subtype I-F/YPEST	7005	107	0.0357979	FALSE	8117	112	0.0374707	FALSE	0.093506	10.7942	0.327342	FALSE	FALSE	8435	109	0.036467	FALSE	0.108504	10.8057	0.0139619	FALSE	FALSE	8555	117	0.0391435	FALSE	0.141776	10.8235	0.00434132	FALSE	FALSE	M1404_01061	M1404_01061	cas3	2943	CRISPR-associated nuclease/helicase Cas3 subtype I-F/YPEST	213619	100	0.0377501	FALSE	242463	86	0.0324651	FALSE	0.23354	13.548
PmVP161_0291	cas1	981	CRISPR-associated endonuclease Cas1	1583	48	0.0543601	FALSE	1791	43	0.0486976	FALSE	0.130459	8.95283	0.266042	FALSE	FALSE	1719	44	0.0498301	FALSE	0.029525	8.90413	0.819607	FALSE	FALSE	1808	42	0.0475651	FALSE	0.0728944	8.92687	0.509844	FALSE	FALSE	M1404_01062	M1404_01062	cas1_2	981	CRISPR-associated endonuclease Cas1	100590	41	0.0464326	FALSE	109753	43	0.0486976	FALSE	0.178223	12.4127
PmVP161_0290	cas6f	561	CRISPR-associated endonuclease Cas6f/Csy4	1006	12	0.0237624	FALSE	1140	8	0.0158416	FALSE	0.0570142	7.97156	0.845713	FALSE	FALSE	1099	8	0.0158416	FALSE	-0.0304125	7.93017	0.915391	FALSE	FALSE	1125	8	0.0158416	TRUE	0.00933594	7.95092	1	FALSE	FALSE	M1404_01063	M1404_01063	cas6f	561	CRISPR-associated endonuclease Cas6f/Csy4	5728	20	0.039604	FALSE	5904	19	0.0376238	FALSE	0.0953731	8.23495
PmVP161_0289	csy3	1008	CRISPR-associated protein Csy3	585	23	0.0253304	FALSE	731	22	0.0242291	FALSE	0.177411	7.40412	0.3744	FALSE	FALSE	672	18	0.0198238	FALSE	0.0297628	7.33048	0.94349	FALSE	FALSE	653	20	0.0220264	FALSE	0.00220222	7.31681	1	FALSE	FALSE	M1404_01064	M1404_01064	csy3	1008	CRISPR-associated protein Csy3	531	16	0.0176211	FALSE	567	9	0.00991189	FALSE	0.0638812	5.52934
PmVP161_0288	csy2	984	CRISPR-associated protein Csy2	3536	46	0.0519187	FALSE	3600	46	0.0519187	FALSE	-0.0961616	9.70791	0.514234	FALSE	FALSE	3921	52	0.0586907	FALSE	-0.0107544	9.75335	0.985374	FALSE	FALSE	3737	47	0.0530474	FALSE	-0.073765	9.72239	0.338816	FALSE	FALSE	M1404_01065	M1404_01065	csy2	984	CRISPR-associated protein Csy2	4272	23	0.0259594	FALSE	5697	23	0.0259594	FALSE	0.308076	8.55988
PmVP161_0287	csy1	1335	CRISPR-associated protein Csy1	2926	43	0.0357737	FALSE	3252	52	0.0432612	FALSE	0.0334915	9.52545	0.831078	FALSE	FALSE	3245	53	0.0440932	FALSE	-0.00629138	9.50866	1	FALSE	FALSE	3172	59	0.0490849	FALSE	-0.0277992	9.49827	0.814677	FALSE	FALSE	M1404_01066	M1404_01066	csy1	1347	CRISPR-associated protein Csy1	1242	21	0.0173124	FALSE	1475	20	0.016488	FALSE	0.261988	10.176
PmVP161_0286	rlmL	2160	Ribosomal RNA large subunit methyltransferase K/L	3666	75	0.0385802	FALSE	3712	60	0.0308642	FALSE	-0.10984	10.4241	0.4009	FALSE	FALSE	3440	67	0.034465	FALSE	-0.126955	10.4187	0.0175377	FALSE	FALSE	3570	56	0.0288066	FALSE	-0.14315	10.4116	0.0157507	FALSE	FALSE	M1404_01067	M1404_01067	rlmL	2160	Ribosomal RNA large subunit methyltransferase K/L	5587	52	0.026749	FALSE	5283	52	0.026749	FALSE	-0.0162155	8.21535
PmVP161_0285	metG	2049	Methionine--tRNA ligase	98	13	0.00704607	TRUE	119	8	0.00433604	TRUE	0.257308	5.55561	0.450461	FALSE	FALSE	115	8	0.00433604	TRUE	-0.0612653	5.39442	0.900801	FALSE	FALSE	108	12	0.00650406	TRUE	-0.0706558	5.39056	0.93052	FALSE	FALSE	M1404_01068	M1404_01068	metG	2049	Methionine--tRNA ligase	22	5	0.00271003	TRUE	28	2	0.00108401	TRUE	0.0965373	2.96504
PmVP161_0284	apbC	1113	Iron-sulfur cluster carrier protein	6	5	0.00499002	TRUE	1	1	0.000998004	TRUE	-1.48457	1.47984	0.586655	NA	NA	3	2	0.00199601	TRUE	-1.03642	1.52245	0.73274	NA	NA	4	4	0.00399202	TRUE	-0.670744	1.58299	0.926748	NA	NA	M1404_01069	M1404_01069	apbC	1113	Iron-sulfur cluster carrier protein	22	3	0.00299401	TRUE	30	6	0.00598802	TRUE	-0.433793	1.59802
PmVP161_0283	rpsO	270	30S ribosomal protein S15	0	0	0	TRUE	0	0	0	TRUE	NA	NA	NA	NA	NA	0	0	0	TRUE	NA	NA	NA	NA	NA	1	1	0.00411523	TRUE	1.53534	0.969917	1	NA	NA	M1404_01070	M1404_01070	rpsO	270	30S ribosomal protein S15	60	3	0.0123457	FALSE	63	2	0.00823045	FALSE	0.1369	1.84634
PmVP161_0282	PmVP161_0282	2916	putative hemoglobin and hemoglobin-haptoglobin-binding protein 2	7381	117	0.0445714	FALSE	7122	110	0.0419048	FALSE	-0.168975	10.7596	0.0321579	FALSE	FALSE	7668	123	0.0468571	FALSE	-0.102105	10.7947	0.0389138	FALSE	FALSE	7488	114	0.0434286	FALSE	-0.125178	10.784	0.00946005	FALSE	FALSE	M1404_01071	M1404_01071	M1404_01071	2916	putative hemoglobin and hemoglobin-haptoglobin-binding protein 2	19998	96	0.0365714	FALSE	21270	100	0.0380952	FALSE	0.138934	10.2511
PmVP161_0281	hutZ_1	516	Heme oxygenase HutZ	3363	16	0.0344086	FALSE	618	10	0.0215054	FALSE	-2.56543	8.89249	9.35e-174	TRUE	FALSE	878	11	0.0236559	FALSE	-2.09796	8.96318	5.32e-183	TRUE	FALSE	896	12	0.0258065	FALSE	-2.06168	8.97526	7.34e-171	TRUE	FALSE	M1404_01072	M1404_01072	hutZ_1	516	Heme oxygenase HutZ	223	8	0.0172043	FALSE	159	7	0.0150538	FALSE	-0.441136	3.36405
PmVP161_0280	hutX	492	Intracellular heme transport protein HutX	955	19	0.0428894	FALSE	269	13	0.0293454	FALSE	-1.93626	7.23884	1.51e-43	FALSE	FALSE	358	15	0.03386	FALSE	-1.56062	7.31873	3.71e-41	FALSE	FALSE	407	13	0.0293454	FALSE	-1.40136	7.36696	8.2e-26	FALSE	FALSE	M1404_01073	M1404_01073	hutX	492	Intracellular heme transport protein HutX	934	9	0.020316	FALSE	720	8	0.0180587	FALSE	-0.30719	5.43604
PmVP161_0279	PmVP161_0279	85	tRNA-Leu	0	0	0	TRUE	1	1	0.012987	FALSE	1.5452	0.982124	1	NA	NA	0	0	0	TRUE	NA	NA	NA	NA	NA	0	0	0	TRUE	NA	NA	NA	NA	NA	M1404_01074	M1404_01074	M1404_01074	85	tRNA-Leu(caa)	0	0	0	TRUE	0	0	0	TRUE	NA	NA
PmVP161_0278	PmVP161_0278	591	hypothetical protein	1723	33	0.0620301	FALSE	1768	28	0.0526316	FALSE	-0.0605568	8.77422	0.774488	FALSE	FALSE	1771	27	0.0507519	FALSE	-0.0665812	8.77416	0.596425	FALSE	FALSE	1779	35	0.0657895	FALSE	-0.0795407	8.76834	0.573789	FALSE	FALSE	M1404_01075	M1404_01075	M1404_01075	672	hypothetical protein	515	24	0.0396694	FALSE	403	26	0.0429752	FALSE	-0.261076	4.66081
PmVP161_0277	PmVP161_0277	111	5S ribosomal RNA	110	5	0.05	FALSE	106	6	0.06	FALSE	-0.175511	4.75295	0.743229	FALSE	FALSE	99	7	0.07	FALSE	-0.311004	4.6927	0.444188	FALSE	FALSE	83	6	0.06	FALSE	-0.556373	4.59083	0.112506	FALSE	FALSE	M1404_01076	M1404_01076	M1404_01076	111	5S ribosomal RNA	8	4	0.04	FALSE	4	3	0.03	FALSE	-0.861394	-0.46448
PmVP161_0276	PmVP161_0276	2896	23S ribosomal RNA	3105	137	0.0525508	FALSE	2565	129	0.0494822	FALSE	-0.441235	9.79555	8.16e-11	FALSE	FALSE	2733	133	0.0510165	FALSE	-0.41677	9.80743	6.55e-15	FALSE	FALSE	2633	140	0.0537016	FALSE	-0.45859	9.79062	1e-16	FALSE	FALSE	M1404_01077	M1404_01077	M1404_01077	2900	23S ribosomal RNA	5453	78	0.0298851	FALSE	5600	91	0.0348659	FALSE	0.0917295	8.16709
PmVP161_0927	PmVP161_0927	76	tRNA-Ala	378	3	0.0434783	FALSE	382	3	0.0434783	FALSE	-0.107093	6.49553	0.706805	FALSE	FALSE	335	3	0.0434783	FALSE	-0.333643	6.38997	0.0575505	FALSE	FALSE	412	4	0.057971	FALSE	-0.0294295	6.5372	0.968374	FALSE	FALSE	M1404_01078	M1404_01078	M1404_01078	76	tRNA-Ala(tgc)	5	2	0.0289855	FALSE	7	2	0.0289855	FALSE	0.475568	-0.465581
PmVP161_0928	PmVP161_0928	77	tRNA-Ile	16	1	0.0142857	FALSE	10	1	0.0142857	FALSE	-0.769241	2.28731	0.581197	FALSE	NA	27	1	0.0142857	TRUE	0.580903	2.76095	0.478974	FALSE	FALSE	25	1	0.0142857	TRUE	0.478599	2.71515	0.65521	FALSE	FALSE	M1404_01079	M1404_01079	M1404_01079	77	tRNA-Ile(gat)	4	1	0.0142857	FALSE	0	0	0	TRUE	-3.1571	-0.95085
PmVP161_0273	PmVP161_0273	1539	16S ribosomal RNA	1778	52	0.037518	FALSE	1542	54	0.038961	FALSE	-0.320795	8.6489	0.0014931	FALSE	FALSE	1560	49	0.0353535	FALSE	-0.3396	8.64139	2.78e-06	FALSE	FALSE	1674	62	0.044733	FALSE	-0.225158	8.69542	0.0115241	FALSE	FALSE	M1404_01080	M1404_01080	M1404_01080	1538	16S ribosomal RNA	247	31	0.0223827	FALSE	215	30	0.0216607	FALSE	-0.153865	3.69293
PmVP161_0930	PmVP161_0930	846	hypothetical protein	990	36	0.0472441	FALSE	1022	33	0.0433071	FALSE	-0.634568	8.25511	1.44e-09	FALSE	FALSE	1122	39	0.0511811	FALSE	-0.555065	8.2864	5.03e-07	FALSE	FALSE	1087	30	0.0393701	FALSE	-0.586312	8.2755	6.43e-07	FALSE	FALSE	M1404_01081	M1404_01081	M1404_01081	846	hypothetical protein	542	21	0.0275591	FALSE	612	25	0.0328084	FALSE	0.0710354	5.27803
PmVP161_0931	birA	939	Bifunctional ligase/repressor BirA	214	10	0.0118203	TRUE	303	12	0.0141844	FALSE	0.384559	5.952	0.377178	FALSE	FALSE	248	12	0.0141844	TRUE	0.0579618	5.78223	0.914363	FALSE	FALSE	237	11	0.0130024	TRUE	-0.00532563	5.74999	1	FALSE	FALSE	M1404_01082	M1404_01082	birA	939	Bifunctional ligase/repressor BirA	93	3	0.0035461	TRUE	36	4	0.00472813	TRUE	-1.36222	1.93052
PmVP161_0932	guaB	1464	Inosine-5'-monophosphate dehydrogenase	5	3	0.00227618	TRUE	1	1	0.000758725	TRUE	-1.69864	1.53877	0.526731	NA	NA	5	4	0.0030349	TRUE	-0.595925	1.68597	0.937902	NA	NA	3	3	0.00227618	TRUE	-0.592653	1.68994	0.947237	NA	NA	M1404_01083	M1404_01083	guaB	1464	Inosine-5'-monophosphate dehydrogenase	199	13	0.00986343	FALSE	3	2	0.00151745	TRUE	-5.91249	2.61159
PmVP161_0933	PmVP161_0933	1272	hypothetical protein	665	20	0.0174672	FALSE	901	21	0.0183406	FALSE	0.260739	7.80837	0.183013	FALSE	FALSE	894	20	0.0174672	FALSE	0.230893	7.79715	0.045727	FALSE	FALSE	892	22	0.019214	FALSE	0.238322	7.80088	0.0801401	FALSE	FALSE	M1404_01084	M1404_01084	M1404_01084	1272	hypothetical protein	14991	19	0.0165939	FALSE	16793	16	0.0139738	FALSE	0.246113	10.4424
PmVP161_0934	guaA	1572	GMP synthase (glutamine-hydrolyzing)	8	8	0.00565371	TRUE	3	3	0.00212014	TRUE	-0.809381	1.89485	0.769726	NA	NA	2	2	0.00141343	TRUE	-1.08045	1.83288	0.589602	NA	NA	10	10	0.00706714	TRUE	0.1045	2.1304	1	NA	NA	M1404_01085	M1404_01085	guaA	1572	GMP synthase [glutamine-hydrolyzing]	0	0	0	TRUE	11	3	0.00212014	TRUE	4.55599	-0.517005
PmVP161_0935	PmVP161_0935	354	hypothetical protein	144	13	0.0407524	FALSE	110	10	0.031348	FALSE	-0.498652	4.97807	0.234439	FALSE	FALSE	129	10	0.031348	FALSE	-0.294157	5.06414	0.482193	FALSE	FALSE	103	8	0.0250784	FALSE	-0.607212	4.93377	0.0915635	FALSE	FALSE	M1404_01086	M1404_01086	M1404_01086	354	hypothetical protein	459	11	0.0344828	FALSE	488	7	0.0219436	FALSE	0.163727	4.64262
PmVP161_0936	accA	954	Acetyl-coenzyme A carboxylase carboxyl transferase subunit alpha	1	1	0.00116414	TRUE	4	4	0.00465658	TRUE	2.01661	1.41805	0.364872	NA	NA	2	2	0.00232829	TRUE	1.46099	1.27078	0.618498	NA	NA	4	2	0.00232829	TRUE	2.19916	1.46728	0.266597	NA	NA	M1404_01087	M1404_01087	accA	954	Acetyl-coenzyme A carboxylase carboxyl transferase subunit alpha	0	0	0	TRUE	1	1	0.00116414	TRUE	1.60824	-1.1853
PmVP161_0937	PmVP161_0937	717	hypothetical protein	1714	23	0.0356037	FALSE	1817	23	0.0356037	FALSE	-0.0393757	8.6889	0.842535	FALSE	FALSE	1848	22	0.0340557	FALSE	-0.0509501	8.68614	0.679355	FALSE	FALSE	1738	24	0.0371517	FALSE	-0.132074	8.64666	0.23068	FALSE	FALSE	M1404_01088	M1404_01088	M1404_01088	717	hypothetical protein	220	10	0.0154799	FALSE	240	14	0.0216718	FALSE	0.24611	3.66571
PmVP161_0938	pdxY	861	Pyridoxal kinase PdxY	317	15	0.0193548	FALSE	280	19	0.0245161	FALSE	-0.286096	6.37789	0.329759	FALSE	FALSE	279	17	0.0219355	FALSE	-0.200165	6.41858	0.348443	FALSE	FALSE	302	14	0.0180645	FALSE	-0.2295	6.40551	0.34135	FALSE	FALSE	M1404_01089	M1404_01089	pdxY	861	Pyridoxal kinase PdxY	1288	25	0.0322581	FALSE	1620	30	0.0387097	FALSE	0.356476	6.40571
PmVP161_0939	tilS	1296	tRNA(Ile)-lysidine synthase	4	4	0.00342759	TRUE	1	1	0.000856898	TRUE	0.273012	1.80159	0.966101	NA	NA	2	2	0.0017138	TRUE	-0.149409	1.68589	1	NA	NA	3	3	0.00257069	TRUE	0.547162	1.8824	0.74224	NA	NA	M1404_01090	M1404_01090	tilS	1296	tRNA(Ile)-lysidine synthase	6	3	0.00257069	TRUE	5	3	0.00257069	TRUE	-0.355933	-0.46464
PmVP161_0940	lldD	1167	L-lactate dehydrogenase	521	20	0.0190295	FALSE	480	22	0.0209324	FALSE	-0.256548	7.27609	0.178358	FALSE	FALSE	524	20	0.0190295	FALSE	-0.224026	7.29209	0.164744	FALSE	FALSE	555	20	0.0190295	FALSE	-0.176403	7.31597	0.390517	FALSE	FALSE	M1404_01091	M1404_01091	lldD	1167	L-lactate dehydrogenase	1852	29	0.0275928	FALSE	2053	27	0.0256898	FALSE	0.107031	7.78812
PmVP161_0941	ghxP	1314	Guanine/hypoxanthine permease GhxP	4620	58	0.0490279	FALSE	4005	52	0.043956	FALSE	-0.337102	10.3342	8.53e-05	FALSE	FALSE	4202	49	0.0414201	FALSE	-0.329688	10.3397	5.79e-10	FALSE	FALSE	4302	51	0.0431107	FALSE	-0.271098	10.3671	1.05e-07	FALSE	FALSE	M1404_01092	M1404_01092	ghxP	1314	Guanine/hypoxanthine permease GhxP	830	31	0.0262046	FALSE	753	28	0.0236686	FALSE	-0.0773594	5.39077
PmVP161_0942	lnpD	1017	UDP-glucose 4-epimerase	1889	51	0.0556769	FALSE	714	38	0.0414847	FALSE	-1.48592	8.30795	9.71e-10	FALSE	FALSE	577	31	0.0338428	FALSE	-1.82493	8.21485	2.81e-66	FALSE	FALSE	429	36	0.0393013	FALSE	-2.21774	8.13835	2.36e-62	TRUE	FALSE	M1404_01093	M1404_01093	lnpD	1017	UDP-glucose 4-epimerase	658	19	0.0207424	FALSE	10	6	0.00655022	FALSE	-2.62453	4.42528
PmVP161_0943	ampG	1278	Protein AmpG	3080	53	0.0460469	FALSE	3249	45	0.0390964	FALSE	-0.0673138	9.95947	0.627348	FALSE	FALSE	3188	47	0.0408341	FALSE	-0.0787584	9.95677	0.380553	FALSE	FALSE	3250	60	0.0521286	FALSE	-0.0624637	9.96548	0.611588	FALSE	FALSE	M1404_01094	M1404_01094	ampG	1278	Anhydromuropeptide permease	7452	47	0.0408341	FALSE	7893	47	0.0408341	FALSE	0.141202	8.65605
PmVP161_0944	adk	645	Adenylate kinase	1	1	0.00172117	TRUE	0	0	0	TRUE	-0.260545	4.04471	0.675973	NA	NA	2	1	0.00172117	TRUE	-0.318968	4.01849	0.572664	NA	NA	4	3	0.00516351	TRUE	-0.763957	3.84925	0.151952	NA	NA	M1404_01095	M1404_01095	adk	645	Adenylate kinase	4	2	0.00344234	TRUE	3	2	0.00344234	TRUE	-0.875306	0.252885
PmVP161_0946	sucD	870	Succinate--CoA ligase (ADP-forming) subunit alpha	2274	18	0.0229885	FALSE	2697	21	0.0268199	FALSE	0.123181	9.17683	0.623477	FALSE	FALSE	3113	20	0.0255428	FALSE	0.29303	9.27337	6.38e-05	FALSE	FALSE	2700	15	0.0191571	FALSE	0.0939829	9.16567	0.285601	FALSE	FALSE	M1404_01096	M1404_01096	sucD	870	Succinate--CoA ligase [ADP-forming] subunit alpha	12386	22	0.0280971	FALSE	11700	30	0.0383142	FALSE	-0.0258112	9.28407
PmVP161_0947	sucC	1167	Succinate--CoA ligase (ADP-forming) subunit beta	2255	39	0.0371075	FALSE	2555	39	0.0371075	FALSE	0.0618804	9.20635	0.649302	FALSE	FALSE	2662	43	0.0409134	FALSE	0.0782185	9.21855	0.454125	FALSE	FALSE	2465	41	0.0390105	FALSE	-0.0175779	9.16978	0.950716	FALSE	FALSE	M1404_01097	M1404_01097	sucC	1167	Succinate--CoA ligase [ADP-forming] subunit beta	41298	32	0.0304472	FALSE	48026	34	0.0323501	FALSE	0.270942	11.1778
PmVP161_0948	PmVP161_0948	381	hypothetical protein	501	11	0.03207	FALSE	535	13	0.0379009	FALSE	-0.029355	6.9334	1	FALSE	FALSE	516	12	0.0349854	FALSE	-0.11653	6.89207	0.673734	FALSE	FALSE	531	16	0.0466472	FALSE	-0.0671429	6.91684	0.911272	FALSE	FALSE	M1404_01098	M1404_01098	M1404_01098	381	hypothetical protein	503	6	0.0174927	FALSE	688	7	0.0204082	FALSE	0.518206	4.97531
PmVP161_0949	sucB	1215	Dihydrolipoyllysine-residue succinyltransferase component of 2-oxoglutarate dehydrogenase complex	716	20	0.0182815	FALSE	849	32	0.0292505	FALSE	0.131344	7.53242	0.509992	FALSE	FALSE	721	29	0.0265082	FALSE	-0.155462	7.39024	0.461856	FALSE	FALSE	776	27	0.0246801	FALSE	-0.0378976	7.44892	0.904498	FALSE	FALSE	M1404_01099	M1404_01099	sucB	1215	Dihydrolipoyllysine-residue succinyltransferase component of 2-oxoglutarate dehydrogenase complex	9	3	0.00274223	TRUE	5	3	0.00274223	TRUE	-2.40947	0.370624
PmVP161_0950	sucA	2796	2-oxoglutarate dehydrogenase E1 component	3022	77	0.030592	FALSE	3700	79	0.0313866	FALSE	0.175115	9.79714	0.0741849	FALSE	FALSE	3456	72	0.0286055	FALSE	0.0791733	9.75054	0.298546	FALSE	FALSE	3617	71	0.0282082	FALSE	0.150115	9.78807	0.0308304	FALSE	FALSE	M1404_01100	M1404_01100	sucA	2796	2-oxoglutarate dehydrogenase E1 component	39	15	0.00595948	FALSE	29	9	0.00357568	TRUE	-0.183824	1.38287
PmVP161_0951	gltA	1287	Citrate synthase	1055	36	0.0310613	FALSE	1286	36	0.0310613	FALSE	0.113639	8.33196	0.450579	FALSE	FALSE	1418	38	0.0327869	FALSE	0.211868	8.38911	0.014176	FALSE	FALSE	1320	46	0.0396894	FALSE	0.13717	8.34874	0.236124	FALSE	FALSE	M1404_01101	M1404_01101	gltA	1287	Citrate synthase	2691	24	0.0207075	FALSE	2692	32	0.02761	FALSE	0.0498343	7.12533
PmVP161_0952	dctP	999	C4-dicarboxylate-binding periplasmic protein DctP	3240	36	0.04	FALSE	3534	32	0.0355556	FALSE	0.00233779	9.62374	1	FALSE	FALSE	3520	29	0.0322222	FALSE	-0.0405839	9.60553	0.619563	FALSE	FALSE	3622	31	0.0344444	FALSE	0.00826942	9.63055	1	FALSE	FALSE	M1404_01102	M1404_01102	dctP	999	C4-dicarboxylate-binding periplasmic protein DctP	1225	30	0.0333333	FALSE	1486	36	0.04	FALSE	0.327491	6.13669
PmVP161_0953	dctQ	627	C4-dicarboxylate TRAP transporter small permease protein DctQ	2480	20	0.0353982	FALSE	3281	26	0.0460177	FALSE	0.28084	9.38606	0.000474006	FALSE	FALSE	3069	23	0.040708	FALSE	0.146895	9.31795	0.0815049	FALSE	FALSE	3104	24	0.0424779	FALSE	0.169648	9.33019	0.0686105	FALSE	FALSE	M1404_01103	M1404_01103	dctQ	627	C4-dicarboxylate TRAP transporter small permease protein DctQ	2956	32	0.0566372	FALSE	3108	27	0.0477876	FALSE	0.124599	7.30101
PmVP161_0954	dctM_1	1284	C4-dicarboxylate TRAP transporter large permease protein DctM	5715	54	0.0467128	FALSE	6640	61	0.0527682	FALSE	0.0907562	10.598	0.283516	FALSE	FALSE	6917	54	0.0467128	FALSE	0.108463	10.611	0.0176653	FALSE	FALSE	6849	57	0.049308	FALSE	0.117447	10.6159	0.0499715	FALSE	FALSE	M1404_01104	M1404_01104	dctM_1	1284	C4-dicarboxylate TRAP transporter large permease protein DctM	6616	38	0.032872	FALSE	6888	28	0.0242215	FALSE	0.0937152	8.46384
PmVP161_0955	gloC	630	Hydroxyacylglutathione hydrolase GloC	722	10	0.0176367	FALSE	805	8	0.0141093	FALSE	0.0345017	7.48632	0.952328	FALSE	FALSE	815	13	0.0229277	FALSE	0.0213202	7.48293	0.967272	FALSE	FALSE	783	14	0.0246914	FALSE	-0.0328952	7.4557	0.948431	FALSE	FALSE	M1404_01105	M1404_01105	gloC	630	Hydroxyacylglutathione hydrolase GloC	518	11	0.0194004	FALSE	415	15	0.026455	FALSE	-0.262958	4.61585
PmVP161_0956	PmVP161_0956	561	hypothetical protein	1241	28	0.0554455	FALSE	1536	26	0.0514851	FALSE	0.184076	8.33943	0.156823	FALSE	FALSE	1539	21	0.0415842	FALSE	0.150884	8.32606	0.208673	FALSE	FALSE	1482	30	0.0594059	FALSE	0.102513	8.3005	0.407477	FALSE	FALSE	M1404_01106	M1404_01106	M1404_01106	561	hypothetical protein	236	13	0.0257426	FALSE	206	11	0.0217822	FALSE	0.00570239	3.69632
PmVP161_0957	PmVP161_0957	1503	hypothetical protein	1627	55	0.0406504	FALSE	1459	47	0.0347376	FALSE	-0.203409	9.50532	0.0245383	FALSE	FALSE	1552	48	0.0354767	FALSE	-0.153152	9.53164	0.0495117	FALSE	FALSE	1644	60	0.0443459	FALSE	-0.101131	9.55765	0.253071	FALSE	FALSE	M1404_01107	M1404_01107	M1404_01107	1503	hypothetical protein	858	26	0.0192166	FALSE	1152	21	0.0155211	FALSE	0.412987	6.03925
PmVP161_0958	prc	2052	Tail-specific protease	174	24	0.012994	FALSE	111	23	0.0124526	FALSE	-0.50271	5.95285	0.030042	FALSE	FALSE	115	23	0.0124526	TRUE	-0.696542	5.87249	0.00257331	FALSE	FALSE	121	32	0.0173254	FALSE	-0.553577	5.9321	0.00652422	FALSE	FALSE	M1404_01108	M1404_01108	prc	2052	Tail-specific protease	41	7	0.00378993	TRUE	29	4	0.00216567	TRUE	-0.477734	1.21506
PmVP161_0959	proQ	633	RNA chaperone ProQ	1	1	0.00175439	TRUE	15	3	0.00526316	TRUE	2.70225	2.02358	0.0233306	NA	NA	6	3	0.00526316	TRUE	1.78561	1.63325	0.200226	NA	NA	18	3	0.00526316	TRUE	3.03223	2.20381	0.00165677	NA	TRUE	M1404_01109	M1404_01109	proQ	633	RNA chaperone ProQ	11	3	0.00526316	TRUE	0	0	0	TRUE	-2.88584	-0.466554
PmVP161_0960	yebS	1257	Inner membrane protein YebS	8388	54	0.0477032	FALSE	8352	51	0.045053	FALSE	-0.125825	10.932	0.140952	FALSE	FALSE	9244	58	0.0512367	FALSE	-0.0171622	10.9885	0.813696	FALSE	FALSE	8853	56	0.04947	FALSE	-0.0730731	10.9613	0.337828	FALSE	FALSE	M1404_01110	M1404_01110	yebS	1257	Intermembrane transport protein YebS	2428	23	0.020318	FALSE	2494	22	0.0194346	FALSE	0.152236	8.84749
PmVP161_0961	PmVP161_0961	2655	hypothetical protein	13326	115	0.0481172	FALSE	14765	125	0.0523013	FALSE	0.0373065	11.8285	0.765474	FALSE	FALSE	15596	123	0.0514644	FALSE	0.06376	11.8455	0.074189	FALSE	FALSE	15004	122	0.051046	FALSE	0.0151504	11.8212	0.89248	FALSE	FALSE	M1404_01111	M1404_01111	M1404_01111	2655	putative protein	26258	89	0.0372385	FALSE	24858	79	0.0330544	FALSE	-0.0323731	10.5348
PmVP161_0962	pepT	1239	Peptidase T	4201	36	0.0322581	FALSE	4717	46	0.0412186	FALSE	0.0366125	10.0321	0.769726	FALSE	FALSE	4912	38	0.0340502	FALSE	0.0566452	10.046	0.496387	FALSE	FALSE	5011	39	0.0349462	FALSE	0.0942317	10.0658	0.165107	FALSE	FALSE	M1404_01112	M1404_01112	pepT	1239	Peptidase T	864	19	0.0170251	FALSE	773	20	0.0179211	FALSE	-0.179173	5.54505
PmVP161_0963	potA_2	1113	Spermidine/putrescine import ATP-binding protein PotA	115	18	0.0179641	FALSE	97	17	0.0169661	FALSE	-0.366618	4.72855	0.343173	FALSE	FALSE	79	12	0.011976	TRUE	-0.679999	4.60069	0.0177598	FALSE	FALSE	77	13	0.0129741	TRUE	-0.728552	4.58427	0.0202913	FALSE	FALSE	M1404_01113	M1404_01113	potA_2	1113	Spermidine/putrescine import ATP-binding protein PotA	35	13	0.0129741	FALSE	26	8	0.00798403	FALSE	-0.355627	0.992837
PmVP161_0964	potB	855	Spermidine/putrescine transport system permease protein PotB	332	13	0.0168831	FALSE	167	13	0.0168831	FALSE	-1.07695	5.93648	2.02e-07	FALSE	FALSE	165	10	0.012987	TRUE	-1.16541	5.90221	1.05e-08	FALSE	FALSE	176	9	0.0116883	TRUE	-0.996134	5.96115	3.56e-08	FALSE	FALSE	M1404_01114	M1404_01114	potB	855	Spermidine/putrescine transport system permease protein PotB	33	4	0.00519481	TRUE	41	4	0.00519481	TRUE	0.365165	1.2152
PmVP161_0965	ydcV	768	Inner membrane ABC transporter permease protein YdcV	33	9	0.0130058	FALSE	28	8	0.0115607	TRUE	0.00991452	3.8837	1	FALSE	FALSE	33	11	0.015896	FALSE	-0.00658659	3.87847	1	FALSE	FALSE	35	12	0.017341	FALSE	0.225825	3.99079	0.757379	FALSE	FALSE	M1404_01115	M1404_01115	ydcV	768	Inner membrane ABC transporter permease protein YdcV	53	8	0.0115607	FALSE	74	9	0.0130058	FALSE	0.548169	1.89566
PmVP161_0966	potD_1	1047	Spermidine/putrescine-binding periplasmic protein	693	22	0.0233298	FALSE	686	18	0.019088	FALSE	-0.134047	7.34999	0.581197	FALSE	FALSE	709	25	0.0265111	FALSE	-0.12922	7.35427	0.552019	FALSE	FALSE	682	24	0.0254507	FALSE	-0.172122	7.33425	0.332063	FALSE	FALSE	M1404_01116	M1404_01116	potD_1	1047	Spermidine/putrescine-binding periplasmic protein	32699	24	0.0254507	FALSE	31054	30	0.0318134	FALSE	-0.0195828	10.6884
PmVP161_0967	potD_2	1047	Spermidine/putrescine-binding periplasmic protein	2509	31	0.0328738	FALSE	2818	24	0.0254507	FALSE	0.0615233	9.29396	0.689147	FALSE	FALSE	2943	27	0.028632	FALSE	0.0822236	9.30851	0.36871	FALSE	FALSE	2916	32	0.0339343	FALSE	0.0695854	9.30214	0.485332	FALSE	FALSE	M1404_01117	M1404_01117	potD_2	1047	Spermidine/putrescine-binding periplasmic protein	2667	31	0.0328738	FALSE	3053	29	0.0307529	FALSE	0.238317	7.22706
PmVP161_0968	cdd	894	Cytidine deaminase	2874	45	0.0559006	FALSE	3071	40	0.0496894	FALSE	-0.0262261	9.43875	0.902121	FALSE	FALSE	3233	35	0.0434783	FALSE	0.0118068	9.4612	0.982715	FALSE	FALSE	3074	41	0.0509317	FALSE	-0.0556294	9.42776	0.650296	FALSE	FALSE	M1404_01118	M1404_01118	cdd	894	Cytidine deaminase	425	13	0.0161491	FALSE	680	18	0.0223602	FALSE	0.714636	4.87466
PmVP161_0969	serS	1287	Serine--tRNA ligase	7	6	0.00517688	TRUE	6	6	0.00517688	TRUE	-0.32714	1.75268	1	NA	NA	6	6	0.00517688	TRUE	0.0291703	1.8327	1	NA	NA	6	4	0.00345125	TRUE	0.701518	2.05227	0.688517	NA	NA	M1404_01119	M1404_01119	serS	1287	Serine--tRNA ligase	0	0	0	TRUE	4	1	0.000862813	TRUE	3.46141	-0.880751
PmVP161_0970	rarA	1344	Replication-associated recombination protein A	1740	37	0.0305785	FALSE	1817	32	0.0264463	FALSE	-0.0542536	8.84525	0.776913	FALSE	FALSE	1763	28	0.0231405	FALSE	-0.145951	8.80295	0.0719865	FALSE	FALSE	1727	41	0.0338843	FALSE	-0.168372	8.79295	0.0773067	FALSE	FALSE	M1404_01120	M1404_01120	rarA	1338	Replication-associated recombination protein A	1800	24	0.019917	FALSE	1750	17	0.0141079	FALSE	-0.00103441	6.5657
PmVP161_0971	lolA	618	Outer-membrane lipoprotein carrier protein	6	6	0.010772	TRUE	3	3	0.005386	TRUE	-1.20692	1.59537	0.646675	NA	NA	3	3	0.005386	TRUE	-1.24276	1.57906	0.586249	NA	NA	3	2	0.00359066	TRUE	-1.23665	1.58305	0.638917	NA	NA	M1404_01121	M1404_01121	lolA	618	Outer-membrane lipoprotein carrier protein	0	0	0	TRUE	2	1	0.00179533	TRUE	2.35193	-1.10272
PmVP161_0972	PmVP161_0972	2793	hypothetical protein	18	11	0.0043755	TRUE	7	7	0.00278441	TRUE	-1.38575	2.35454	0.197333	FALSE	NA	15	11	0.0043755	TRUE	-0.554418	2.55109	0.643711	FALSE	FALSE	25	17	0.00676213	TRUE	0.277231	2.85956	0.869154	FALSE	FALSE	M1404_01122	M1404_01122	M1404_01122	2793	hypothetical protein	0	0	0	TRUE	4	4	0.00159109	TRUE	-0.356665	3.20802
PmVP161_0973	lrp	480	Leucine-responsive regulatory protein	81	11	0.025463	FALSE	85	11	0.025463	FALSE	-0.0484795	4.40275	1	FALSE	FALSE	77	14	0.0324074	FALSE	-0.230736	4.32173	0.706161	FALSE	FALSE	104	18	0.0416667	FALSE	0.206463	4.53306	0.674924	FALSE	FALSE	M1404_01123	M1404_01123	lrp	480	Leucine-responsive regulatory protein	60	3	0.00694444	FALSE	142	6	0.0138889	FALSE	1.32475	2.49863
PmVP161_0974	PmVP161_0974	354	hypothetical protein	806	19	0.0595611	FALSE	802	18	0.0564263	FALSE	-0.129039	7.56142	0.594256	FALSE	FALSE	855	23	0.0721003	FALSE	-0.0750648	7.59062	0.719624	FALSE	FALSE	789	21	0.0658307	FALSE	-0.183813	7.53791	0.338816	FALSE	FALSE	M1404_01124	M1404_01124	M1404_01124	336	hypothetical protein	2785	33	0.108911	FALSE	2501	22	0.0726073	FALSE	-0.117594	7.10791
PmVP161_0975	radA	1380	DNA repair protein RadA	2848	42	0.0338164	FALSE	3221	54	0.0434783	FALSE	0.0688527	9.50642	0.776342	FALSE	FALSE	3386	45	0.0362319	FALSE	0.0983154	9.52561	0.181336	FALSE	FALSE	3238	46	0.037037	FALSE	0.0366009	9.49386	0.795019	FALSE	FALSE	M1404_01125	M1404_01125	radA	1380	DNA repair protein RadA	22502	34	0.0273752	FALSE	21304	31	0.0249597	FALSE	-0.0230558	10.1477
PmVP161_0976	PmVP161_0976	1068	hypothetical protein	1023	37	0.0384615	FALSE	1285	29	0.0301455	FALSE	0.16505	8.12615	0.392008	FALSE	FALSE	1283	31	0.0322245	FALSE	0.12212	8.10783	0.35821	FALSE	FALSE	1283	32	0.033264	FALSE	0.133431	8.11398	0.374701	FALSE	FALSE	M1404_01126	M1404_01126	M1404_01126	1068	hypothetical protein	1899	25	0.0259875	FALSE	2015	26	0.027027	FALSE	0.136188	6.67136
PmVP161_0977	PmVP161_0977	681	hypothetical protein	8	3	0.00489396	TRUE	8	4	0.00652528	TRUE	-0.116823	1.89469	1	NA	NA	15	2	0.00326264	TRUE	0.717037	2.16383	0.60046	NA	FALSE	7	1	0.00163132	TRUE	-0.323929	1.83675	1	NA	NA	M1404_01127	M1404_01127	M1404_01127	681	hypothetical protein	44	1	0.00163132	TRUE	24	2	0.00326264	TRUE	-0.726255	1.7799
PmVP161_0978	PmVP161_0978	1263	hypothetical protein	5	4	0.00351803	TRUE	9	8	0.00703606	TRUE	0.648943	5.07227	0.0400471	NA	NA	2	2	0.00175902	TRUE	0.777682	5.15755	0.00243187	NA	NA	7	4	0.00351803	TRUE	0.637427	5.07081	0.018703	NA	NA	M1404_01128	M1404_01128	M1404_01128	1263	hypothetical protein	0	0	0	TRUE	5	2	0.00175902	TRUE	2.33779	-0.688202
PmVP161_0979	PmVP161_0979	612	hypothetical protein	48	8	0.0145191	FALSE	71	7	0.0127042	FALSE	0.399729	4.00244	0.434265	FALSE	FALSE	34	5	0.00907441	TRUE	-0.625885	3.55138	0.213872	FALSE	FALSE	49	9	0.0163339	TRUE	-0.150032	3.74066	0.871853	FALSE	FALSE	M1404_01129	M1404_01129	M1404_01129	612	hypothetical protein	0	0	0	TRUE	1	1	0.00181488	TRUE	1.6297	-1.18508
PmVP161_0980	cca	1236	Multifunctional CCA protein	7	7	0.00628931	TRUE	2	2	0.00179695	TRUE	-1.03091	4.05611	0.00852848	NA	NA	4	4	0.00359389	TRUE	-0.973144	4.06933	0.00934808	NA	NA	5	4	0.00359389	TRUE	-0.90668	4.09316	0.0114314	NA	NA	M1404_01130	M1404_01130	cca	1275	Multifunctional CCA protein	1	1	0.00087108	TRUE	9	5	0.0043554	TRUE	2.72113	-0.571315
PmVP161_0981	lolB	618	Outer-membrane lipoprotein LolB	4	3	0.005386	TRUE	1	1	0.00179533	TRUE	-2.76259	1.59554	0.116568	NA	NA	2	2	0.00359066	TRUE	-2.06665	1.63361	0.208644	NA	NA	6	5	0.00897666	TRUE	-0.306487	1.92696	1	NA	NA	M1404_01131	M1404_01131	lolB	618	Outer-membrane lipoprotein LolB	0	0	0	TRUE	0	0	0	TRUE	NA	NA
PmVP161_0982	ispE	888	4-diphosphocytidyl-2-C-methyl-D-erythritol kinase	2	2	0.0025	TRUE	1	1	0.00125	TRUE	-0.711795	4.11502	0.0717521	NA	NA	7	2	0.0025	TRUE	-0.64386	4.13666	0.0980132	NA	NA	5	4	0.005	TRUE	-0.639205	4.14066	0.165107	NA	NA	M1404_01132	M1404_01132	ispE	888	4-diphosphocytidyl-2-C-methyl-D-erythritol kinase	2	2	0.0025	TRUE	3	2	0.0025	TRUE	0.549241	-0.880217
PmVP161_0983	prs	948	Ribose-phosphate pyrophosphokinase	2	2	0.00234192	TRUE	6	4	0.00468384	TRUE	1.54728	2.14198	0.281485	NA	NA	4	3	0.00351288	TRUE	1.03759	1.92278	0.482193	NA	NA	11	7	0.00819672	TRUE	1.44126	2.09161	0.183873	NA	NA	M1404_01133	M1404_01133	prs	948	Ribose-phosphate pyrophosphokinase	0	0	0	TRUE	4	2	0.00234192	TRUE	3.17534	-0.951107
PmVP161_0984	PmVP161_0984	1596	hypothetical protein	5	4	0.00278358	TRUE	3	2	0.00139179	TRUE	0.174222	4.91106	0.850145	NA	NA	11	8	0.00556715	TRUE	0.180797	4.91723	0.711895	NA	NA	10	10	0.00695894	TRUE	-0.0878568	4.78363	0.934427	NA	NA	M1404_01134	M1404_01134	M1404_01134	1596	hypothetical protein	3	2	0.00139179	TRUE	4	1	0.000695894	TRUE	-1.01371	2.06377
PmVP161_0985	znuC	792	Zinc import ATP-binding protein ZnuC	17	7	0.00981767	TRUE	23	6	0.00841515	TRUE	0.221348	5.49398	0.549877	FALSE	FALSE	14	7	0.00981767	TRUE	0.216683	5.49623	0.572664	FALSE	NA	21	7	0.00981767	TRUE	0.176048	5.47438	0.630107	FALSE	FALSE	M1404_01135	M1404_01135	znuC	792	Zinc import ATP-binding protein ZnuC	1	1	0.00140252	TRUE	1	1	0.00140252	TRUE	-0.160103	3.44225
PmVP161_0986	znuB	786	High-affinity zinc uptake system membrane protein ZnuB	3	3	0.00423729	TRUE	4	4	0.00564972	TRUE	-0.84942	1.64976	0.804961	NA	NA	7	6	0.00847458	TRUE	0.0302724	1.83273	1	NA	NA	3	3	0.00423729	TRUE	-0.877403	1.63751	0.797304	NA	NA	M1404_01136	M1404_01136	znuB	786	High-affinity zinc uptake system membrane protein ZnuB	3	2	0.00282486	TRUE	4	2	0.00282486	TRUE	1.07117	1.94307
PmVP161_0987	ddpF	981	putative D,D-dipeptide transport ATP-binding protein DdpF	5	5	0.00566251	TRUE	0	0	0	TRUE	0.0454873	4.89455	1	NA	NA	3	2	0.00226501	TRUE	0.286197	5.02269	0.434133	NA	NA	3	3	0.00339751	TRUE	0.135015	4.94292	0.806362	NA	NA	M1404_01137	M1404_01137	ddpF	981	putative D,D-dipeptide transport ATP-binding protein DdpF	85	2	0.00226501	TRUE	138	2	0.00226501	TRUE	0.716925	2.63411
PmVP161_0988	dppD	999	Dipeptide transport ATP-binding protein DppD	10	7	0.00777778	TRUE	2	2	0.00222222	TRUE	-2.43031	1.80203	0.0755082	NA	NA	8	5	0.00555556	TRUE	-0.709126	2.04857	0.627321	NA	NA	7	5	0.00555556	TRUE	-0.882743	2.01196	0.527798	NA	NA	M1404_01138	M1404_01138	dppD	999	Dipeptide transport ATP-binding protein DppD	8	1	0.00111111	TRUE	6	3	0.00333333	TRUE	0.260138	4.00206
PmVP161_0989	dppC	894	Dipeptide transport system permease protein DppC	3	3	0.00372671	TRUE	9	6	0.00745342	TRUE	0.966477	1.75255	0.581947	NA	NA	6	4	0.00496894	TRUE	0.384406	1.57891	0.920898	NA	NA	5	5	0.00621118	TRUE	0.595277	1.63728	0.807291	NA	NA	M1404_01139	M1404_01139	dppC	894	Dipeptide transport system permease protein DppC	0	0	0	TRUE	2	2	0.00248447	TRUE	0.764379	-1.02502
PmVP161_0990	dppB	1005	Dipeptide transport system permease protein DppB	3	3	0.00331492	TRUE	2	2	0.00220995	TRUE	-0.170826	5.79703	0.672875	NA	NA	3	3	0.00331492	TRUE	-0.100225	5.83314	0.781602	NA	NA	8	7	0.00773481	TRUE	-0.256251	5.76004	0.493151	NA	NA	M1404_01140	M1404_01140	dppB	1005	Dipeptide transport system permease protein DppB	1	1	0.00110497	TRUE	13	3	0.00331492	TRUE	3.411	0.153031
PmVP161_0991	dppA	1599	Periplasmic dipeptide transport protein	1736	47	0.0326389	FALSE	1983	46	0.0319444	FALSE	0.0761363	8.77746	0.693816	FALSE	FALSE	2450	57	0.0395833	FALSE	0.336272	8.9232	4.78e-05	FALSE	FALSE	2228	58	0.0402778	FALSE	0.204285	8.8497	0.0310247	FALSE	FALSE	M1404_01141	M1404_01141	dppA	1599	Periplasmic dipeptide transport protein	24417	57	0.0395833	FALSE	23636	52	0.0361111	FALSE	0.00781031	10.2822
PmVP161_0992	metF	888	5,10-methylenetetrahydrofolate reductase	3425	24	0.03	FALSE	3716	22	0.0275	FALSE	-0.0070224	9.70406	1	FALSE	FALSE	3852	26	0.0325	FALSE	0.00720307	9.71461	0.998851	FALSE	FALSE	3849	26	0.0325	FALSE	0.0133171	9.71808	0.956914	FALSE	FALSE	M1404_01142	M1404_01142	metF	888	5,10-methylenetetrahydrofolate reductase	1814	21	0.02625	FALSE	2237	24	0.03	FALSE	0.301225	6.83901
PmVP161_0993	PmVP161_0993	2127	hypothetical protein	5957	97	0.0506527	FALSE	6635	84	0.0438642	FALSE	-0.00610028	10.6254	1	FALSE	FALSE	6957	84	0.0438642	FALSE	0.0278984	10.646	0.725299	FALSE	FALSE	6902	84	0.0438642	FALSE	0.0138569	10.6392	0.925551	FALSE	FALSE	M1404_01143	M1404_01143	M1404_01143	2127	hypothetical protein	7710	61	0.0318538	FALSE	7907	49	0.0255875	FALSE	0.0972929	8.66615
PmVP161_0994	PmVP161_0994	1371	hypothetical protein	500	24	0.0194489	FALSE	371	28	0.0226904	FALSE	-0.524617	7.00022	0.00378576	FALSE	FALSE	339	17	0.0137763	TRUE	-0.584672	6.97385	6.82e-05	FALSE	FALSE	370	26	0.0210697	FALSE	-0.53368	6.99687	0.000420733	FALSE	FALSE	M1404_01144	M1404_01144	M1404_01144	1371	hypothetical protein	135	9	0.00729335	FALSE	30	11	0.0089141	FALSE	-2.01493	2.26293
PmVP161_0995	queA	1092	S-adenosylmethionine:tRNA ribosyltransferase-isomerase	281	19	0.0193286	FALSE	227	17	0.017294	FALSE	-0.414599	6.04683	0.0637985	FALSE	FALSE	202	22	0.0223805	FALSE	-0.586227	5.97343	0.0023696	FALSE	FALSE	253	30	0.0305188	FALSE	-0.323715	6.08849	0.141838	FALSE	FALSE	M1404_01145	M1404_01145	queA	1092	S-adenosylmethionine:tRNA ribosyltransferase-isomerase	238	4	0.00406918	TRUE	283	5	0.00508647	TRUE	0.172728	3.95353
PmVP161_0996	cof	756	HMP-PP phosphatase	900	25	0.0367107	FALSE	1093	28	0.041116	FALSE	0.158124	7.86529	0.394325	FALSE	FALSE	1098	31	0.0455213	FALSE	0.126644	7.853	0.397987	FALSE	FALSE	1140	24	0.0352423	FALSE	0.187916	7.88593	0.186608	FALSE	FALSE	M1404_01146	M1404_01146	cof	756	HMP-PP phosphatase	1352	18	0.0264317	FALSE	1871	19	0.0279001	FALSE	0.540826	6.42333
PmVP161_0997	dcuD_2	1350	Putative cryptic C4-dicarboxylate transporter DcuD	1575	39	0.0320988	FALSE	1693	47	0.0386831	FALSE	-0.0186213	8.57941	0.987756	FALSE	FALSE	1746	48	0.0395062	FALSE	-0.0109229	8.58649	1	FALSE	FALSE	1722	45	0.037037	FALSE	-0.0282644	8.57827	0.930173	FALSE	FALSE	M1404_01147	M1404_01147	dcuD_2	1350	Putative cryptic C4-dicarboxylate transporter DcuD	4015	41	0.0337449	FALSE	3832	39	0.0320988	FALSE	-0.0107286	7.66798
PmVP161_0998	tgt	1158	Queuine tRNA-ribosyltransferase	981	28	0.0268456	FALSE	997	23	0.0220518	FALSE	-0.10061	7.90137	0.604718	FALSE	FALSE	1009	24	0.0230105	FALSE	-0.114571	7.89681	0.456724	FALSE	FALSE	1018	22	0.021093	FALSE	-0.0863611	7.91159	0.582694	FALSE	FALSE	M1404_01148	M1404_01148	tgt	1158	Queuine tRNA-ribosyltransferase	1261	23	0.0220518	FALSE	1114	25	0.0239693	FALSE	-0.139942	5.95224
PmVP161_0999	yajC	297	Sec translocon accessory complex subunit YajC	2	2	0.00746269	TRUE	0	0	0	TRUE	-2.3728	1.06471	0.769726	NA	NA	0	0	0	TRUE	-2.38834	1.04849	0.719624	NA	NA	1	1	0.00373134	TRUE	-0.850307	1.13045	1	NA	NA	M1404_01149	M1404_01149	yajC	297	Sec translocon accessory complex subunit YajC	156	3	0.011194	FALSE	182	2	0.00746269	FALSE	0.258443	3.19507
PmVP161_1000	secD	1851	Protein translocase subunit SecD	4	4	0.00240096	TRUE	6	5	0.0030012	TRUE	0.419463	1.59513	0.950705	NA	NA	1	1	0.00060024	TRUE	-0.144494	1.4635	1	NA	NA	10	7	0.00420168	TRUE	1.0811	1.78925	0.446001	NA	NA	M1404_01150	M1404_01150	secD	1851	Protein translocase subunit SecD	6	2	0.00120048	TRUE	2	2	0.00120048	TRUE	0.0929867	2.85562
PmVP161_1001	secF	972	Protein translocase subunit SecF	4	4	0.00457143	TRUE	0	0	0	TRUE	-1.67992	1.28717	0.664081	NA	NA	6	5	0.00571429	TRUE	0.387363	1.57895	0.917191	NA	NA	15	10	0.0114286	TRUE	1.7315	2.05206	0.0944437	NA	FALSE	M1404_01151	M1404_01151	secF	972	Protein translocase subunit SecF	5	2	0.00228571	TRUE	0	0	0	TRUE	-3.42934	-0.880986
PmVP161_1002	glyA	1263	Serine hydroxymethyltransferase	2	2	0.00175902	TRUE	2	2	0.00175902	TRUE	0.11925	3.81301	0.983401	NA	NA	3	2	0.00175902	TRUE	-0.157383	3.68604	0.838706	NA	NA	4	3	0.00263852	TRUE	0.165486	3.8364	0.92454	NA	NA	M1404_01152	M1404_01152	glyA	1263	Serine hydroxymethyltransferase	1	1	0.000879507	TRUE	0	0	0	TRUE	-1.58209	-1.18531
PmVP161_1003	purD	1290	Phosphoribosylamine--glycine ligase	1044	19	0.0163652	FALSE	41	8	0.00689061	TRUE	-4.74288	7.02663	1.27e-156	TRUE	FALSE	65	7	0.00602928	TRUE	-4.15596	7.03444	7.14e-154	TRUE	FALSE	74	12	0.0103359	TRUE	-3.94419	7.05447	4.42e-133	TRUE	FALSE	M1404_01153	M1404_01153	purD	1290	Phosphoribosylamine--glycine ligase	753	17	0.0146426	FALSE	11	6	0.00516796	TRUE	-6.9099	5.44814
PmVP161_1004	lpt_3dcaA	1158	Phosphoethanolamine transferase	4773	55	0.0527325	FALSE	2406	43	0.0412272	FALSE	-1.1209	9.74181	2.58e-56	FALSE	FALSE	2272	34	0.0325983	FALSE	-1.24444	9.70108	2.91e-129	FALSE	FALSE	2766	43	0.0412272	FALSE	-0.949454	9.79976	2.15e-58	FALSE	FALSE	M1404_01154	M1404_01154	M1404_01154	1278	hypothetical protein	2880	42	0.03649	FALSE	996	31	0.0269331	FALSE	-1.49162	6.6361
NA	NA	NA	NA	NA	NA	NA	NA	NA	NA	NA	NA	NA	NA	NA	NA	NA	NA	NA	NA	NA	NA	NA	NA	NA	NA	NA	NA	NA	NA	NA	NA	NA	NA	NA	NA	M1404_01155	M1404_01155	285	hypothetical protein	254496	13	0.0505837	FALSE	180935	11	0.0428016	FALSE	-0.440177	13.4543
PmVP161_1006	purH	1602	Bifunctional purine biosynthesis protein PurH	1373	33	0.0228849	FALSE	116	18	0.0124827	FALSE	-3.66008	7.5527	1.32e-146	TRUE	FALSE	104	12	0.00832178	TRUE	-3.89358	7.51777	8.23e-79	TRUE	FALSE	168	20	0.0138696	TRUE	-3.17044	7.58679	1.9e-104	TRUE	FALSE	M1404_01156	M1404_01156	purH	1602	Bifunctional purine biosynthesis protein PurH	739	15	0.0104022	FALSE	6	4	0.00277393	TRUE	-7.34143	6.72549
[truncated: 1,328 more rows]
[truncated: 22 more columns]
