# Supplementary material for: Comparative analysis of shared and unique mechanisms important for diverse strains of Pasteurella multocida to cause systemic infection in mice
Source: PLoS Pathog. 2025 Dec 22;21(12):e1013398. doi: 10.1371/journal.ppat.1013398 (PMC12721544; doi:10.1371/journal.ppat.1013398)
Supplement: S3 Data — (XLSX) [file ppat.1013398.s006.xlsx]

## Sheet: S3_Data
Supplemental material 4. This table contains all genes identified by the TraDIS analysis that when disrupted result in reduced fitness of P. multocida strain VP161 and/or M1404 in BALB/c mice. Protein encoding homologs were identified between strains by matching eggNOG seed ortholog values, or by > 90% amino acid identity.
VP161_locus_tag	VP161_gene_name	VP161_gene_length	VP161_function	Input_VP161_read_count	Input_VP161_ins_count	Input_VP161_ins_index	Input_VP161_essential	Blood_VP161_read_count	Blood_VP161_ins_count	Blood_VP161_ins_index	Blood_VP161_essential	Blood_VP161_logFC	Blood_VP161_logCPM	Blood_VP161_q.value	Blood_VP161_decrease	Blood_VP161_fitness_increase	Liver_VP161_read_count	Liver_VP161_ins_count	Liver_VP161_ins_index	Liver_VP161_essential	Liver_VP161_logFC	Liver_VP161_logCPM	Liver_VP161_q.value	Liver_VP161_fitness_decrease	Liver_VP161_fitness_increase	Spleen_VP161_read_count	Spleen_VP161_ins_count	Spleen_VP161_ins_index	Spleen_VP161_essential	Spleen_VP161_logFC	Spleen_VP161_logCPM	Spleen_VP161_q.value	Spleen_VP161_fitness_decrease	Spleen_VP161_fitness_increase	M1404_locus_tag	M1404_gene_name	M1404_gene_length	M1404_Function	Input_M1404_read_count	Input_M1404_ins_count	Input_M1404_ins_index	Input_M1404_essential	Blood_M1404_read_count	Blood_M1404_ins_count	Blood_M1404_ins_index	Blood_M1404_essential	Blood_M1404_logFC	Blood_M1404_logCPM	Blood_M1404_q.value
PmVP161_0005	crp	642	cAMP-activated global transcriptional regulator CRP	1	1	0.0017301	TRUE	4	4	0.00692042	TRUE	-0.64003	2.80192	0.490899	NA	NA	4	2	0.00346021	TRUE	-0.330743	2.90101	0.786011	NA	NA	3	2	0.00346021	TRUE	-0.452658	2.85997	0.664296	NA	NA	M1404_00005	crp	642	cAMP-activated global transcriptional regulator CRP	89	9	0.0155709	FALSE	10	5	0.00865052	FALSE	-3.05179	1.57136	1.04e-06
NA	NA	NA	NA	NA	NA	NA	NA	NA	NA	NA	NA	NA	NA	NA	NA	NA	NA	NA	NA	NA	NA	NA	NA	NA	NA	NA	NA	NA	NA	NA	NA	NA	NA	NA	M1404_00018	lex1	843	Lipooligosaccharide biosynthesis protein lex-1	2725	34	0.0447958	FALSE	4	1	0.00131752	TRUE	-8.76421	6.43898	1.19e-278
PmVP161_0075	dus	999	putative tRNA-dihydrouridine synthase	30324	62	0.0688889	FALSE	148	13	0.0144444	FALSE	-7.77179	11.8575	6.37e-93	TRUE	FALSE	17	7	0.00777778	TRUE	-10.8442	11.8503	0	TRUE	FALSE	23	8	0.00888889	TRUE	-10.3197	11.8531	0	TRUE	FALSE	M1404_00072	dusB	999	tRNA-dihydrouridine synthase B	56	9	0.01	FALSE	61	8	0.00888889	FALSE	0.177206	1.78019	0.879361
PmVP161_0076	fis	300	DNA-binding protein Fis	1244	28	0.103704	FALSE	5	4	0.0148148	FALSE	-7.93888	7.22806	6.31e-224	TRUE	NA	4	4	0.0148148	FALSE	-8.2626	7.20514	8.21e-262	TRUE	NA	6	3	0.0111111	TRUE	-7.72829	7.2154	2.37e-252	TRUE	NA	M1404_00073	fis	300	DNA-binding protein Fis	6	4	0.0148148	FALSE	3	3	0.0111111	FALSE	-0.844358	-0.628582	0.812453
PmVP161_0077	purL	3894	Phosphoribosylformylglycinamidine synthase	4317	95	0.0271041	FALSE	372	47	0.0134094	FALSE	-3.63197	9.35397	0	TRUE	FALSE	364	49	0.01398	TRUE	-3.72649	9.33587	8.29e-87	TRUE	FALSE	552	46	0.0131241	TRUE	-3.17383	9.39024	2.48e-161	TRUE	FALSE	M1404_00074	purL	3894	Phosphoribosylformylglycinamidine synthase	3860	49	0.01398	FALSE	21	10	0.00285307	TRUE	-7.3745	6.63711	0
PmVP161_0089	yhxB	1656	Phosphomannomutase	4580	65	0.0435949	FALSE	21	14	0.00938967	TRUE	-5.60061	9.55263	7.36e-51	TRUE	FALSE	13	9	0.00603622	TRUE	-6.91317	9.52257	0	TRUE	NA	10	8	0.00536553	TRUE	-6.83174	9.52989	0	TRUE	NA	M1404_00086	M1404_00086	1656	putative phosphomannomutase	2558	28	0.0187793	FALSE	26	8	0.00536553	TRUE	-5.23321	6.11215	2.39e-146
PmVP161_0094	PmVP161_0094	1275	47 kDa outer membrane protein	1786	47	0.0409408	FALSE	393	27	0.0235192	FALSE	-2.26955	8.29799	6.18e-91	TRUE	FALSE	402	32	0.0278746	FALSE	-2.25412	8.28947	1.16e-110	TRUE	FALSE	441	40	0.0348432	FALSE	-2.15849	8.31284	1.09e-113	TRUE	FALSE	M1404_00091	M1404_00091	1326	47 kDa outer membrane protein	565	20	0.0167504	FALSE	218	13	0.0108878	FALSE	-1.33084	4.36753	1.41e-06
PmVP161_0183	PmVP161_0183	1359	hypothetical protein	781	40	0.0326797	FALSE	156	20	0.0163399	FALSE	-2.31015	7.0454	2.98e-38	TRUE	FALSE	172	24	0.0196078	FALSE	-2.29067	7.0356	1.23e-58	TRUE	FALSE	195	25	0.0204248	FALSE	-2.14519	7.06809	1.99e-39	TRUE	FALSE	M1404_00293	M1404_00293	1359	hypothetical protein	101	15	0.0122549	FALSE	43	13	0.0106209	FALSE	-1.34029	2.14961	0.0100498
PmVP161_0184	rnt	663	Ribonuclease T	151	7	0.0117253	TRUE	77	7	0.0117253	TRUE	-0.989174	4.96388	0.0023334	FALSE	FALSE	42	4	0.00670017	TRUE	-1.94367	4.70149	4.32e-10	FALSE	FALSE	83	8	0.0134003	TRUE	-1.10556	4.92389	6e-05	FALSE	FALSE	M1404_00294	rnt	663	Ribonuclease T	22	6	0.0100503	FALSE	4	3	0.00502513	TRUE	-2.83145	0.451619	0.00801268
PmVP161_0191	nudB	519	Dihydroneopterin triphosphate diphosphatase	1375	18	0.0384615	FALSE	916	18	0.0384615	FALSE	-0.590572	8.50683	1.48e-11	FALSE	FALSE	1111	15	0.0320513	FALSE	-0.386539	8.59333	7.56e-05	FALSE	FALSE	1074	17	0.0363248	FALSE	-0.424499	8.57802	0.000170005	FALSE	FALSE	M1404_00301	nudB	519	Dihydroneopterin triphosphate diphosphatase	126	14	0.0299145	FALSE	54	6	0.0128205	FALSE	-1.16255	2.38924	0.0864923
PmVP161_0207	pal	453	Outer membrane protein P6	108	11	0.0269608	FALSE	31	8	0.0196078	FALSE	-1.28051	4.65908	5.23e-06	FALSE	FALSE	25	8	0.0196078	FALSE	-2.17388	4.44333	7.11e-14	TRUE	FALSE	39	9	0.0220588	FALSE	-1.45642	4.60613	9.9e-08	FALSE	FALSE	M1404_00317	pal	453	Peptidoglycan-associated lipoprotein	0	0	0	TRUE	3	2	0.00490196	TRUE	-0.41718	3.60995	0.304191
PmVP161_0219	holD	411	DNA polymerase III subunit psi	1639	12	0.0324324	FALSE	1112	13	0.0351351	FALSE	-0.666247	8.3471	1.67e-08	FALSE	FALSE	1110	14	0.0378378	FALSE	-0.709157	8.32843	3.07e-16	FALSE	FALSE	1152	17	0.0459459	FALSE	-0.638614	8.35868	1.28e-14	FALSE	FALSE	M1404_00327	holD	411	DNA polymerase III subunit psi	57	7	0.0189189	FALSE	6	4	0.0108108	FALSE	-3.26424	1.16374	5.4e-05
PmVP161_0242	purA	1299	Adenylosuccinate synthetase	2278	59	0.0504274	FALSE	17	13	0.0111111	TRUE	-7.13442	8.17579	0	TRUE	FALSE	14	10	0.00854701	TRUE	-7.52208	8.15382	0	TRUE	NA	17	14	0.0119658	TRUE	-7.24463	8.16388	0	TRUE	FALSE	M1404_00350	purA	1299	Adenylosuccinate synthetase	848	20	0.017094	FALSE	15	11	0.00940171	FALSE	-5.72289	4.49069	1.37e-69
PmVP161_0252	PmVP161_0252	77	tRNA-Met	0	0	0	TRUE	1	1	0.0142857	FALSE	1.54302	0.982104	1	NA	NA	0	0	0	TRUE	NA	NA	NA	NA	NA	2	1	0.0142857	TRUE	2.2637	1.05236	0.750277	NA	NA	M1404_00360	M1404_00360	77	tRNA-Met(cat)	46	2	0.0285714	FALSE	10	1	0.0142857	FALSE	-2.11748	0.892848	0.0510898
PmVP161_0261	rpoZ	270	DNA-directed RNA polymerase subunit omega	133	8	0.0329218	FALSE	35	6	0.0246914	FALSE	-0.157304	8.07563	0.273756	FALSE	FALSE	26	4	0.0164609	FALSE	-0.348479	7.98778	0.000597353	FALSE	FALSE	45	5	0.0205761	FALSE	-0.200062	8.05801	0.0701319	FALSE	FALSE	M1404_00369	rpoZ	234	DNA-directed RNA polymerase subunit omega	35	3	0.014218	FALSE	20	2	0.00947867	FALSE	-0.770987	0.870516	0.596123
PmVP161_0921	sapC	888	Peptide transport system permease protein SapC	36	9	0.01125	TRUE	8	4	0.005	TRUE	-1.18232	3.00392	0.0610548	FALSE	NA	7	5	0.00625	TRUE	-2.43671	2.76192	2.54e-05	TRUE	NA	9	7	0.00875	TRUE	-1.69507	2.88333	0.0027285	FALSE	NA	M1404_00382	sapC	888	Peptide transport system permease protein SapC	13	2	0.0025	TRUE	3	2	0.0025	TRUE	-1.88845	-0.272971	0.159686
PmVP161_0920	sapB_1	966	Putrescine export system permease protein SapB	50	14	0.016092	FALSE	4	4	0.0045977	TRUE	-3.06872	3.37264	2.5e-07	TRUE	NA	19	9	0.0103448	TRUE	-1.30918	3.66088	0.0144706	FALSE	FALSE	14	10	0.0114943	TRUE	-1.40635	3.63862	0.00875202	FALSE	NA	M1404_00383	sapB_1	966	Putrescine export system permease protein SapB	3	2	0.00229885	TRUE	2	2	0.00229885	TRUE	-0.422769	-0.88114	1
PmVP161_0919	sapA	1692	Peptide transport periplasmic protein SapA	586	26	0.0170716	FALSE	196	19	0.0124754	FALSE	-1.72115	6.60987	4.99e-23	FALSE	FALSE	237	18	0.0118188	TRUE	-1.46858	6.66609	1.82e-25	FALSE	FALSE	240	23	0.0151018	TRUE	-1.47345	6.66842	1.08e-26	FALSE	FALSE	M1404_00384	sapA	1692	Peptide transport periplasmic protein SapA	69	14	0.00919238	FALSE	8	4	0.0026264	TRUE	-2.98463	1.26481	9.49e-06
PmVP161_0914	hfq	291	RNA-binding protein Hfq	223	13	0.0496183	FALSE	2	2	0.00763359	TRUE	-2.53015	5.2554	2.93e-26	TRUE	NA	9	5	0.019084	FALSE	-2.07646	5.32208	1.05e-19	TRUE	NA	20	9	0.0343511	FALSE	-2.09163	5.32302	8.71e-18	TRUE	FALSE	M1404_00389	hfq	291	RNA-binding protein Hfq	34	7	0.0267176	FALSE	0	0	0	TRUE	-1.59314	1.15187	0.107973
PmVP161_0891	hldE	1431	Bifunctional protein HldE	1420	30	0.0232919	FALSE	72	17	0.0131988	FALSE	-4.42194	7.48868	1.55e-167	TRUE	FALSE	91	16	0.0124224	TRUE	-4.12332	7.48515	4.41e-169	TRUE	FALSE	93	14	0.0108696	TRUE	-4.05368	7.49676	1.17e-110	TRUE	FALSE	M1404_00412	hldE	1431	Bifunctional protein HldE	400	20	0.015528	FALSE	6	4	0.00310559	TRUE	-5.97784	3.51116	2.1e-37
PmVP161_0878	PmVP161_0878	1524	hypothetical protein	37	15	0.0109329	TRUE	8	6	0.00437318	TRUE	-2.20225	3.02544	0.000150765	TRUE	NA	6	6	0.00437318	TRUE	-2.92894	2.92388	1.4e-06	TRUE	NA	14	11	0.00801749	TRUE	-1.76877	3.09293	0.00379829	FALSE	NA	M1404_00425	M1404_00425	1524	hypothetical protein	25	7	0.00510204	TRUE	0	0	0	TRUE	-2.97987	0.768499	0.00610953
PmVP161_0872	folK	498	2-amino-4-hydroxy-6- hydroxymethyldihydropteridine pyrophosphokinase	1	1	0.00222717	TRUE	1	1	0.00222717	TRUE	0.382671	1.28696	1	NA	NA	5	4	0.00890869	TRUE	1.63121	1.57888	0.316895	NA	NA	3	3	0.00668151	TRUE	1.00741	1.40597	0.734888	NA	NA	M1404_00431	folK	498	2-amino-4-hydroxy-6-hydroxymethyldihydropteridine pyrophosphokinase	38	2	0.00445434	TRUE	0	0	0	TRUE	-4.5956	1.45249	1.29e-10
PmVP161_0846	ubiG	729	Ubiquinone biosynthesis O-methyltransferase	78	10	0.0152207	FALSE	12	6	0.00913242	TRUE	-2.78873	3.63874	7.14e-10	TRUE	NA	8	7	0.0106545	TRUE	-2.94582	3.60808	8.1e-11	TRUE	NA	18	12	0.0182648	FALSE	-1.97146	3.75468	6.77e-07	FALSE	FALSE	M1404_00505	ubiG	729	Ubiquinone biosynthesis O-methyltransferase	6	1	0.00152207	TRUE	0	0	0	TRUE	-3.68444	-0.813583	0.284331
PmVP161_0845	aroA	1323	3-phosphoshikimate 1-carboxyvinyltransferase	173	21	0.0176322	FALSE	12	8	0.00671704	TRUE	-3.01586	4.74615	4.91e-24	TRUE	NA	6	4	0.00335852	TRUE	-3.67892	4.67062	1.11e-32	TRUE	NA	11	8	0.00671704	TRUE	-3.35973	4.70144	2.44e-29	TRUE	NA	M1404_00506	aroA	1323	3-phosphoshikimate 1-carboxyvinyltransferase	270	14	0.0117548	FALSE	5	4	0.00335852	TRUE	-5.66249	2.9888	7.98e-27
PmVP161_0819	purC	861	Phosphoribosylaminoimidazole-succinocarboxamide synthase	1126	34	0.043871	FALSE	101	15	0.0193548	FALSE	-3.58019	7.1993	3.4e-129	TRUE	FALSE	91	17	0.0219355	FALSE	-3.7766	7.16598	2.13e-36	TRUE	FALSE	140	19	0.0245161	FALSE	-3.15543	7.22828	2.51e-89	TRUE	FALSE	M1404_00529	purC	861	Phosphoribosylaminoimidazole-succinocarboxamide synthase	9807	27	0.0348387	FALSE	19	5	0.00645161	FALSE	-8.92823	7.97373	0
PmVP161_0782	hexA	660	Hyaluronic acid capsule transport ATP-binding protein HexA	8	8	0.013468	FALSE	10	7	0.0117845	TRUE	-0.59337	3.63715	0.333802	NA	NA	4	4	0.00673401	TRUE	-0.423826	3.6991	0.445595	NA	NA	5	3	0.00505051	TRUE	-1.53485	3.35936	0.00128798	NA	NA	M1404_00562	cexA	657	Polysialic acid transport ATP-binding protein KpsT	592	21	0.035473	FALSE	2	2	0.00337838	TRUE	-4.69303	4.30489	2.98e-17
PmVP161_0781	hexB	798	Hyaluronic acid capsule transport protein HexB	7	7	0.00973574	TRUE	1	1	0.00139082	TRUE	-2.60188	1.53886	0.17307	NA	NA	5	3	0.00417246	TRUE	-0.777626	1.73658	0.797232	NA	NA	4	4	0.00556328	TRUE	-0.770212	1.7406	0.812363	NA	NA	M1404_00563	cexB	798	Polysialic acid transport protein KpsM	587	18	0.0250348	FALSE	0	0	0	TRUE	-8.57065	3.95154	2.81e-55
PmVP161_0780	hexC	1137	Hyaluronic acid capsule export	28	9	0.00878906	TRUE	10	8	0.0078125	TRUE	-3.47512	3.95386	5.45e-13	TRUE	NA	3	3	0.00292969	TRUE	-3.99547	3.90337	2.39e-16	TRUE	NA	7	6	0.00585938	TRUE	-3.64923	3.93	7.65e-15	TRUE	NA	M1404_00564	cexC	1143	hypothetical protein	47912	30	0.0291545	FALSE	9	4	0.00388727	TRUE	-12.2599	10.2616	0
PmVP161_0779	hexD	1182	Hyaluronic acid capsule export	37	11	0.0103383	TRUE	5	4	0.0037594	TRUE	-2.68468	2.80302	0.000201761	TRUE	NA	6	6	0.0056391	TRUE	-2.17463	2.8566	0.000556203	TRUE	NA	9	8	0.0075188	TRUE	-1.4659	2.99182	0.0261181	FALSE	NA	M1404_00565	cexD	1182	hypothetical protein	1421	23	0.0216165	FALSE	1	1	0.00093985	TRUE	-5.63521	6.02328	6.53e-138
NA	NA	NA	NA	NA	NA	NA	NA	NA	NA	NA	NA	NA	NA	NA	NA	NA	NA	NA	NA	NA	NA	NA	NA	NA	NA	NA	NA	NA	NA	NA	NA	NA	NA	NA	M1404_00566	lipA	2049	hypothetical protein	1906	39	0.0211382	FALSE	3	2	0.00108401	TRUE	-8.70649	6.17204	9.02e-242
NA	NA	NA	NA	NA	NA	NA	NA	NA	NA	NA	NA	NA	NA	NA	NA	NA	NA	NA	NA	NA	NA	NA	NA	NA	NA	NA	NA	NA	NA	NA	NA	NA	NA	NA	M1404_00567	bcbI	981	hypothetical protein	14649	24	0.0271801	FALSE	3	2	0.00226501	TRUE	-11.9825	8.54313	0
NA	NA	NA	NA	NA	NA	NA	NA	NA	NA	NA	NA	NA	NA	NA	NA	NA	NA	NA	NA	NA	NA	NA	NA	NA	NA	NA	NA	NA	NA	NA	NA	NA	NA	NA	M1404_00568	bcbH	2166	hypothetical protein	35633	93	0.0476923	FALSE	20	10	0.00512821	TRUE	-10.6454	9.82769	0
NA	NA	NA	NA	NA	NA	NA	NA	NA	NA	NA	NA	NA	NA	NA	NA	NA	NA	NA	NA	NA	NA	NA	NA	NA	NA	NA	NA	NA	NA	NA	NA	NA	NA	NA	M1404_00569	bcbG	1566	hypothetical protein	6070	44	0.0312057	FALSE	5	5	0.0035461	TRUE	-10.0911	7.30891	0
NA	NA	NA	NA	NA	NA	NA	NA	NA	NA	NA	NA	NA	NA	NA	NA	NA	NA	NA	NA	NA	NA	NA	NA	NA	NA	NA	NA	NA	NA	NA	NA	NA	NA	NA	M1404_00570	bcbF	375	hypothetical protein	2144	21	0.0621302	FALSE	1	1	0.00295858	TRUE	-10.438	5.78351	3.4e-200
NA	NA	NA	NA	NA	NA	NA	NA	NA	NA	NA	NA	NA	NA	NA	NA	NA	NA	NA	NA	NA	NA	NA	NA	NA	NA	NA	NA	NA	NA	NA	NA	NA	NA	NA	M1404_00571	bcbE	711	hypothetical protein	59409	22	0.034375	FALSE	36	4	0.00625	FALSE	-6.37649	10.6151	0
NA	NA	NA	NA	NA	NA	NA	NA	NA	NA	NA	NA	NA	NA	NA	NA	NA	NA	NA	NA	NA	NA	NA	NA	NA	NA	NA	NA	NA	NA	NA	NA	NA	NA	NA	M1404_00572	bcbD	1428	hypothetical protein	10832	43	0.033437	FALSE	7	3	0.00233281	TRUE	-10.4474	8.11179	0
NA	NA	NA	NA	NA	NA	NA	NA	NA	NA	NA	NA	NA	NA	NA	NA	NA	NA	NA	NA	NA	NA	NA	NA	NA	NA	NA	NA	NA	NA	NA	NA	NA	NA	NA	M1404_00573	bcbC	3102	hypothetical protein	15038	98	0.0351003	FALSE	15	11	0.00393983	TRUE	-9.56249	8.74655	0
NA	NA	NA	NA	NA	NA	NA	NA	NA	NA	NA	NA	NA	NA	NA	NA	NA	NA	NA	NA	NA	NA	NA	NA	NA	NA	NA	NA	NA	NA	NA	NA	NA	NA	NA	M1404_00574	bcbB	1269	UDP-N-acetyl-D-mannosamine dehydrogenase	11109	55	0.048119	FALSE	7	4	0.00349956	TRUE	-10.9879	9.38733	0
NA	NA	NA	NA	NA	NA	NA	NA	NA	NA	NA	NA	NA	NA	NA	NA	NA	NA	NA	NA	NA	NA	NA	NA	NA	NA	NA	NA	NA	NA	NA	NA	NA	NA	NA	M1404_00575	bcbA	1065	UDP-N-acetylglucosamine 2-epimerase	1070	24	0.0250261	FALSE	1	1	0.00104275	TRUE	-10.3039	6.86924	0
PmVP161_0773	phyB	1227	Homology to capsule phospholipid substitution proteins	3987	65	0.0588235	FALSE	20	10	0.00904977	TRUE	-6.46014	9.19651	0	TRUE	FALSE	12	8	0.00723982	TRUE	-6.76262	9.17927	0	TRUE	NA	7	7	0.00633484	TRUE	-7.04522	9.18394	0	TRUE	NA	M1404_00576	lipB	1137	hypothetical protein	913	27	0.0263672	FALSE	4	3	0.00292969	TRUE	-7.32234	4.57872	2.37e-83
PmVP161_0727	tyrP_1	1212	Tyrosine-specific transport protein	4420	46	0.0421632	FALSE	897	32	0.0293309	FALSE	-2.30585	9.99539	5.66e-90	TRUE	FALSE	924	31	0.0284143	FALSE	-2.38927	9.97605	2.44e-292	TRUE	FALSE	852	35	0.0320807	FALSE	-2.41921	9.97518	1.75e-198	TRUE	FALSE	M1404_00619	tyrP_2	1212	Tyrosine-specific transport protein	2065	42	0.0384968	FALSE	868	40	0.0366636	FALSE	-1.05896	6.3576	4.18e-12
PmVP161_0695	cvpA	492	Colicin V production protein	3116	13	0.0293454	FALSE	290	9	0.020316	FALSE	-3.53762	8.67439	5.59e-257	TRUE	FALSE	270	10	0.0225734	FALSE	-3.68233	8.64874	0	TRUE	FALSE	364	12	0.027088	FALSE	-3.24266	8.69408	2.08e-212	TRUE	FALSE	M1404_00650	cvpA	492	Colicin V production protein	33	3	0.00677201	FALSE	9	5	0.0112867	FALSE	-1.76627	0.585606	0.0557382
PmVP161_0694	purF	1515	Amidophosphoribosyltransferase	4058	63	0.0461877	FALSE	286	27	0.0197947	FALSE	-3.92046	9.13139	0	TRUE	FALSE	229	33	0.0241935	FALSE	-4.26976	9.09853	0	TRUE	FALSE	379	43	0.0315249	FALSE	-3.5515	9.15222	0	TRUE	FALSE	M1404_00651	purF	1515	Amidophosphoribosyltransferase	3133	35	0.0256598	FALSE	17	10	0.00733138	FALSE	-6.7224	6.38424	2.21e-242
PmVP161_0693	ubiX	582	Flavin prenyltransferase UbiX	27	12	0.0229008	FALSE	1	1	0.0019084	TRUE	-4.29807	2.3552	5.46e-06	TRUE	NA	3	2	0.00381679	TRUE	-3.12138	2.4027	9.83e-05	TRUE	NA	6	5	0.00954198	TRUE	-2.22737	2.4979	0.00131745	TRUE	NA	M1404_00652	ubiX	588	Flavin prenyltransferase UbiX	12	4	0.00754717	FALSE	1	1	0.00188679	TRUE	-3.00207	-0.416899	0.0734395
PmVP161_0609	aspC	1191	Aspartate aminotransferase	4344	57	0.0531716	FALSE	885	37	0.0345149	FALSE	-2.3901	9.42956	3.8e-35	TRUE	FALSE	1245	39	0.0363806	FALSE	-1.95879	9.50318	9.83e-21	FALSE	FALSE	1058	44	0.0410448	FALSE	-2.17546	9.46412	7.82e-14	TRUE	FALSE	M1404_00734	aspC	1191	Aspartate aminotransferase	844	26	0.0242537	FALSE	15	11	0.0102612	FALSE	-5.78109	4.79326	1.07e-81
PmVP161_0608	purK	1089	N5-carboxyaminoimidazole ribonucleotide synthase	1508	47	0.0479103	FALSE	258	20	0.0203874	FALSE	-2.65296	7.8139	6.37e-93	TRUE	FALSE	341	25	0.0254842	FALSE	-2.28585	7.85957	1.61e-55	TRUE	FALSE	439	26	0.0265036	FALSE	-1.94169	7.93296	9.14e-54	FALSE	FALSE	M1404_00735	purK	1086	N5-carboxyaminoimidazole ribonucleotide synthase	1326	27	0.0276074	FALSE	22	11	0.0112474	FALSE	-5.83547	5.13523	2.91e-93
PmVP161_0607	purE	501	N5-carboxyaminoimidazole ribonucleotide mutase	288	14	0.0310421	FALSE	31	6	0.0133038	FALSE	-3.37059	5.72333	3.46e-41	TRUE	FALSE	10	4	0.00886918	TRUE	-5.02631	5.61166	4.48e-83	TRUE	NA	47	7	0.0155211	TRUE	-2.81013	5.77458	7.1e-41	TRUE	FALSE	M1404_00736	purE	501	N5-carboxyaminoimidazole ribonucleotide mutase	231	11	0.0243902	FALSE	0	0	0	TRUE	-7.2259	2.67472	1.31e-26
PmVP161_0549	prmC	897	Release factor glutamine methyltransferase	68	11	0.0136139	FALSE	0	0	0	TRUE	-7.37656	3.46782	6.1e-18	TRUE	NA	0	0	0	TRUE	-4.65499	3.49516	3.07e-16	TRUE	NA	5	4	0.0049505	TRUE	-4.00139	3.52877	7.82e-14	TRUE	NA	M1404_00799	prmC	897	Release factor glutamine methyltransferase	71	8	0.00990099	FALSE	2	2	0.00247525	TRUE	-4.84113	1.24651	3.94e-10
PmVP161_0543	mdh	936	Malate dehydrogenase	1208	28	0.0332147	FALSE	692	22	0.0260973	FALSE	-0.961821	7.84261	3.35e-09	FALSE	FALSE	683	20	0.0237248	FALSE	-1.00435	7.82319	2.59e-20	FALSE	FALSE	653	23	0.0272835	FALSE	-1.04342	7.81279	9.41e-15	FALSE	FALSE	M1404_00805	mdh	936	Malate dehydrogenase	8897	33	0.0391459	FALSE	1572	26	0.0308422	FALSE	-2.47674	8.06143	1.01e-18
PmVP161_0519	alsT_1	1446	Amino-acid carrier protein AlsT	17827	69	0.0529954	FALSE	1360	40	0.030722	FALSE	-3.83997	11.1917	1.15e-114	TRUE	FALSE	1255	40	0.030722	FALSE	-3.97911	11.1802	7.84e-181	TRUE	FALSE	1350	42	0.0322581	FALSE	-3.86866	11.1902	0	TRUE	FALSE	M1404_00826	alsT_1	1446	Amino-acid carrier protein AlsT	45163	67	0.0514593	FALSE	965	27	0.0207373	FALSE	-5.49566	10.1998	1.77e-243
PmVP161_0514	PmVP161_0514	546	3-deoxy-D-manno-octulosonate 8-phosphate phosphatase KdsC	10	5	0.0101626	TRUE	3	2	0.00406504	TRUE	-1.69747	1.75288	0.360204	NA	NA	3	2	0.00406504	TRUE	-1.36672	1.78556	0.439356	NA	NA	8	6	0.0121951	TRUE	-0.448901	1.97	0.963074	NA	NA	M1404_00831	M1404_00831	546	3-deoxy-D-manno-octulosonate 8-phosphate phosphatase KdsC	45	3	0.00609756	FALSE	3	3	0.00609756	FALSE	-3.65132	0.723758	1.74e-05
PmVP161_0496	PmVP161_0496	744	hypothetical protein	4303	49	0.0731343	FALSE	3856	45	0.0671642	FALSE	-0.282692	9.89599	0.000495602	FALSE	FALSE	3043	43	0.0641791	FALSE	-0.659591	9.73708	3.36e-25	FALSE	FALSE	3572	45	0.0671642	FALSE	-0.422009	9.83706	4.49e-09	FALSE	FALSE	M1404_00849	M1404_00849	744	hypothetical protein	13716	47	0.0701493	FALSE	1647	30	0.0447761	FALSE	-3.00768	8.61809	0
PmVP161_0490	PmVP161_0490	387	hypothetical protein	438	7	0.0200573	FALSE	627	8	0.0229226	FALSE	0.388005	6.98314	0.105804	FALSE	FALSE	590	9	0.025788	FALSE	0.270676	6.92147	0.185001	FALSE	FALSE	573	12	0.034384	FALSE	0.249975	6.91007	0.227298	FALSE	FALSE	M1404_00853	M1404_00853	387	hypothetical protein	25	4	0.0114613	FALSE	2	1	0.00286533	TRUE	-3.29842	0.150783	0.00260576
PmVP161_0281	hutZ_1	516	Heme oxygenase HutZ	3363	16	0.0344086	FALSE	618	10	0.0215054	FALSE	-2.56543	8.89249	9.35e-174	TRUE	FALSE	878	11	0.0236559	FALSE	-2.09796	8.96318	5.32e-183	TRUE	FALSE	896	12	0.0258065	FALSE	-2.06168	8.97526	7.34e-171	TRUE	FALSE	M1404_01072	hutZ_1	516	Heme oxygenase HutZ	223	8	0.0172043	FALSE	159	7	0.0150538	FALSE	-0.441136	3.36405	0.368471
PmVP161_0932	guaB	1464	Inosine-5'-monophosphate dehydrogenase	5	3	0.00227618	TRUE	1	1	0.000758725	TRUE	-1.69864	1.53877	0.526731	NA	NA	5	4	0.0030349	TRUE	-0.595925	1.68597	0.937902	NA	NA	3	3	0.00227618	TRUE	-0.592653	1.68994	0.947237	NA	NA	M1404_01083	guaB	1464	Inosine-5'-monophosphate dehydrogenase	199	13	0.00986343	FALSE	3	2	0.00151745	TRUE	-5.91249	2.61159	3.77e-24
PmVP161_0942	lnpD	1017	UDP-glucose 4-epimerase	1889	51	0.0556769	FALSE	714	38	0.0414847	FALSE	-1.48592	8.30795	9.71e-10	FALSE	FALSE	577	31	0.0338428	FALSE	-1.82493	8.21485	2.81e-66	FALSE	FALSE	429	36	0.0393013	FALSE	-2.21774	8.13835	2.36e-62	TRUE	FALSE	M1404_01093	lnpD	1017	UDP-glucose 4-epimerase	658	19	0.0207424	FALSE	10	6	0.00655022	FALSE	-2.62453	4.42528	2.33e-21
PmVP161_0994	PmVP161_0994	1371	hypothetical protein	500	24	0.0194489	FALSE	371	28	0.0226904	FALSE	-0.524617	7.00022	0.00378576	FALSE	FALSE	339	17	0.0137763	TRUE	-0.584672	6.97385	6.82e-05	FALSE	FALSE	370	26	0.0210697	FALSE	-0.53368	6.99687	0.000420733	FALSE	FALSE	M1404_01144	M1404_01144	1371	hypothetical protein	135	9	0.00729335	FALSE	30	11	0.0089141	FALSE	-2.01493	2.26293	0.000554195
PmVP161_1003	purD	1290	Phosphoribosylamine--glycine ligase	1044	19	0.0163652	FALSE	41	8	0.00689061	TRUE	-4.74288	7.02663	1.27e-156	TRUE	FALSE	65	7	0.00602928	TRUE	-4.15596	7.03444	7.14e-154	TRUE	FALSE	74	12	0.0103359	TRUE	-3.94419	7.05447	4.42e-133	TRUE	FALSE	M1404_01153	purD	1290	Phosphoribosylamine--glycine ligase	753	17	0.0146426	FALSE	11	6	0.00516796	TRUE	-6.9099	5.44814	9.15e-132
PmVP161_1006	purH	1602	Bifunctional purine biosynthesis protein PurH	1373	33	0.0228849	FALSE	116	18	0.0124827	FALSE	-3.66008	7.5527	1.32e-146	TRUE	FALSE	104	12	0.00832178	TRUE	-3.89358	7.51777	8.23e-79	TRUE	FALSE	168	20	0.0138696	TRUE	-3.17044	7.58679	1.9e-104	TRUE	FALSE	M1404_01156	purH	1602	Bifunctional purine biosynthesis protein PurH	739	15	0.0104022	FALSE	6	4	0.00277393	TRUE	-7.34143	6.72549	0
PmVP161_1029	epmA	972	Elongation factor P--(R)-beta-lysine ligase	252	15	0.0171429	FALSE	32	11	0.0125714	FALSE	-3.37772	6.08868	3.81e-50	TRUE	FALSE	43	8	0.00914286	TRUE	-2.84496	6.13104	8.15e-43	TRUE	FALSE	37	10	0.0114286	TRUE	-3.0741	6.1086	1.92e-57	TRUE	FALSE	M1404_01179	epmA	972	Elongation factor P--(R)-beta-lysine ligase	64	10	0.0114286	FALSE	4	4	0.00457143	TRUE	-3.2564	1.15235	4.9e-05
PmVP161_1044	neuA_1	672	N-acylneuraminate cytidylyltransferase	1861	26	0.0429752	FALSE	1930	24	0.0396694	FALSE	-0.0721137	8.79385	0.743229	FALSE	FALSE	1741	22	0.0363636	FALSE	-0.261211	8.70553	0.00420078	FALSE	FALSE	1874	24	0.0396694	FALSE	-0.147202	8.76062	0.130116	FALSE	FALSE	M1404_01194	neuA_1	672	N-acylneuraminate cytidylyltransferase	195	14	0.0231405	FALSE	20	6	0.00991735	FALSE	-6.76192	8.48886	5.14e-51
PmVP161_1053	PmVP161_1053	378	hypothetical protein	40	2	0.0058651	TRUE	60	4	0.0117302	TRUE	0.456003	3.75204	0.427319	FALSE	FALSE	53	2	0.0058651	TRUE	0.243587	3.64662	0.741763	FALSE	FALSE	73	6	0.0175953	FALSE	0.706312	3.89294	0.174972	FALSE	FALSE	M1404_01203	M1404_01203	378	hypothetical protein	176	6	0.0175953	FALSE	11	4	0.0117302	FALSE	-3.89135	2.38185	5.93e-12
PmVP161_1055	mlaD	507	putative phospholipid ABC transporter-binding protein MlaD	306	10	0.0218818	FALSE	466	16	0.0350109	FALSE	0.482914	6.51316	0.0285661	FALSE	FALSE	413	10	0.0218818	FALSE	0.270383	6.39846	0.36128	FALSE	FALSE	393	12	0.0262582	FALSE	0.206006	6.36277	0.566933	FALSE	FALSE	M1404_01205	mlaD	507	Intermembrane phospholipid transport system binding protein MlaD	106	4	0.00875273	FALSE	22	5	0.0109409	FALSE	-2.17074	1.89948	0.00410281
PmVP161_1056	mlaE	786	putative phospholipid ABC transporter permease protein MlaE	57	15	0.0211864	FALSE	87	11	0.0155367	FALSE	0.569355	4.26054	0.359935	FALSE	FALSE	85	11	0.0155367	FALSE	0.495439	4.22673	0.225917	FALSE	FALSE	60	11	0.0155367	TRUE	-0.0598335	3.9485	1	FALSE	FALSE	M1404_01206	mlaE	786	Intermembrane phospholipid transport system permease protein MlaE	113	6	0.00847458	FALSE	13	6	0.00847458	FALSE	-2.72472	4.07933	3.78e-11
PmVP161_1057	mlaF	795	putative phospholipid import ATP-binding protein MlaF	680	23	0.0321229	FALSE	726	21	0.0293296	FALSE	-0.0280209	7.36887	0.983401	FALSE	FALSE	796	20	0.027933	FALSE	0.0665286	7.42084	0.725299	FALSE	FALSE	762	24	0.0335196	FALSE	0.0119266	7.39247	1	FALSE	FALSE	M1404_01207	mlaF	795	Intermembrane phospholipid transport system ATP-binding protein MlaF	35	11	0.0153631	FALSE	13	7	0.00977654	FALSE	-4.44185	3.37792	1.44e-28
PmVP161_1061	ptsN	519	Nitrogen regulatory protein	244	15	0.0320513	FALSE	117	10	0.0213675	FALSE	-1.16505	5.4732	2.17e-06	FALSE	FALSE	90	12	0.025641	FALSE	-1.52788	5.36193	6e-15	FALSE	FALSE	99	8	0.017094	FALSE	-1.43284	5.39075	5.05e-13	FALSE	FALSE	M1404_01211	ptsN	519	Nitrogen regulatory protein	29	2	0.0042735	TRUE	9	4	0.00854701	FALSE	-1.57693	0.4822	0.0613377
PmVP161_1068	ychF	1092	Ribosome-binding ATPase YchF	112	14	0.0142421	FALSE	56	9	0.00915565	TRUE	-1.28945	4.99116	2.08e-08	FALSE	FALSE	46	9	0.00915565	TRUE	-1.69676	4.87577	1.13e-13	FALSE	FALSE	59	10	0.0101729	TRUE	-1.14891	5.03002	4.96e-07	FALSE	FALSE	M1404_01218	ychF	1092	Ribosome-binding ATPase YchF	389	12	0.0122075	FALSE	47	9	0.00915565	FALSE	-2.81	3.59341	1.74e-16
PmVP161_1109	gmhA_2	612	Phosphoheptose isomerase	492	19	0.0344828	FALSE	139	10	0.0181488	FALSE	-2.41036	6.70444	7.16e-50	TRUE	FALSE	113	7	0.0127042	TRUE	-2.63221	6.65573	2.42e-58	TRUE	FALSE	155	11	0.0199637	FALSE	-2.25627	6.72295	3.03e-38	TRUE	FALSE	M1404_01259	gmhA_2	612	Phosphoheptose isomerase	14143	11	0.0199637	FALSE	17	3	0.00544465	TRUE	-6.76132	8.51631	0
PmVP161_1136	epmB	1014	L-lysine 2,3-aminomutase	833	25	0.0273823	FALSE	111	23	0.0251917	FALSE	-2.08856	7.65469	9.88e-70	TRUE	FALSE	68	16	0.0175246	FALSE	-2.25199	7.61161	6.14e-92	TRUE	FALSE	106	20	0.0219058	FALSE	-2.12695	7.64072	1.46e-76	TRUE	FALSE	M1404_01285	epmB	1014	L-lysine 2,3-aminomutase	981	17	0.0186199	FALSE	146	13	0.0142388	FALSE	-0.584301	6.34665	0.0461272
PmVP161_1172	lepA	1797	Elongation factor 4	21	9	0.00556242	TRUE	15	11	0.00679852	TRUE	0.476143	5.50355	0.0675677	FALSE	NA	11	7	0.00432633	TRUE	0.291286	5.40512	0.359844	FALSE	NA	14	13	0.00803461	TRUE	0.00981142	5.25733	1	FALSE	NA	M1404_01321	lepA	1797	Elongation factor 4	46	7	0.00432633	TRUE	15	4	0.00247219	TRUE	-1.08393	1.08423	0.261995
PmVP161_1217	purM	1038	Phosphoribosylformylglycinamidine cyclo-ligase	2010	39	0.0417112	FALSE	182	15	0.0160428	FALSE	-3.58229	8.03503	3.15e-153	TRUE	FALSE	183	14	0.0149733	FALSE	-3.60525	8.01662	1.99e-216	TRUE	FALSE	198	20	0.0213904	FALSE	-3.4935	8.03297	1.96e-239	TRUE	FALSE	M1404_01364	purM	1038	Phosphoribosylformylglycinamidine cyclo-ligase	2787	35	0.0374332	FALSE	7	5	0.00534759	TRUE	-8.30356	6.16173	3.85e-244
PmVP161_1218	purN	642	Phosphoribosylglycinamide formyltransferase	1760	32	0.0553633	FALSE	343	20	0.0346021	FALSE	-2.47833	7.96953	7.54e-69	TRUE	FALSE	311	16	0.0276817	FALSE	-2.65766	7.92902	7.63e-107	TRUE	FALSE	392	20	0.0346021	FALSE	-2.31842	7.98919	5.45e-118	TRUE	FALSE	M1404_01365	purN	642	Phosphoribosylglycinamide formyltransferase	2706	19	0.032872	FALSE	8	6	0.0103806	FALSE	-8.26453	6.12014	6.06e-226
PmVP161_1273	lon	2415	Lon protease	148	24	0.0110396	TRUE	227	30	0.0137994	FALSE	0.376213	6.03232	0.193792	FALSE	FALSE	245	29	0.0133395	TRUE	0.344137	6.01946	0.291834	FALSE	FALSE	231	34	0.0156394	TRUE	0.428528	6.06787	0.0456589	FALSE	FALSE	M1404_01420	lon	2415	Lon protease	593	22	0.0101196	FALSE	92	15	0.00689972	FALSE	-2.60359	4.17404	4.79e-08
PmVP161_1281	srlB	372	PTS system glucitol/sorbitol-specific EIIA component	92	8	0.0238806	FALSE	81	4	0.0119403	FALSE	-0.307257	4.45722	0.584276	FALSE	FALSE	130	4	0.0119403	TRUE	0.337825	4.77281	0.341064	FALSE	FALSE	135	4	0.0119403	TRUE	0.396995	4.80624	0.307694	FALSE	FALSE	M1404_01428	srlB	372	PTS system glucitol/sorbitol-specific EIIA component	25	6	0.0179104	FALSE	2	2	0.00597015	TRUE	-3.2873	0.152066	0.00211451
PmVP161_1294	mreB	1056	Rod shape-determining protein MreB	42	11	0.0115668	TRUE	39	11	0.0115668	TRUE	1.1674	9.11699	9e-37	FALSE	FALSE	6	6	0.00630915	TRUE	1.08253	9.06866	1.64e-46	FALSE	NA	29	13	0.0136698	TRUE	1.0975	9.07686	1.46e-55	FALSE	FALSE	M1404_01441	mreB	1056	Cell shape-determining protein MreB	230	10	0.0105152	FALSE	80	6	0.00630915	FALSE	-1.36839	3.19828	0.00747557
PmVP161_1310	mrdA	1935	Peptidoglycan D,D-transpeptidase MrdA	48	22	0.0126292	FALSE	60	26	0.0149254	FALSE	0.193382	3.8719	0.831078	FALSE	FALSE	14	11	0.00631458	TRUE	-1.83134	3.20136	0.000210944	FALSE	NA	33	20	0.0114811	TRUE	-0.671876	3.51246	0.241985	FALSE	FALSE	M1404_01462	mrdA	1935	Peptidoglycan D,D-transpeptidase MrdA	28	8	0.00459242	TRUE	3	2	0.00114811	TRUE	-2.96933	0.280784	0.00280707
PmVP161_1321	plsX	1020	Phosphate acyltransferase	667	30	0.0326797	FALSE	50	15	0.0163399	FALSE	-3.66165	7.18797	1.81e-103	TRUE	FALSE	57	14	0.0152505	FALSE	-3.82495	7.15763	4.54e-146	TRUE	FALSE	82	13	0.0141612	TRUE	-3.29169	7.20922	3.74e-117	TRUE	FALSE	M1404_01473	plsX	1020	Phosphate acyltransferase	1	1	0.00108932	TRUE	1	1	0.00108932	TRUE	0.0480031	-0.813279	1
PmVP161_1346	cpxA	1404	Sensor histidine kinase CpxA	6622	74	0.0585443	FALSE	3684	62	0.0490506	FALSE	-1.00075	10.5287	2.1e-09	FALSE	FALSE	3644	63	0.0498418	FALSE	-1.07075	10.5054	3.27e-17	FALSE	FALSE	3963	57	0.0450949	FALSE	-0.922153	10.5575	1.24e-14	FALSE	FALSE	M1404_01498	cpxA	1404	Sensor histidine kinase CpxA	18871	32	0.0253165	FALSE	4572	23	0.0181962	FALSE	-2.00553	9.2288	4.29e-08
PmVP161_1359	rph	717	Ribonuclease PH	771	19	0.0294118	FALSE	841	19	0.0294118	FALSE	0.0304811	7.62374	0.964388	FALSE	FALSE	942	17	0.0263158	FALSE	0.138922	7.68448	0.401173	FALSE	FALSE	931	21	0.0325077	FALSE	0.122178	7.67562	0.482248	FALSE	FALSE	M1404_01511	rph	717	Ribonuclease PH	327	11	0.0170279	FALSE	41	10	0.0154799	FALSE	-2.92207	3.30262	3.94e-13
PmVP161_1376	PmVP161_1376	261	putative ferredoxin-like protein	2	2	0.00851064	TRUE	2	1	0.00425532	TRUE	-0.0940906	1.21669	1	NA	NA	2	2	0.00851064	TRUE	-0.129681	1.20045	1	NA	NA	3	2	0.00851064	TRUE	0.358345	1.2748	1	NA	NA	M1404_01528	M1404_01528	261	putative ferredoxin-like protein	19	3	0.012766	FALSE	1	1	0.00425532	TRUE	-3.64083	-0.104396	0.00482916
PmVP161_1383	purB	1368	Adenylosuccinate lyase	46	19	0.0154221	FALSE	4	4	0.00324675	TRUE	-0.147592	8.01337	0.532251	FALSE	NA	7	6	0.00487013	TRUE	-0.161353	8.00895	0.243097	FALSE	NA	10	7	0.00568182	TRUE	-0.274455	7.95615	0.136495	FALSE	NA	M1404_01535	purB	1368	Adenylosuccinate lyase	1622	16	0.012987	FALSE	1	1	0.000811688	TRUE	-7.71741	5.40123	3.71e-146
PmVP161_1384	hflD	612	High frequency lysogenization protein HflD	830	19	0.0344828	FALSE	405	21	0.0381125	FALSE	-1.15849	7.19554	3.43e-22	FALSE	FALSE	490	18	0.0326679	FALSE	-0.921726	7.27041	7.53e-18	FALSE	FALSE	455	22	0.0399274	FALSE	-1.02117	7.23824	3.06e-13	FALSE	FALSE	M1404_01536	hflD	612	High frequency lysogenization protein HflD	310	10	0.0181488	FALSE	30	6	0.0108893	FALSE	-3.39445	3.28585	3.62e-14
PmVP161_1390	hptC	1047	ADP-heptose--LPS heptosyltransferase-adds Hep II to Hep I in LPS	3263	34	0.0360551	FALSE	2796	30	0.0318134	FALSE	-0.322444	9.53052	0.100619	FALSE	FALSE	2716	31	0.0328738	FALSE	-0.398053	9.49821	3.68e-08	FALSE	FALSE	2992	35	0.0371156	FALSE	-0.259242	9.56201	0.000239434	FALSE	FALSE	M1404_01542	rfaF	1047	ADP-heptose--LPS heptosyltransferase 2	36562	32	0.0339343	FALSE	280	9	0.00954401	FALSE	-6.91879	9.87273	2.27e-149
PmVP161_1422	cyaA	2517	Adenylate cyclase	504	41	0.0180936	FALSE	704	52	0.0229479	FALSE	0.0887356	8.96481	0.454598	FALSE	FALSE	648	53	0.0233892	FALSE	0.0813549	8.96488	0.361083	FALSE	FALSE	774	53	0.0233892	FALSE	0.152756	9.00276	0.140058	FALSE	FALSE	M1404_01575	cyaA	2517	Adenylate cyclase	2150	42	0.0185349	FALSE	360	27	0.0119153	FALSE	-2.27323	6.49749	2.34e-39
PmVP161_1431	PmVP161_1431	330	hypothetical protein	254	9	0.030303	FALSE	431	11	0.037037	FALSE	0.637801	6.34344	0.00266567	FALSE	FALSE	536	10	0.03367	FALSE	0.916368	6.52862	1.64e-07	FALSE	FALSE	597	14	0.047138	FALSE	1.07888	6.63573	1.02e-11	FALSE	FALSE	M1404_01584	M1404_01584	330	hypothetical protein	107	11	0.037037	FALSE	6	2	0.00673401	FALSE	-3.99566	1.73544	8.99e-10
PmVP161_1432	dsbA	621	Thiol:disulfide interchange protein DsbA	428	18	0.0322004	FALSE	349	17	0.0304114	FALSE	-0.415371	6.52906	0.0412245	FALSE	FALSE	271	19	0.0339893	FALSE	-0.818093	6.36417	9.02e-08	FALSE	FALSE	282	16	0.0286225	FALSE	-0.753919	6.39066	0.00530209	FALSE	FALSE	M1404_01585	dsbA	621	Thiol:disulfide interchange protein DsbA	151	6	0.0107335	FALSE	31	3	0.00536673	TRUE	-2.23617	2.35477	0.109933
PmVP161_1480	tufA_1	1185	Elongation factor Tu 1	2456	46	0.0431115	FALSE	1296	39	0.0365511	FALSE	-1.01509	8.83499	1.24e-13	FALSE	FALSE	1148	33	0.0309278	FALSE	-1.21919	8.76483	3.12e-66	FALSE	FALSE	1279	32	0.0299906	FALSE	-1.07647	8.81393	9.48e-42	FALSE	FALSE	M1404_01630	tufB_1	1185	Elongation factor Tu 2	585	23	0.0215558	FALSE	122	16	0.0149953	FALSE	-2.20199	4.2191	3.5e-13
PmVP161_1572	gpsA	1014	Glycerol-3-phosphate dehydrogenase (NAD(P)+)	250	23	0.0251917	FALSE	9	7	0.00766703	TRUE	-4.39613	5.79393	3.02e-74	TRUE	NA	12	5	0.00547645	TRUE	-4.19735	5.78561	6.58e-79	TRUE	NA	36	16	0.0175246	FALSE	-3.12531	5.87607	4.86e-55	TRUE	FALSE	M1404_01723	gpsA	1014	Glycerol-3-phosphate dehydrogenase [NAD(P) ]	3	2	0.00219058	TRUE	0	0	0	TRUE	-2.76373	-1.02552	0.57394
PmVP161_1604	pabA	567	Aminodeoxychorismate/anthranilate synthase component 2	253	20	0.0391389	FALSE	37	11	0.0215264	FALSE	-2.84787	5.20636	1.7e-30	TRUE	FALSE	29	10	0.0195695	FALSE	-3.25942	5.14594	2.91e-32	TRUE	FALSE	54	14	0.0273973	FALSE	-2.33817	5.27212	5.88e-20	TRUE	FALSE	M1404_01755	pabA	567	Aminodeoxychorismate/anthranilate synthase component 2	111	8	0.0156556	FALSE	64	9	0.0176125	FALSE	-0.766199	2.30973	0.500494
PmVP161_1605	pabB	975	Aminodeoxychorismate synthase component 1	1106	19	0.0216401	FALSE	209	10	0.0113895	TRUE	-2.50805	7.31321	4.5e-63	TRUE	FALSE	135	13	0.0148064	FALSE	-3.15486	7.21335	1.96e-101	TRUE	FALSE	221	17	0.0193622	FALSE	-2.47176	7.3107	3.45e-70	TRUE	FALSE	M1404_01756	menF_2	975	Isochorismate synthase MenF	5164	16	0.0182232	FALSE	1689	12	0.0136674	FALSE	-1.58379	7.47242	3.96e-17
NA	NA	NA	NA	NA	NA	NA	NA	NA	NA	NA	NA	NA	NA	NA	NA	NA	NA	NA	NA	NA	NA	NA	NA	NA	NA	NA	NA	NA	NA	NA	NA	NA	NA	NA	M1404_01811	M1404_01811	1041	hypothetical protein	820	25	0.0266809	FALSE	10	4	0.00426894	TRUE	-5.9871	5.28443	5.19e-89
PmVP161_1663	PmVP161_1663	1530	TPR repeat-containing protein	2489	50	0.0363108	FALSE	1859	56	0.0406681	FALSE	-0.541214	8.9991	0.000131422	FALSE	FALSE	1899	53	0.0384895	FALSE	-0.548469	8.99596	7.69e-07	FALSE	FALSE	1732	51	0.037037	FALSE	-0.672569	8.94727	5.44e-06	FALSE	FALSE	M1404_01812	M1404_01812	1521	TPR repeat-containing protein	70294	57	0.0416362	FALSE	909	21	0.0153397	FALSE	-6.1538	10.823	6e-29
PmVP161_1664	rsmD	603	Ribosomal RNA small subunit methyltransferase D	1373	14	0.0257827	FALSE	1231	16	0.0294659	FALSE	-0.279955	8.25404	0.0330036	FALSE	FALSE	1266	17	0.0313076	FALSE	-0.277141	8.25649	0.000743026	FALSE	FALSE	1263	18	0.0331492	FALSE	-0.271564	8.2601	0.0542947	FALSE	FALSE	M1404_01813	rsmD	618	Ribosomal RNA small subunit methyltransferase D	151	7	0.0125673	FALSE	37	4	0.00718133	FALSE	-2.00013	2.48296	0.00252714
PmVP161_1720	asnC	453	Regulatory protein AsnC	20798	58	0.142157	FALSE	3928	36	0.0882353	FALSE	-2.48769	11.5428	9.38e-60	TRUE	FALSE	2659	39	0.0955882	FALSE	-3.06022	11.4678	7.41e-90	TRUE	FALSE	2232	44	0.107843	FALSE	-3.29521	11.4466	0	TRUE	FALSE	M1404_01872	asnC	453	Regulatory protein AsnC	2839	35	0.0857843	FALSE	54	16	0.0392157	FALSE	-5.64112	6.25601	4.89e-207
PmVP161_1721	asnA	993	Aspartate--ammonia ligase	4848	46	0.0514541	FALSE	33	11	0.0123043	FALSE	-7.27975	9.41924	0	TRUE	FALSE	9	6	0.00671141	TRUE	-9.22556	9.39921	0	TRUE	NA	24	13	0.0145414	TRUE	-7.7807	9.4103	0	TRUE	FALSE	M1404_01873	asnA	993	Aspartate--ammonia ligase	280	11	0.0123043	FALSE	7	6	0.00671141	FALSE	-3.62568	3.41602	7.5e-11
PmVP161_1798	thiE	666	Thiamine-phosphate synthase	1	1	0.00166667	TRUE	2	2	0.00333333	TRUE	0.707354	1.93893	0.6344	NA	NA	1	1	0.00166667	TRUE	0.67108	1.92279	0.706161	NA	NA	1	1	0.00166667	TRUE	1.01162	2.05219	0.427495	NA	NA	M1404_01958	thiE	666	Thiamine-phosphate synthase	22	3	0.005	TRUE	0	0	0	TRUE	-5.47512	-0.0253269	0.000240265
PmVP161_1809	aroE	810	Shikimate dehydrogenase (NADP(+))	35	10	0.0137174	FALSE	6	5	0.00685871	TRUE	-2.56352	2.72879	0.000612819	TRUE	NA	8	6	0.00823045	TRUE	-2.21615	2.76183	0.000481861	TRUE	NA	6	6	0.00823045	TRUE	-2.59498	2.71627	0.000115332	TRUE	NA	M1404_01969	aroE	810	Shikimate dehydrogenase (NADP( ))	0	0	0	TRUE	3	1	0.00137174	TRUE	2.841	-1.0246	0.582578
PmVP161_1828	galU	888	UTP--glucose-1-phosphate uridylyltransferase	3105	49	0.06125	FALSE	22	12	0.015	FALSE	-7.18774	8.57525	0	TRUE	FALSE	7	6	0.0075	TRUE	-8.86869	8.55045	0	TRUE	NA	8	8	0.01	TRUE	-8.52218	8.55937	0	TRUE	NA	M1404_01988	galU	888	UTP--glucose-1-phosphate uridylyltransferase	92	9	0.01125	FALSE	8	6	0.0075	FALSE	-3.39002	1.58386	1.51e-06
PmVP161_1833	PmVP161_1833	1047	hypothetical protein	5701	37	0.0392365	FALSE	4393	28	0.0296925	FALSE	-0.440629	10.3139	0.000307846	FALSE	FALSE	4255	36	0.038176	FALSE	-0.531644	10.2771	1.07e-38	FALSE	FALSE	4162	35	0.0371156	FALSE	-0.539024	10.2753	3.45e-32	FALSE	FALSE	M1404_01993	M1404_01993	1047	hypothetical protein	2499	28	0.0296925	FALSE	52	7	0.00742312	FALSE	-5.592	6.27772	4.61e-206
PmVP161_1844	hptA	1047	Heptosyltransferase-adds Hep I to glycoform A LPS	3288	31	0.0328738	FALSE	747	24	0.0254507	FALSE	-2.26358	8.9102	1.99e-36	TRUE	FALSE	780	20	0.0212089	FALSE	-2.23682	8.90578	1.88e-167	TRUE	FALSE	930	23	0.0243902	FALSE	-1.97478	8.9621	6.57e-99	FALSE	FALSE	M1404_02001	rfaQ	1047	Lipopolysaccharide core heptosyltransferase RfaQ	1116	27	0.028632	FALSE	57	9	0.00954401	FALSE	-4.23536	4.93941	3.7e-57
PmVP161_1848	gctB	765	Galactosyltransferase-adds to Hep I in LPS	4720	38	0.0551524	FALSE	4511	34	0.0493469	FALSE	-0.190284	10.0725	0.393932	FALSE	FALSE	4112	29	0.04209	FALSE	-0.359322	9.99728	3.57e-13	FALSE	FALSE	4237	33	0.0478955	FALSE	-0.309355	10.0207	1.7e-08	FALSE	FALSE	M1404_02005	M1404_02005	765	hypothetical protein	351	19	0.0275762	FALSE	34	10	0.0145138	FALSE	-3.28359	3.36234	1.34e-18
PmVP161_1886	hldD	933	ADP-L-glycero-D-manno-heptose-6-epimerase	1838	38	0.0452381	FALSE	179	24	0.0285714	FALSE	-3.38231	8.49645	2.8e-94	TRUE	FALSE	164	20	0.0238095	FALSE	-3.49185	8.47221	1.43503343097173e-318	FALSE	FALSE	172	27	0.0321429	FALSE	-3.2541	8.50112	1.06e-149	TRUE	FALSE	M1404_02046	hldD	933	ADP-L-glycero-D-manno-heptose-6-epimerase	1040	29	0.0345238	FALSE	5	4	0.00476191	TRUE	-7.06752	4.76349	4.25e-87
PmVP161_1902	tufA_2	1185	Elongation factor Tu 1	2367	44	0.0412371	FALSE	1075	34	0.031865	FALSE	-1.25656	8.67603	1.29e-27	FALSE	FALSE	1165	33	0.0309278	FALSE	-1.18532	8.69334	2.2e-55	FALSE	FALSE	1203	46	0.0431115	FALSE	-1.13066	8.714	1.01e-37	FALSE	FALSE	M1404_02062	tufB_2	1185	Elongation factor Tu 2	560	23	0.0215558	FALSE	109	15	0.0140581	FALSE	-2.3018	4.13919	4.86e-14
PmVP161_1919	metQ	831	putative D-methionine-binding lipoprotein MetQ	3096	48	0.0641711	FALSE	30	11	0.0147059	FALSE	-6.74071	8.55434	0	TRUE	FALSE	17	13	0.0173797	FALSE	-7.6249	8.53025	0	TRUE	FALSE	4	4	0.00534759	TRUE	-9.57127	8.53253	0	TRUE	NA	M1404_02078	metQ	831	putative D-methionine-binding lipoprotein MetQ	1453	25	0.0334225	FALSE	215	12	0.0160428	FALSE	-2.96828	6.07985	2.05e-36
PmVP161_1920	metP	690	Methionine import system permease protein MetP	1117	28	0.0450886	FALSE	5	5	0.00805153	TRUE	-7.78515	7.07514	7.08e-180	TRUE	NA	8	6	0.00966184	TRUE	-7.19556	7.05693	1.22e-193	TRUE	NA	17	14	0.0225443	FALSE	-6.1493	7.07596	1.34e-179	TRUE	FALSE	M1404_02079	metP	690	Methionine import system permease protein MetP	1219	16	0.0257649	FALSE	134	9	0.0144928	FALSE	-3.15819	5.17373	1.39e-30
PmVP161_1921	metN	1035	Methionine import ATP-binding protein MetN	928	16	0.0171674	FALSE	34	11	0.0118026	TRUE	-5.05182	7.10532	2.14e-160	TRUE	FALSE	40	5	0.00536481	TRUE	-4.80293	7.09351	7.36e-170	TRUE	FALSE	53	10	0.0107296	TRUE	-4.50444	7.11312	3.6e-160	TRUE	FALSE	M1404_02080	metN	1035	Methionine import ATP-binding protein MetN	273	10	0.0107296	FALSE	76	10	0.0107296	FALSE	-1.84839	3.31259	0.00289059
PmVP161_1922	gmhB	555	D-glycero-beta-D-manno-heptose-1,7-bisphosphate 7-phosphatase	245	24	0.048	FALSE	120	18	0.036	FALSE	-1.15006	5.47257	2.52e-07	FALSE	FALSE	65	10	0.02	FALSE	-2.0653	5.23153	9.99e-20	TRUE	FALSE	106	20	0.04	FALSE	-1.35744	5.40636	6.79e-11	FALSE	FALSE	M1404_02081	gmhB	555	D-glycero-beta-D-manno-heptose-1,7-bisphosphate 7-phosphatase	1	1	0.002	TRUE	1	1	0.002	TRUE	-1.18076	-0.950959	0.858997
PmVP161_1931	ubiH	1206	2-octaprenyl-6-methoxyphenol hydroxylase	60	16	0.014733	FALSE	6	5	0.00460405	TRUE	-3.33083	3.42071	5.32e-12	TRUE	NA	16	8	0.00736648	TRUE	-1.99133	3.58024	4.19e-07	FALSE	FALSE	25	13	0.0119705	TRUE	-1.48924	3.69125	0.00011568	FALSE	FALSE	M1404_02090	ubiH	1206	2-octaprenyl-6-methoxyphenol hydroxylase	19	7	0.00644567	FALSE	36	6	0.00552486	TRUE	1.57546	1.2984	0.0362857
PmVP161_1945	nanE	687	Putative N-acetylmannosamine-6-phosphate 2-epimerase	797	7	0.0113086	TRUE	1033	7	0.0113086	TRUE	0.262724	7.76116	0.278951	FALSE	FALSE	1017	8	0.0129241	TRUE	0.203741	7.7337	0.090304	FALSE	FALSE	965	12	0.0193861	FALSE	0.118599	7.68782	0.518987	FALSE	FALSE	M1404_02104	nanE	687	Putative N-acetylmannosamine-6-phosphate 2-epimerase	16	7	0.0113086	FALSE	7	2	0.00323102	TRUE	-2.38711	1.09823	0.000455109
PmVP161_1947	siaP	984	Sialic acid-binding periplasmic protein SiaP	4003	59	0.0665914	FALSE	3479	49	0.0553047	FALSE	-0.341645	9.90169	2.22e-07	FALSE	FALSE	3300	51	0.0575621	FALSE	-0.438215	9.8609	1.32e-21	FALSE	FALSE	3330	57	0.0643341	FALSE	-0.406956	9.87572	7.41e-08	FALSE	FALSE	M1404_02106	siaP	984	Sialic acid-binding periplasmic protein SiaP	2540	26	0.0293454	FALSE	38	13	0.0146727	FALSE	-5.88468	6.04868	1.42e-169
PmVP161_1948	siaT_2	1884	Sialic acid TRAP transporter permease protein SiaT	6278	72	0.0424528	FALSE	7229	70	0.0412736	FALSE	0.0736942	10.6885	0.461776	FALSE	FALSE	7137	74	0.0436321	FALSE	0.0173224	10.6633	0.834719	FALSE	FALSE	7085	75	0.0442217	FALSE	0.0246766	10.6674	0.836281	FALSE	FALSE	M1404_02107	siaT_1	1884	Sialic acid TRAP transporter permease protein SiaT	3638	55	0.0324292	FALSE	67	22	0.0129717	FALSE	-5.76366	6.65112	4.54e-283
PmVP161_1971	ubiE_3	807	Ubiquinone/menaquinone biosynthesis C-methyltransferase UbiE	115	12	0.0165062	FALSE	20	7	0.00962861	TRUE	-2.43087	4.1744	2.66e-14	TRUE	FALSE	31	6	0.0082531	TRUE	-1.95675	4.24691	2.01e-10	FALSE	FALSE	26	9	0.0123796	TRUE	-2.1329	4.2162	1.2e-11	TRUE	FALSE	M1404_02130	ubiE	807	Ubiquinone/menaquinone biosynthesis C-methyltransferase UbiE	13	6	0.0082531	FALSE	32	7	0.00962861	FALSE	0.820061	0.797402	0.601346
PmVP161_1986	serA	1233	D-3-phosphoglycerate dehydrogenase	370	34	0.0306306	FALSE	11	5	0.0045045	TRUE	-4.73091	5.5829	2.37e-72	TRUE	NA	17	10	0.00900901	TRUE	-4.5929	5.56979	1.09e-74	TRUE	FALSE	18	12	0.0108108	TRUE	-4.35833	5.58621	1.2e-72	TRUE	FALSE	M1404_02145	serA	1233	D-3-phosphoglycerate dehydrogenase	800	28	0.0252252	FALSE	674	29	0.0261261	FALSE	-0.183014	5.41259	0.637119
PmVP161_2000	serB	963	Phosphoserine phosphatase	385	25	0.0288351	FALSE	16	8	0.00922722	TRUE	-4.62299	5.65198	5.35e-59	TRUE	FALSE	19	9	0.0103806	TRUE	-4.50352	5.63856	1.2e-61	TRUE	FALSE	25	13	0.0149942	TRUE	-4.11022	5.66439	8.47e-57	TRUE	FALSE	M1404_02159	serB	963	Phosphoserine phosphatase	439	19	0.0219146	FALSE	343	19	0.0219146	FALSE	-0.511139	5.36226	0.0102962
PmVP161_2079	PmVP161_2079	771	hypothetical protein	343	12	0.0172911	FALSE	47	8	0.0115274	TRUE	-2.94681	5.57349	4.13e-41	TRUE	FALSE	62	10	0.0144092	TRUE	-2.61834	5.60266	5.62e-38	TRUE	FALSE	98	9	0.0129683	TRUE	-1.94072	5.72875	2.74e-23	FALSE	FALSE	M1404_02253	M1404_02253	771	hypothetical protein	621	17	0.0244957	FALSE	18	7	0.0100865	FALSE	-5.00987	4.06817	1.06e-42
PmVP161_2080	tolR_2	390	Tol-Pal system protein TolR	605	18	0.0512821	FALSE	69	7	0.019943	FALSE	-3.24772	6.34308	1.18e-73	TRUE	FALSE	106	10	0.02849	FALSE	-2.66931	6.39706	4.66e-61	TRUE	FALSE	197	11	0.031339	FALSE	-1.77241	6.57076	1.58e-31	FALSE	FALSE	M1404_02254	tolR_2	390	Tol-Pal system protein TolR	921	15	0.042735	FALSE	20	8	0.022792	FALSE	-5.43225	4.61464	3.34e-64
PmVP161_2081	tolQ_2	459	Tol-Pal system protein TolQ	453	38	0.0917874	FALSE	64	14	0.0338164	FALSE	-2.89224	5.97024	9e-49	TRUE	FALSE	71	14	0.0338164	FALSE	-2.8248	5.96383	5.68e-56	TRUE	FALSE	130	20	0.0483092	FALSE	-1.93919	6.12014	4.71e-30	FALSE	FALSE	M1404_02255	tolQ_2	459	Tol-Pal system protein TolQ	51226	29	0.0700483	FALSE	1439	14	0.0338164	FALSE	-5.13487	10.3863	3.39e-54
PmVP161_0774	phyA	2091	Homology to capsule phospholipid substitution proteins	23199	143	0.075983	FALSE	161	32	0.0170032	FALSE	-7.28945	11.4663	0	TRUE	FALSE	57	19	0.0100956	TRUE	-8.79159	11.4577	0	TRUE	FALSE	64	28	0.0148778	TRUE	-8.5572	11.4613	0	TRUE	FALSE	NA	NA	NA	NA	NA	NA	NA	NA	NA	NA	NA	NA	NA	NA	NA
PmVP161_0775	hyaE	1869	Hyaluronic acid capsule biosynthesis protein	3519	63	0.0374332	FALSE	28	17	0.010101	TRUE	-6.91533	8.94128	0	TRUE	FALSE	15	13	0.0077243	TRUE	-8.1864	8.91826	0	TRUE	FALSE	6	6	0.00356506	TRUE	-9.4301	8.92292	0	TRUE	NA	NA	NA	NA	NA	NA	NA	NA	NA	NA	NA	NA	NA	NA	NA	NA
PmVP161_0776	hyaD	2919	Hyaluronan synthase	6312	87	0.033105	FALSE	42	15	0.00570776	TRUE	-7.19246	9.62951	0	TRUE	FALSE	27	15	0.00570776	TRUE	-7.76313	9.61453	0	TRUE	FALSE	58	32	0.0121766	TRUE	-6.8572	9.62695	0	TRUE	FALSE	NA	NA	NA	NA	NA	NA	NA	NA	NA	NA	NA	NA	NA	NA	NA
PmVP161_0777	hyaC	1173	UDP-glucose 6-dehydrogenase	723	28	0.0265152	FALSE	7	7	0.00662879	TRUE	-6.79879	6.88221	1.66e-179	TRUE	NA	3	3	0.00284091	TRUE	-7.90858	6.85323	2.96e-216	TRUE	NA	7	6	0.00568182	TRUE	-6.82861	6.86805	1.61e-204	TRUE	NA	NA	NA	NA	NA	NA	NA	NA	NA	NA	NA	NA	NA	NA	NA	NA
PmVP161_0778	hyaB	1434	Hyaluronic acid capsule biosynthesis	7054	61	0.0472502	FALSE	33	16	0.0123935	FALSE	-7.79822	9.74126	0	TRUE	FALSE	19	17	0.0131681	TRUE	-8.65771	9.72725	0	TRUE	FALSE	22	17	0.0131681	TRUE	-8.44485	9.73401	0	TRUE	FALSE	NA	NA	NA	NA	NA	NA	NA	NA	NA	NA	NA	NA	NA	NA	NA
[truncated: 21 more columns]
