# Supplementary material for: Comparative analysis of shared and unique mechanisms important for diverse strains of Pasteurella multocida to cause systemic infection in mice
Source: PLoS Pathog. 2025 Dec 22;21(12):e1013398. doi: 10.1371/journal.ppat.1013398 (PMC12721544; doi:10.1371/journal.ppat.1013398)
Supplement: S4 Data — (XLSX) [file ppat.1013398.s007.xlsx]

## Sheet: S4_Data
Supplemental material 5. This table contains all genes identified by the TraDIS analysis that when disrupted result in increased fitness of P. multocida strain VP161 and/or M1404 in BALB/c mice. Protein encoding homologs were identified between strains by matching eggNOG seed ortholog values, or by > 90% amino acid identity.
VP161_locus_tag	VP161_gene_name	VP161_gene_length	VP161_function	Input_VP161_read_count	Input_VP161_ins_count	Input_VP161_ins_index	Input_VP161_essential	Blood_VP161_read_count	Blood_VP161_ins_count	Blood_VP161_ins_index	Blood_VP161_essential	Blood_VP161_logFC	Blood_VP161_logCPM	Blood_VP161_q.value	Blood_VP161_decrease	Blood_VP161_fitness_increase	Liver_VP161_read_count	Liver_VP161_ins_count	Liver_VP161_ins_index	Liver_VP161_essential	Liver_VP161_logFC	Liver_VP161_logCPM	Liver_VP161_q.value	Liver_VP161_fitness_decrease	Liver_VP161_fitness_increase	Spleen_VP161_read_count	Spleen_VP161_ins_count	Spleen_VP161_ins_index	Spleen_VP161_essential	Spleen_VP161_logFC	Spleen_VP161_logCPM	Spleen_VP161_q.value	Spleen_VP161_fitness_decrease	Spleen_VP161_fitness_increase	M1404_locus_tag	M1404_gene_name	M1404_gene_length	M1404_Function	Input_M1404_read_count	Input_M1404_ins_count	Input_M1404_ins_index	Input_M1404_essential	Blood_M1404_read_count	Blood_M1404_ins_count	Blood_M1404_ins_index	Blood_M1404_essential	Blood_M1404_logFC	Blood_M1404_logCPM	Blood_M1404_q.value
PmVP161_0233	PmVP161_0233	642	hypothetical protein	1020	23	0.0397924	FALSE	947	19	0.032872	FALSE	-0.136407	8.03699	0.345696	FALSE	FALSE	1022	19	0.032872	FALSE	-0.124771	8.0449	0.298546	FALSE	FALSE	910	23	0.0397924	FALSE	-0.231208	7.99458	0.0270606	FALSE	FALSE	M1404_00341	M1404_00341	642	hypothetical protein	51	7	0.0121107	FALSE	219	11	0.0190311	FALSE	2.10033	2.90125	1.84e-05
PmVP161_0256	PmVP161_0256	1821	Long-chain-fatty-acid--CoA ligase FadD15	507	28	0.0170836	FALSE	1190	33	0.0201342	FALSE	1.09356	7.65475	1.42e-11	FALSE	FALSE	2450	48	0.0292862	FALSE	2.09858	8.42204	5.86e-134	FALSE	TRUE	2285	49	0.0298963	FALSE	2.02766	8.3608	2.63e-112	FALSE	TRUE	M1404_00364	M1404_00364	1821	Long-chain-fatty-acid--CoA ligase FadD15	129171	40	0.0244051	FALSE	88825	36	0.0219646	FALSE	-0.484837	12.459	1.16e-24
PmVP161_0818	yeeZ	861	Protein YeeZ	10	9	0.0116129	TRUE	805	28	0.036129	FALSE	6.01045	6.57635	3.13e-118	NA	TRUE	785	28	0.036129	FALSE	5.94289	6.53507	6.85e-98	NA	TRUE	883	28	0.036129	FALSE	6.11514	6.69505	1.84e-132	NA	TRUE	M1404_00530	yeeZ	861	Protein YeeZ	12	4	0.00516129	TRUE	1030	13	0.0167742	FALSE	6.40186	4.78245	1.5e-65
NA	NA	NA	NA	NA	NA	NA	NA	NA	NA	NA	NA	NA	NA	NA	NA	NA	NA	NA	NA	NA	NA	NA	NA	NA	NA	NA	NA	NA	NA	NA	NA	NA	NA	NA	M1404_00860	M1404_00860	219	hypothetical protein	10	2	0.010101	FALSE	21	2	0.010101	FALSE	1.10374	0.282204	0.58052
PmVP161_0959	proQ	633	RNA chaperone ProQ	1	1	0.00175439	TRUE	15	3	0.00526316	TRUE	2.70225	2.02358	0.0233306	NA	NA	6	3	0.00526316	TRUE	1.78561	1.63325	0.200226	NA	NA	18	3	0.00526316	TRUE	3.03223	2.20381	0.00165677	NA	TRUE	M1404_01109	proQ	633	RNA chaperone ProQ	11	3	0.00526316	TRUE	0	0	0	TRUE	-2.88584	-0.466554	0.0672847
PmVP161_1146	yacG	204	DNA gyrase inhibitor YacG	1	1	0.00543478	TRUE	0	0	0	TRUE	-1.62749	0.982206	1	NA	NA	0	0	0	TRUE	-1.64055	0.966007	1	NA	NA	3	2	0.0108696	TRUE	1.1057	1.20437	0.844931	NA	NA	M1404_01295	yacG	204	DNA gyrase inhibitor YacG	10	1	0.00543478	TRUE	90	1	0.00543478	TRUE	3.08529	1.57853	0.00528847
PmVP161_1492	gpt	462	Xanthine phosphoribosyltransferase	3	1	0.00240385	TRUE	32	8	0.0192308	FALSE	3.10142	2.56602	3.35e-05	NA	TRUE	41	10	0.0240385	FALSE	3.41819	2.78454	1.21e-05	NA	TRUE	42	11	0.0264423	FALSE	3.45769	2.81206	0.000170334	NA	TRUE	M1404_01642	gpt	462	Xanthine phosphoribosyltransferase	0	0	0	TRUE	0	0	0	TRUE	0.782329	0.340532	0.660199
PmVP161_1514	speB	921	Agmatinase	9	4	0.00482509	TRUE	1469	32	0.0386007	FALSE	7.09906	7.49897	1.46e-139	NA	TRUE	976	29	0.0349819	FALSE	6.47517	6.92005	1.32e-55	NA	TRUE	1847	36	0.0434258	FALSE	7.38975	7.80245	2.25e-125	NA	TRUE	M1404_01672	speB	921	Agmatinase	6	3	0.00361882	TRUE	143	14	0.0168878	FALSE	4.60443	2.53663	4.86e-14
PmVP161_1565	PmVP161_1565	117	hypothetical protein	137	9	0.0849057	FALSE	138	7	0.0660377	FALSE	-0.0944371	5.22146	0.867297	FALSE	FALSE	166	10	0.0943396	FALSE	0.163637	5.35394	0.649301	FALSE	FALSE	165	10	0.0943396	FALSE	0.0765542	5.30871	0.911272	FALSE	FALSE	M1404_01716	M1404_01716	117	hypothetical protein	50	2	0.0188679	FALSE	7474	8	0.0754717	FALSE	7.25352	7.64847	2.67e-230
PmVP161_1804	ssuB	729	Aliphatic sulfonates import ATP-binding protein SsuB	9	4	0.00608828	TRUE	28	8	0.0121766	FALSE	1.37079	2.6753	0.100942	NA	FALSE	70	12	0.0182648	FALSE	2.63162	3.49186	2.04e-08	NA	TRUE	40	11	0.0167428	FALSE	1.83629	2.94779	0.00543382	NA	FALSE	M1404_01964	ssuB	729	Aliphatic sulfonates import ATP-binding protein SsuB	4272	30	0.0456621	FALSE	1103	21	0.0319635	FALSE	-1.88583	7.12301	1.74e-50
PmVP161_1863	mltC	1077	Membrane-bound lytic murein transglycosylase C	5	4	0.00412371	TRUE	144	15	0.0154639	FALSE	5.49677	5.29772	1.3e-31	NA	TRUE	50	15	0.0154639	FALSE	4.11729	4.07565	2.02e-21	NA	TRUE	47	14	0.014433	TRUE	4.22646	4.16465	5.17e-11	NA	TRUE	M1404_02022	mltC	1077	Membrane-bound lytic murein transglycosylase C	1	1	0.00103093	TRUE	3	1	0.00103093	TRUE	1.17316	-0.74893	0.778285
PmVP161_2098	rraA	501	Regulator of ribonuclease activity A	434	10	0.0221729	FALSE	487	13	0.0288248	FALSE	0.0273355	7.23643	1	FALSE	FALSE	468	17	0.037694	FALSE	0.0792307	7.26784	0.717783	FALSE	FALSE	465	13	0.0288248	FALSE	-0.094604	7.17914	0.728023	FALSE	FALSE	M1404_02274	rraA	501	Regulator of ribonuclease activity A	33	10	0.0221729	FALSE	166	10	0.0221729	FALSE	2.31294	2.51121	4.6e-06
[truncated: 21 more columns]
